# Supplementary material for: Functional analysis of ADARs in planarians supports a bilaterian ancestral role in suppressing double-stranded RNA-response
Source: PLoS Pathog. 2022 Jan 18;18(1):e1010250. doi: 10.1371/journal.ppat.1010250 (PMC8797187; doi:10.1371/journal.ppat.1010250)
Supplement: S2 Table — This table contains six sheets. Each sheet contains the identified differentially expressed genes in adar1(RNAi) or adar2(RNAi) compared to control(RNAi) animals. UpReg–Upregulated; DownReg–Downregulated. (XLSX) [file ppat.1010250.s013.xlsx]

## Sheet: adar1(RNAi) UpReg 28 days
					Homo sapiens				Caenorhabditis elegans					Drosophila melanogaster
Name	Fold change	FDR p-value	adar1(RNAi) RPKM Mean	control(RNAi) RPKM Mean	Lowest E-value	Accession (E-value)	Gene name	Description (E-value)	Lowest E-value	Accession (E-value)	Gene name	Description (E-value)	Lowest E-value	Accession (E-value)	Gene name	Description (E-value)	not available
dd_Smed_v6_10024_0_1	3.83	0	18.19	4.39	5.14e-129	NP_066363	ZNFX1	NFX1-type zinc finger-containing protein 1 [Homo sapiens]	1.98e-87	NP_001254204	ZK1067.2	Zinc finger NFX1-type containing homolog [Caenorhabditis elegans]	1.99e-53	NP_651229	CG6204	uncharacterized protein Dmel_CG6204 [Drosophila melanogaster]	not available
dd_Smed_v6_10024_0_2	4.19	0	53.5	11.81	2.76e-41	NP_066363	ZNFX1	NFX1-type zinc finger-containing protein 1 [Homo sapiens]	7.88e-20	NP_001254205	ZK1067.2	Zinc finger NFX1-type containing homolog [Caenorhabditis elegans]	not available	not available	not available	not available	not available
dd_Smed_v6_10024_0_3	5.17	0	18.38	3.28	6.14e-06	NP_066363	ZNFX1	NFX1-type zinc finger-containing protein 1 [Homo sapiens]	not available	not available	not available	not available	not available	not available	not available	not available	not available
dd_Smed_v6_10407_0_24	6.86	0.00086	0.22	0.03	5.32e-08	XP_016873709	TRAF6	TNF receptor-associated factor 6 isoform X1 [Homo sapiens]	not available	not available	not available	not available	not available	not available	not available	not available	not available
dd_Smed_v6_10407_0_5	5.94	2.89e-11	0.67	0.1	not available	not available	not available	not available	not available	not available	not available	not available	not available	not available	not available	not available	not available
dd_Smed_v6_10424_0_2	2.19	4.71e-06	2.89	1.22	1.63e-16	XP_016873709	TRAF6	TNF receptor-associated factor 6 isoform X1 [Homo sapiens]	5.87e-10	NP_499773	trf-1	TNF Receptor Associated Factor (TRAF) homolog [Caenorhabditis elegans]	3.71e-12	NP_477416	Traf4	TNF-receptor-associated factor 4, isoform A [Drosophila melanogaster] >ref|XP_016023411.1| uncharacterized protein Dsimw501_GD23279, isoform C [Drosophila simulans]	not available
dd_Smed_v6_10512_1_6	6.78	1.48e-05	1.14	0.15	not available	not available	not available	not available	5.6e-06	NP_741157	ubq-1	Ubiquitin-related [Caenorhabditis elegans]	not available	not available	not available	not available	not available
dd_Smed_v6_10536_0_1	2.45	1.18e-10	12.75	4.81	not available	not available	not available	not available	not available	not available	not available	not available	not available	not available	not available	not available	not available
dd_Smed_v6_10561_0_2	51.75	0.00587	0.23	0.0028	3.65e-71	NP_079170	NOL10	nucleolar protein 10 isoform 1 [Homo sapiens] >ref|XP_003827011.1| nucleolar protein 10 isoform X1 [Pan paniscus] >ref|XP_525686.2| nucleolar protein 10 isoform X2 [Pan troglodytes]	1.13e-75	NP_501233	nol-10	NucleOLar protein [Caenorhabditis elegans]	3.29e-65	NP_609711	l(2)34Fd	lethal (2) 34Fd [Drosophila melanogaster]	not available
dd_Smed_v6_10584_0_1	6.69	0	8.16	1.12	not available	not available	not available	not available	not available	not available	not available	not available	not available	not available	not available	not available	not available
dd_Smed_v6_10633_0_1	4.34	0	7.86	1.68	0	NP_066363	ZNFX1	NFX1-type zinc finger-containing protein 1 [Homo sapiens]	1.2e-78	NP_001254204	ZK1067.2	Zinc finger NFX1-type containing homolog [Caenorhabditis elegans]	8.83e-44	NP_651229	CG6204	uncharacterized protein Dmel_CG6204 [Drosophila melanogaster]	not available
dd_Smed_v6_10633_0_2	2.97	0	19.86	6.21	0	NP_066363	ZNFX1	NFX1-type zinc finger-containing protein 1 [Homo sapiens]	1.17e-78	NP_001254204	ZK1067.2	Zinc finger NFX1-type containing homolog [Caenorhabditis elegans]	8.72e-44	NP_651229	CG6204	uncharacterized protein Dmel_CG6204 [Drosophila melanogaster]	not available
dd_Smed_v6_10633_0_3	3.98	0	27.34	6.36	0	NP_066363	ZNFX1	NFX1-type zinc finger-containing protein 1 [Homo sapiens]	8.7e-79	NP_001254204	ZK1067.2	Zinc finger NFX1-type containing homolog [Caenorhabditis elegans]	7.94e-44	NP_651229	CG6204	uncharacterized protein Dmel_CG6204 [Drosophila melanogaster]	not available
dd_Smed_v6_10633_0_4	7.03	0	20.13	2.65	0	NP_066363	ZNFX1	NFX1-type zinc finger-containing protein 1 [Homo sapiens]	9.16e-79	NP_001254204	ZK1067.2	Zinc finger NFX1-type containing homolog [Caenorhabditis elegans]	7.83e-44	NP_651229	CG6204	uncharacterized protein Dmel_CG6204 [Drosophila melanogaster]	not available
dd_Smed_v6_10685_0_1	5.3	0	43.06	7.51	not available	not available	not available	not available	not available	not available	not available	not available	not available	not available	not available	not available	not available
dd_Smed_v6_10696_0_1	4.75	0	3.52	0.68	0	NP_066363	ZNFX1	NFX1-type zinc finger-containing protein 1 [Homo sapiens]	2.88e-90	NP_001254204	ZK1067.2	Zinc finger NFX1-type containing homolog [Caenorhabditis elegans]	5.64e-39	NP_651229	CG6204	uncharacterized protein Dmel_CG6204 [Drosophila melanogaster]	not available
dd_Smed_v6_10696_0_2	6.32	3.31e-13	1.68	0.24	0	NP_066363	ZNFX1	NFX1-type zinc finger-containing protein 1 [Homo sapiens]	2.78e-90	NP_001254204	ZK1067.2	Zinc finger NFX1-type containing homolog [Caenorhabditis elegans]	5.58e-39	NP_651229	CG6204	uncharacterized protein Dmel_CG6204 [Drosophila melanogaster]	not available
dd_Smed_v6_10696_0_3	3.36	0	42.77	11.8	0	NP_066363	ZNFX1	NFX1-type zinc finger-containing protein 1 [Homo sapiens]	2.67e-90	NP_001254204	ZK1067.2	Zinc finger NFX1-type containing homolog [Caenorhabditis elegans]	5.51e-39	NP_651229	CG6204	uncharacterized protein Dmel_CG6204 [Drosophila melanogaster]	not available
dd_Smed_v6_10719_0_1	3.32	1.38e-14	9.83	2.74	1.06e-06	XP_011521210	CYLD	ubiquitin carboxyl-terminal hydrolase CYLD isoform X2 [Homo sapiens] >ref|XP_016878470.1| ubiquitin carboxyl-terminal hydrolase CYLD isoform X2 [Homo sapiens]	not available	not available	not available	not available	2.2e-08	NP_609371	CYLD	cylindromatosis, isoform E [Drosophila melanogaster] >ref|NP_723554.1| cylindromatosis, isoform D [Drosophila melanogaster]	not available
dd_Smed_v6_10719_0_11	15.61	0	3.25	0.19	not available	not available	not available	not available	not available	not available	not available	not available	not available	not available	not available	not available	not available
dd_Smed_v6_10719_0_3	11.8	0	4.31	0.34	not available	not available	not available	not available	not available	not available	not available	not available	not available	not available	not available	not available	not available
dd_Smed_v6_10719_0_6	4.58	0.00112	2.71	0.55	not available	not available	not available	not available	not available	not available	not available	not available	not available	not available	not available	not available	not available
dd_Smed_v6_10719_0_7	3.24	0	12.81	3.68	not available	not available	not available	not available	not available	not available	not available	not available	not available	not available	not available	not available	not available
dd_Smed_v6_10719_0_8	3.14	0	23.55	6.95	3.46e-12	NP_001035814	CYLD	ubiquitin carboxyl-terminal hydrolase CYLD isoform 2 [Homo sapiens] >ref|NP_001035877.1| ubiquitin carboxyl-terminal hydrolase CYLD isoform 2 [Homo sapiens] >ref|XP_003819864.1| ubiquitin carboxyl-terminal hydrolase CYLD isoform X2 [Pan paniscus] >ref|XP_004057685.1| PREDICTED: ubiquitin carboxyl-terminal hydrolase CYLD isoform X2 [Gorilla gorilla gorilla] >ref|XP_004057686.1| PREDICTED: ubiquiti…	1.94e-11	NP_001255047	cyld-1	CYLinDromatosis (human disease gene) homolog [Caenorhabditis elegans]	3e-12	NP_609371	CYLD	cylindromatosis, isoform E [Drosophila melanogaster] >ref|NP_723554.1| cylindromatosis, isoform D [Drosophila melanogaster]	not available
dd_Smed_v6_10748_0_1	6.45	0	87.2	12.51	not available	not available	not available	not available	not available	not available	not available	not available	not available	not available	not available	not available	not available
dd_Smed_v6_10906_0_1	3.93	0	10.31	2.42	not available	not available	not available	not available	not available	not available	not available	not available	not available	not available	not available	not available	not available
dd_Smed_v6_10906_0_2	36.65	0	9.69	0.24	not available	not available	not available	not available	not available	not available	not available	not available	not available	not available	not available	not available	not available
dd_Smed_v6_10929_0_2	2.41	0	36.51	14.02	not available	not available	not available	not available	not available	not available	not available	not available	not available	not available	not available	not available	not available
dd_Smed_v6_1103_0_1	2.01	3.67e-11	75.87	35.31	2.05e-26	NP_932766	AQP1	aquaporin-1 isoform 1 [Homo sapiens] >ref|XP_004045314.2| PREDICTED: aquaporin-1 isoform X1 [Gorilla gorilla gorilla]	3.91e-21	NP_001256248	aqp-6	AQuaPorin or aquaglyceroporin related [Caenorhabditis elegans]	6.17e-30	NP_001260892	Drip	drip, isoform E [Drosophila melanogaster]	not available
dd_Smed_v6_11100_0_1	3.39	0	31.65	8.65	3.11e-18	NP_066961	TRAF2	TNF receptor-associated factor 2 [Homo sapiens] >ref|XP_011517276.1| TNF receptor-associated factor 2 isoform X1 [Homo sapiens] >ref|XP_011517278.1| TNF receptor-associated factor 2 isoform X1 [Homo sapiens] >ref|XP_011517279.1| TNF receptor-associated factor 2 isoform X1 [Homo sapiens]	7.03e-15	NP_499773	trf-1	TNF Receptor Associated Factor (TRAF) homolog [Caenorhabditis elegans]	1.04e-09	NP_001097080	Traf4	TNF-receptor-associated factor 4, isoform E [Drosophila melanogaster]	not available
dd_Smed_v6_11193_0_1	3.64	0	24.4	6.19	1.04e-19	NP_001217	CASP6	caspase-6 isoform alpha precursor [Homo sapiens]	5.38e-15	NP_001255709	ced-3	Cell death protein 3 subunit p17 [Caenorhabditis elegans]	1.01e-14	NP_477462	Decay	death executioner caspase related to Apopain/Yama [Drosophila melanogaster]	not available
dd_Smed_v6_11193_0_2	3.29	0	6.06	1.7	2.56e-10	XP_005246951	CASP8	caspase-8 isoform X6 [Homo sapiens]	not available	not available	not available	not available	1.01e-08	NP_476974	Dcp-1	death caspase-1 [Drosophila melanogaster]	not available
dd_Smed_v6_11413_0_4	4.73	2.14e-05	0.89	0.17	not available	not available	not available	not available	1.19e-08	NP_495000	F09E5.10	Uncharacterized protein CELE_F09E5.10 [Caenorhabditis elegans]	not available	not available	not available	not available	not available
dd_Smed_v6_11595_0_5	4.21	0.00112	0.83	0.18	not available	not available	not available	not available	not available	not available	not available	not available	not available	not available	not available	not available	not available
dd_Smed_v6_1175_0_1	4.1	1.17e-13	7.97	1.78	not available	not available	not available	not available	not available	not available	not available	not available	not available	not available	not available	not available	not available
dd_Smed_v6_11824_0_1	4.94	0	28.65	5.37	6.48e-73	NP_066363	ZNFX1	NFX1-type zinc finger-containing protein 1 [Homo sapiens]	3.54e-62	NP_001254205	ZK1067.2	Zinc finger NFX1-type containing homolog [Caenorhabditis elegans]	9.38e-62	NP_651229	CG6204	uncharacterized protein Dmel_CG6204 [Drosophila melanogaster]	not available
dd_Smed_v6_11851_0_1	12.39	0	116.98	8.76	1.22e-20	NP_006453	RBCK1	ranBP-type and C3HC4-type zinc finger-containing protein 1 isoform 1 [Homo sapiens] >ref|XP_024094496.1| ranBP-type and C3HC4-type zinc finger-containing protein 1 isoform X2 [Pongo abelii]	not available	not available	not available	not available	2.21e-09	NP_723214	LUBEL	linear ubiquitin E3 ligase, isoform E [Drosophila melanogaster]	not available
dd_Smed_v6_1188_0_1	3.21	5.95e-11	29.21	8.48	not available	not available	not available	not available	not available	not available	not available	not available	not available	not available	not available	not available	not available
dd_Smed_v6_11930_0_1	12.88	0	43.79	3.15	not available	not available	not available	not available	not available	not available	not available	not available	not available	not available	not available	not available	not available
dd_Smed_v6_11945_0_2	16.6	1.84e-08	0.52	0.03	5.2e-25	NP_001316545	ZBED9	SCAN domain-containing protein 3 isoform 2 [Homo sapiens] >ref|XP_011512586.1| SCAN domain-containing protein 3 isoform X1 [Homo sapiens] >ref|XP_011512587.1| SCAN domain-containing protein 3 isoform X1 [Homo sapiens] >ref|XP_011512588.1| SCAN domain-containing protein 3 isoform X1 [Homo sapiens] >ref|XP_011512589.1| SCAN domain-containing protein 3 isoform X1 [Homo sapiens]	not available	not available	not available	not available	not available	not available	not available	not available	not available
dd_Smed_v6_1196_0_1	2.93	0	78.2	24.78	3.45e-119	NP_060711	TMEM184C	transmembrane protein 184C [Homo sapiens] >ref|XP_003815903.1| transmembrane protein 184C [Pan paniscus] >ref|XP_008967128.1| transmembrane protein 184C [Pan paniscus] >ref|XP_008967129.1| transmembrane protein 184C [Pan paniscus] >ref|XP_016807835.1| transmembrane protein 184C [Pan troglodytes]	2.22e-49	NP_510442	F40E10.6	Uncharacterized protein CELE_F40E10.6 [Caenorhabditis elegans]	5.15e-110	NP_001245956	CG5850	uncharacterized protein Dmel_CG5850, isoform E [Drosophila melanogaster]	not available
dd_Smed_v6_1199_0_1	2.26	2.71e-14	338.19	139.11	7.83e-52	NP_067056	DNASE2B	deoxyribonuclease-2-beta isoform 1 precursor [Homo sapiens]	3.06e-58	NP_498817	crn-7	Cell-death-related nuclease 7 [Caenorhabditis elegans]	2.6e-49	NP_650672	DNaseII	deoxyribonuclease II [Drosophila melanogaster]	not available
dd_Smed_v6_1205_0_6	14.48	0.000892	0.05	0.00263	0	XP_011513128	DST	dystonin isoform X34 [Homo sapiens]	1.56e-115	NP_001021858	vab-10	Uncharacterized protein CELE_ZK1151.1 [Caenorhabditis elegans]	0	NP_001137660	shot	short stop, isoform L [Drosophila melanogaster]	not available
dd_Smed_v6_12171_0_2	2.16	4.23e-08	12.57	5.36	1.41e-06	NP_055824	PDZRN3	E3 ubiquitin-protein ligase PDZRN3 isoform 1 [Homo sapiens]	not available	not available	not available	not available	not available	not available	not available	not available	not available
dd_Smed_v6_1219_1_2	2.23	0	62.85	26.19	1.14e-11	NP_001025040	PLAC8L1	PLAC8-like protein 1 [Homo sapiens]	not available	not available	not available	not available	not available	not available	not available	not available	not available
dd_Smed_v6_1219_1_3	2.24	0	184.37	76.39	1.97e-12	XP_005268438	PLAC8L1	PLAC8-like protein 1 isoform X1 [Homo sapiens]	not available	not available	not available	not available	not available	not available	not available	not available	not available
dd_Smed_v6_12329_0_1	5.36	0	75.45	13.04	1.9e-176	NP_001309145	DHX8	ATP-dependent RNA helicase DHX8 isoform 3 [Homo sapiens]	2.55e-162	NP_495019	mog-5	Probable pre-mRNA-splicing factor ATP-dependent RNA helicase mog-5 [Caenorhabditis elegans]	1.36e-168	NP_610928	pea	peanuts [Drosophila melanogaster]	not available
dd_Smed_v6_12414_0_2	2.7	1.32e-11	11.64	3.99	not available	not available	not available	not available	not available	not available	not available	not available	not available	not available	not available	not available	not available
dd_Smed_v6_12455_0_2	4.96	0.000567	0.85	0.16	not available	not available	not available	not available	not available	not available	not available	not available	not available	not available	not available	not available	not available
dd_Smed_v6_12512_0_1	2.61	3.47e-10	17.93	6.34	not available	not available	not available	not available	not available	not available	not available	not available	not available	not available	not available	not available	not available
dd_Smed_v6_12556_0_16	2.17	0.00054	7.63	3.25	not available	not available	not available	not available	not available	not available	not available	not available	not available	not available	not available	not available	not available
dd_Smed_v6_12592_0_3	11.16	0.00598	0.37	0.03	3.6e-19	XP_016856080	EPB41	protein 4.1 isoform X33 [Homo sapiens]	1.09e-14	NP_001338849	frm-3	FERM domain (protein4.1-ezrin-radixin-moesin) family [Caenorhabditis elegans]	2.02e-15	NP_001138045	yrt	yurt, isoform C [Drosophila melanogaster]	not available
dd_Smed_v6_12660_2_10	16.61	0.00224	0.11	0.00523	1.12e-135	NP_663748	TIGD1	tigger transposable element-derived protein 1 [Homo sapiens]	not available	not available	not available	not available	not available	not available	not available	not available	not available
dd_Smed_v6_12660_2_9	12.97	6.94e-06	0.26	0.02	1.46e-135	NP_663748	TIGD1	tigger transposable element-derived protein 1 [Homo sapiens]	not available	not available	not available	not available	not available	not available	not available	not available	not available
dd_Smed_v6_12665_0_1	3.58	0	20.27	5.2	1.67e-09	NP_001317035	LRFN5	leucine-rich repeat and fibronectin type-III domain-containing protein 5 isoform 2 precursor [Homo sapiens] >ref|NP_001333104.1| leucine-rich repeat and fibronectin type-III domain-containing protein 5 isoform 2 precursor [Homo sapiens]	6.57e-11	NP_499897	sma-10	Leucine-rich repeats and immunoglobulin-like domains protein sma-10 [Caenorhabditis elegans]	2.68e-09	NP_001188805	CG18095	uncharacterized protein Dmel_CG18095, isoform B [Drosophila melanogaster]	not available
dd_Smed_v6_12674_0_2	2.42	0.00783	1.6	0.61	1.27e-21	NP_001004356	FGFRL1	fibroblast growth factor receptor-like 1 precursor [Homo sapiens] >ref|NP_001004358.1| fibroblast growth factor receptor-like 1 precursor [Homo sapiens] >ref|NP_001357225.1| fibroblast growth factor receptor-like 1 precursor [Homo sapiens] >ref|NP_068742.2| fibroblast growth factor receptor-like 1 precursor [Homo sapiens] >ref|XP_024309861.1| fibroblast growth factor receptor-like 1 isoform X2 [H…	1.16e-16	NP_508377	igcm-4	ImmunoGlobulin-like Cell adhesion Molecule family [Caenorhabditis elegans]	2.51e-11	NP_001259868	robo2	roundabout 2, isoform B [Drosophila melanogaster]	not available
dd_Smed_v6_12826_0_2	2.47	0.00123	1.31	0.49	3.15e-14	NP_003320	TXN	thioredoxin [Pongo abelii] >ref|NP_003320.2| thioredoxin isoform 1 [Homo sapiens] >ref|XP_001142154.2| thioredoxin [Pan troglodytes] >ref|XP_003257823.1| PREDICTED: thioredoxin [Nomascus leucogenys] >ref|XP_003810932.1| thioredoxin isoform X1 [Pan paniscus] >ref|XP_004048474.1| PREDICTED: thioredoxin isoform X2 [Gorilla gorilla gorilla]	9.54e-15	NP_492913	png-1	Peptide-N(4)-(N-acetyl-beta-glucosaminyl)asparagine amidase [Caenorhabditis elegans]	2.41e-16	NP_523938	Txl	Thioredoxin-like [Drosophila melanogaster]	not available
dd_Smed_v6_12998_0_1	6.26	0.000386	0.4	0.06	3.93e-82	XP_024303660	FGFR2	fibroblast growth factor receptor 2 isoform X12 [Homo sapiens]	2.52e-70	NP_001300358	egl-15	Myoblast growth factor receptor egl-15 [Caenorhabditis elegans]	1.05e-71	NP_524394	htl	heartless, isoform B [Drosophila melanogaster] >ref|NP_732286.1| heartless, isoform A [Drosophila melanogaster] >ref|NP_732287.1| heartless, isoform C [Drosophila melanogaster]	not available
dd_Smed_v6_13034_0_2	23.23	0.00678	0.26	0.00796	9.52e-71	NP_112597	PUS3	tRNA pseudouridine(38/39) synthase isoform 1 [Homo sapiens]	5.97e-57	NP_496062	tag-124	Probable tRNA pseudouridine synthase tag-124 [Caenorhabditis elegans]	5.07e-54	NP_611646	CG3045	uncharacterized protein Dmel_CG3045 [Drosophila melanogaster]	not available
dd_Smed_v6_13199_0_1	7.18	0	136.11	17.6	1.31e-28	XP_005252265	TUT7	terminal uridylyltransferase 7 isoform X7 [Homo sapiens]	1.06e-16	NP_498099	cid-1	Caffeine Induced Death (S. pombe Cid) homolog [Caenorhabditis elegans]	2.86e-12	NP_001262829	Gld2	GLD2 poly(A) polymerase, isoform C [Drosophila melanogaster] >ref|NP_651012.2| GLD2 poly(A) polymerase, isoform B [Drosophila melanogaster]	not available
dd_Smed_v6_13202_0_1	2.1	2.14e-11	15.39	6.77	4.17e-15	NP_001274522	CLIC1	chloride intracellular channel protein 1 [Homo sapiens] >ref|NP_001274523.1| chloride intracellular channel protein 1 [Homo sapiens] >ref|NP_001279.2| chloride intracellular channel protein 1 [Homo sapiens] >ref|XP_004043733.2| PREDICTED: chloride intracellular channel protein 1 [Gorilla gorilla gorilla] >ref|XP_004043734.2| PREDICTED: chloride intracellular channel protein 1 [Gorilla gorilla gor…	8.61e-30	NP_740950	exc-4	Chloride intracellular channel exc-4 [Caenorhabditis elegans]	2.97e-24	NP_001259537	Clic	chloride intracellular channel, isoform C [Drosophila melanogaster] >ref|NP_572928.1| chloride intracellular channel, isoform A [Drosophila melanogaster]	not available
dd_Smed_v6_13222_0_1	2.03	0.00237	3.83	1.75	9.84e-22	XP_005260818	GPCPD1	glycerophosphocholine phosphodiesterase GPCPD1 isoform X3 [Homo sapiens]	2.93e-24	NP_001022322	gpcp-2	Putative glycerophosphocholine phosphodiesterase GPCPD1 homolog 2 [Caenorhabditis elegans]	6.58e-25	NP_722936	CG2818	uncharacterized protein Dmel_CG2818, isoform B [Drosophila melanogaster]	not available
dd_Smed_v6_13374_0_1	2.51	0	5.19	1.91	2.79e-09	NP_001300943	POGK	pogo transposable element with KRAB domain isoform 2 [Homo sapiens] >ref|XP_016857404.1| pogo transposable element with KRAB domain isoform X3 [Homo sapiens]	not available	not available	not available	not available	not available	not available	not available	not available	not available
dd_Smed_v6_13762_0_1	3.96	4.94e-09	5.43	1.24	not available	not available	not available	not available	not available	not available	not available	not available	not available	not available	not available	not available	not available
dd_Smed_v6_13858_0_1	6.38	0	29.69	4.31	not available	not available	not available	not available	not available	not available	not available	not available	not available	not available	not available	not available	not available
dd_Smed_v6_14187_0_2	7.93	0	8.01	0.92	not available	not available	not available	not available	not available	not available	not available	not available	not available	not available	not available	not available	not available
dd_Smed_v6_14187_0_3	5.1	0	19.4	3.5	not available	not available	not available	not available	not available	not available	not available	not available	not available	not available	not available	not available	not available
dd_Smed_v6_14187_0_6	7.78	0.00326	0.64	0.07	not available	not available	not available	not available	not available	not available	not available	not available	not available	not available	not available	not available	not available
dd_Smed_v6_14219_0_1	2.25	0.000674	5.14	2.1	not available	not available	not available	not available	not available	not available	not available	not available	not available	not available	not available	not available	not available
dd_Smed_v6_14249_0_1	2.12	1.33e-07	3.85	1.69	not available	not available	not available	not available	not available	not available	not available	not available	not available	not available	not available	not available	not available
dd_Smed_v6_14513_0_3	6.62	0.00694	0.31	0.04	not available	not available	not available	not available	not available	not available	not available	not available	not available	not available	not available	not available	not available
dd_Smed_v6_15042_0_2	2.69	4.89e-05	1.32	0.45	not available	not available	not available	not available	not available	not available	not available	not available	not available	not available	not available	not available	not available
dd_Smed_v6_15204_0_1	2.16	4.56e-09	8.88	3.8	1.62e-122	NP_006588	HSPA8	heat shock cognate 71 kDa protein [Equus caballus] >ref|NP_001125783.1| heat shock cognate 71 kDa protein [Pongo abelii] >ref|NP_001248586.1| heat shock cognate 71 kDa protein [Macaca mulatta] >ref|NP_006588.1| heat shock cognate 71 kDa protein isoform 1 [Homo sapiens] >ref|XP_002708378.1| PREDICTED: heat shock cognate 71 kDa protein [Oryctolagus cuniculus] >ref|XP_003253350.1| PREDICTED: heat sh…	6.43e-119	NP_503068	hsp-1	Heat shock 70 kDa protein A [Caenorhabditis elegans]	2.27e-123	NP_001262586	Hsc70-4	heat shock protein cognate 4, isoform G [Drosophila melanogaster] >ref|NP_524356.1| heat shock protein cognate 4, isoform A [Drosophila melanogaster] >ref|NP_731987.1| heat shock protein cognate 4, isoform B [Drosophila melanogaster] >ref|NP_731988.1| heat shock protein cognate 4, isoform C [Drosophila melanogaster] >ref|NP_731989.1| heat shock protein cognate 4, isoform D [Drosophila melanogaste…	not available
dd_Smed_v6_1531_0_1	3.01	0	240.96	73.84	not available	not available	not available	not available	not available	not available	not available	not available	not available	not available	not available	not available	not available
dd_Smed_v6_15492_0_1	2.84	0.000569	0.9	0.29	1.57e-175	NP_036413	KCND2	potassium voltage-gated channel subfamily D member 2 precursor [Homo sapiens] >ref|XP_001141749.1| potassium voltage-gated channel subfamily D member 2 [Pan troglodytes] >ref|XP_003808691.1| potassium voltage-gated channel subfamily D member 2 [Pan paniscus]	2.78e-173	NP_500975	shl-1	SHaL family of potassium channels [Caenorhabditis elegans]	1.23e-175	NP_524159	Shal	shaker cognate l, isoform A [Drosophila melanogaster] >ref|XP_001973352.1| potassium voltage-gated channel protein Shal isoform X3 [Drosophila erecta] >ref|XP_002043584.1| GM17707 [Drosophila sechellia] >ref|XP_016959480.1| PREDICTED: potassium voltage-gated channel protein Shal isoform X2 [Drosophila biarmipes] >ref|XP_016986225.1| PREDICTED: potassium voltage-gated channel protein Shal isoform …	not available
dd_Smed_v6_15778_0_4	2.29	0.00591	1.41	0.56	not available	not available	not available	not available	not available	not available	not available	not available	not available	not available	not available	not available	not available
dd_Smed_v6_158_0_1	2.31	2.34e-06	14.3	5.71	not available	not available	not available	not available	not available	not available	not available	not available	not available	not available	not available	not available	not available
dd_Smed_v6_15956_0_2	2.39	1.25e-05	5.6	2.17	6.81e-10	NP_663748	TIGD1	tigger transposable element-derived protein 1 [Homo sapiens]	not available	not available	not available	not available	not available	not available	not available	not available	not available
dd_Smed_v6_16060_0_21	7.64	0.00078	1.45	0.16	not available	not available	not available	not available	not available	not available	not available	not available	not available	not available	not available	not available	not available
dd_Smed_v6_16097_0_1	3.24	0.0015	1.36	0.39	2.61e-20	NP_003721	RNASET2	ribonuclease T2 precursor [Homo sapiens]	1.15e-25	NP_503370	rnst-2	RiboNucleaSe T homolog [Caenorhabditis elegans]	1.41e-22	NP_523966	RNaseX25	ribonuclease X25 [Drosophila melanogaster]	not available
dd_Smed_v6_16121_0_1	2.57	0.00152	3.16	1.13	not available	not available	not available	not available	not available	not available	not available	not available	not available	not available	not available	not available	not available
dd_Smed_v6_1616_0_1	7.13	0	32.36	4.2	not available	not available	not available	not available	not available	not available	not available	not available	not available	not available	not available	not available	not available
dd_Smed_v6_1620_0_1	7.18	0	946.67	122.19	2.49e-28	NP_001136082	ULK2	serine/threonine-protein kinase ULK2 [Homo sapiens] >ref|NP_055498.3| serine/threonine-protein kinase ULK2 [Homo sapiens]	9.47e-26	NP_001021174	plk-1	Serine/threonine-protein kinase plk-1 [Caenorhabditis elegans]	3.89e-26	NP_648601	Atg1	Autophagy-related 1, isoform A [Drosophila melanogaster]	not available
dd_Smed_v6_16323_0_4	2.51	0.00128	7.59	2.76	not available	not available	not available	not available	not available	not available	not available	not available	not available	not available	not available	not available	not available
dd_Smed_v6_16362_0_1	2.04	2.05e-10	8.55	3.9	4.84e-68	NP_001082	AOC1	amiloride-sensitive amine oxidase [copper-containing] isoform 2 precursor [Homo sapiens] >ref|XP_016867436.1| amiloride-sensitive amine oxidase [copper-containing] isoform X2 [Homo sapiens]	not available	not available	not available	not available	not available	not available	not available	not available	not available
dd_Smed_v6_16621_0_1	3.97	0	3.29	0.77	2.56e-12	NP_775808	GTF2IRD2	general transcription factor II-I repeat domain-containing protein 2A isoform 1 [Homo sapiens]	not available	not available	not available	not available	not available	not available	not available	not available	not available
dd_Smed_v6_1671_0_2	2.22	0	126.52	52.89	not available	not available	not available	not available	not available	not available	not available	not available	not available	not available	not available	not available	not available
dd_Smed_v6_16938_0_2	3.47	6.22e-06	3.33	0.89	not available	not available	not available	not available	not available	not available	not available	not available	not available	not available	not available	not available	not available
dd_Smed_v6_17002_0_4	3.16	0	5.5	1.6	not available	not available	not available	not available	not available	not available	not available	not available	not available	not available	not available	not available	not available
dd_Smed_v6_17062_0_1	2.42	4.98e-08	4.95	1.88	not available	not available	not available	not available	not available	not available	not available	not available	not available	not available	not available	not available	not available
dd_Smed_v6_17481_0_1	2.4	0.00171	9.01	3.46	not available	not available	not available	not available	not available	not available	not available	not available	not available	not available	not available	not available	not available
dd_Smed_v6_17551_0_2	2.16	0.000773	2.45	1.05	2.56e-27	XP_011523809	TRAF4	TNF receptor-associated factor 4 isoform X4 [Homo sapiens] >ref|XP_011523810.1| TNF receptor-associated factor 4 isoform X4 [Homo sapiens]	2.55e-34	NP_499773	trf-1	TNF Receptor Associated Factor (TRAF) homolog [Caenorhabditis elegans]	1.22e-29	NP_477416	Traf4	TNF-receptor-associated factor 4, isoform A [Drosophila melanogaster] >ref|XP_016023411.1| uncharacterized protein Dsimw501_GD23279, isoform C [Drosophila simulans]	not available
dd_Smed_v6_17614_0_8	4.49	2.99e-05	1.76	0.36	not available	not available	not available	not available	not available	not available	not available	not available	not available	not available	not available	not available	not available
dd_Smed_v6_17762_0_1	2.83	0.000118	1.61	0.53	not available	not available	not available	not available	not available	not available	not available	not available	not available	not available	not available	not available	not available
dd_Smed_v6_17938_0_1	2.88	1.2e-05	2.21	0.71	not available	not available	not available	not available	not available	not available	not available	not available	not available	not available	not available	not available	not available
dd_Smed_v6_18301_0_1	6.33	9.25e-05	1.1	0.15	not available	not available	not available	not available	not available	not available	not available	not available	not available	not available	not available	not available	not available
dd_Smed_v6_18360_0_1	3.56	1.38e-14	3.35	0.88	not available	not available	not available	not available	not available	not available	not available	not available	not available	not available	not available	not available	not available
dd_Smed_v6_1837_0_1	17.03	0	1822.5	99.06	not available	not available	not available	not available	not available	not available	not available	not available	not available	not available	not available	not available	not available
dd_Smed_v6_18393_0_4	235.21	0.00694	0.22	0	6.13e-38	XP_006714991	UNC5A	netrin receptor UNC5A isoform X3 [Homo sapiens]	6.56e-30	NP_001293749	unc-5	Netrin receptor unc-5 [Caenorhabditis elegans]	2.13e-27	NP_001286450	unc-5	unc-5, isoform B [Drosophila melanogaster] >ref|NP_611033.2| unc-5, isoform A [Drosophila melanogaster]	not available
dd_Smed_v6_18534_0_1	4.03	0.00488	0.35	0.08	not available	not available	not available	not available	not available	not available	not available	not available	not available	not available	not available	not available	not available
dd_Smed_v6_18576_0_2	3.33	0.000123	3.6	1	4.96e-18	NP_001307607	SETMAR	histone-lysine N-methyltransferase SETMAR isoform 7 [Homo sapiens]	not available	not available	not available	not available	not available	not available	not available	not available	not available
dd_Smed_v6_1866_0_1	2.02	3.82e-11	342.26	156.77	not available	not available	not available	not available	not available	not available	not available	not available	not available	not available	not available	not available	not available
dd_Smed_v6_18852_0_1	33.3	0	44.24	1.22	not available	not available	not available	not available	not available	not available	not available	not available	not available	not available	not available	not available	not available
dd_Smed_v6_19149_0_1	2.28	2.5e-05	7.92	3.2	not available	not available	not available	not available	not available	not available	not available	not available	not available	not available	not available	not available	not available
dd_Smed_v6_19204_0_1	4.55	0	15.51	3.12	not available	not available	not available	not available	not available	not available	not available	not available	not available	not available	not available	not available	not available
dd_Smed_v6_19326_0_2	3.63	0.00148	0.52	0.13	6.75e-29	NP_115485	OTP	homeobox protein orthopedia [Rattus norvegicus] >ref|NP_001096782.1| homeobox protein orthopedia [Bos taurus] >ref|NP_035151.1| homeobox protein orthopedia [Mus musculus] >ref|NP_115485.1| homeobox protein orthopedia [Homo sapiens] >ref|XP_001143053.1| homeobox protein orthopedia [Pan troglodytes] >ref|XP_002808478.1| homeobox protein orthopedia [Macaca mulatta] >ref|XP_002815727.1| homeobox prot…	1.41e-24	NP_491393	ceh-17	C. Elegans Homeobox [Caenorhabditis elegans]	3.47e-35	NP_001036563	otp	orthopedia, isoform C [Drosophila melanogaster] >ref|XP_016028765.1| uncharacterized protein Dsimw501_GD25245, isoform G [Drosophila simulans]	not available
dd_Smed_v6_19414_0_1	2.39	3.67e-06	4.86	1.86	3.02e-122	NP_694881	HSPA8	heat shock cognate 71 kDa protein isoform 2 [Homo sapiens] >ref|XP_003253351.1| PREDICTED: heat shock cognate 71 kDa protein isoform X3 [Nomascus leucogenys] >ref|XP_004667403.1| PREDICTED: heat shock cognate 71 kDa protein isoform X3 [Jaculus jaculus] >ref|XP_006833992.1| PREDICTED: heat shock cognate 71 kDa protein isoform X2 [Chrysochloris asiatica] >ref|XP_007948136.1| PREDICTED: heat shock c…	4.33e-119	NP_503068	hsp-1	Heat shock 70 kDa protein A [Caenorhabditis elegans]	7.57e-118	NP_524063	Hsc70-1	heat shock protein cognate 1, isoform A [Drosophila melanogaster]	not available
dd_Smed_v6_19445_0_1	3.95	0	6.87	1.6	not available	not available	not available	not available	not available	not available	not available	not available	not available	not available	not available	not available	not available
dd_Smed_v6_19551_0_1	3.59	8.69e-06	1.68	0.43	not available	not available	not available	not available	not available	not available	not available	not available	not available	not available	not available	not available	not available
dd_Smed_v6_19551_0_2	2.45	1.21e-06	2.89	1.09	not available	not available	not available	not available	not available	not available	not available	not available	not available	not available	not available	not available	not available
dd_Smed_v6_19716_0_1	5.81	8.92e-05	1.77	0.28	not available	not available	not available	not available	not available	not available	not available	not available	not available	not available	not available	not available	not available
dd_Smed_v6_19781_0_2	3.93	1.09e-07	2.68	0.63	2.47e-12	NP_775808	GTF2IRD2	general transcription factor II-I repeat domain-containing protein 2A isoform 1 [Homo sapiens]	not available	not available	not available	not available	not available	not available	not available	not available	not available
dd_Smed_v6_19937_0_1	2.35	2.26e-05	3.25	1.27	1.94e-163	NP_002060	GNAI1	guanine nucleotide-binding protein G(i) subunit alpha-1 [Sus scrofa] >ref|NP_001230985.1| guanine nucleotide-binding protein G(i) subunit alpha-1 [Cricetulus griseus] >ref|NP_002060.4| guanine nucleotide-binding protein G(i) subunit alpha-1 isoform 1 [Homo sapiens] >ref|NP_034435.1| guanine nucleotide-binding protein G(i) subunit alpha-1 [Mus musculus] >ref|NP_776749.1| guanine nucleotide-binding…	1.97e-142	NP_492108	goa-1	Guanine nucleotide-binding protein G(o) subunit alpha [Caenorhabditis elegans]	4.34e-152	NP_477502	Galphai	G protein alpha i subunit [Drosophila melanogaster]	not available
dd_Smed_v6_20347_0_3	2.2	7.93e-05	2.86	1.21	not available	not available	not available	not available	not available	not available	not available	not available	not available	not available	not available	not available	not available
dd_Smed_v6_20482_0_1	2.1	0.00174	5.06	2.23	1.5e-89	NP_694881	HSPA8	heat shock cognate 71 kDa protein isoform 2 [Homo sapiens] >ref|XP_003253351.1| PREDICTED: heat shock cognate 71 kDa protein isoform X3 [Nomascus leucogenys] >ref|XP_004667403.1| PREDICTED: heat shock cognate 71 kDa protein isoform X3 [Jaculus jaculus] >ref|XP_006833992.1| PREDICTED: heat shock cognate 71 kDa protein isoform X2 [Chrysochloris asiatica] >ref|XP_007948136.1| PREDICTED: heat shock c…	6.88e-83	NP_503068	hsp-1	Heat shock 70 kDa protein A [Caenorhabditis elegans]	4.26e-86	NP_001262586	Hsc70-4	heat shock protein cognate 4, isoform G [Drosophila melanogaster] >ref|NP_524356.1| heat shock protein cognate 4, isoform A [Drosophila melanogaster] >ref|NP_731987.1| heat shock protein cognate 4, isoform B [Drosophila melanogaster] >ref|NP_731988.1| heat shock protein cognate 4, isoform C [Drosophila melanogaster] >ref|NP_731989.1| heat shock protein cognate 4, isoform D [Drosophila melanogaste…	not available
dd_Smed_v6_20500_0_1	6.46	0	18.25	2.59	not available	not available	not available	not available	not available	not available	not available	not available	not available	not available	not available	not available	not available
dd_Smed_v6_20538_0_1	4.82	0.000126	0.64	0.12	6.4e-09	NP_663772	TIGD4	tigger transposable element-derived protein 4 [Homo sapiens] >ref|XP_005262864.1| tigger transposable element-derived protein 4 isoform X1 [Homo sapiens]	not available	not available	not available	not available	not available	not available	not available	not available	not available
dd_Smed_v6_20759_0_9	2.18	1.89e-05	3.5	1.48	7.85e-18	XP_011512590	ZBED9	SCAN domain-containing protein 3 isoform X2 [Homo sapiens]	not available	not available	not available	not available	not available	not available	not available	not available	not available
dd_Smed_v6_2089_0_1	9.73	0	481.9	45.83	not available	not available	not available	not available	not available	not available	not available	not available	not available	not available	not available	not available	not available
dd_Smed_v6_21049_0_1	3.07	0.000469	1.38	0.41	not available	not available	not available	not available	not available	not available	not available	not available	not available	not available	not available	not available	not available
dd_Smed_v6_21342_0_4	180.94	0.00948	0.38	0	not available	not available	not available	not available	not available	not available	not available	not available	not available	not available	not available	not available	not available
dd_Smed_v6_21586_0_1	3.76	0	6.09	1.5	not available	not available	not available	not available	not available	not available	not available	not available	not available	not available	not available	not available	not available
dd_Smed_v6_21790_0_2	8.48	0	6.67	0.72	not available	not available	not available	not available	not available	not available	not available	not available	not available	not available	not available	not available	not available
dd_Smed_v6_21790_0_3	5.71	0	14.58	2.35	not available	not available	not available	not available	not available	not available	not available	not available	not available	not available	not available	not available	not available
dd_Smed_v6_21837_0_2	7.43	0.000748	0.3	0.04	5.67e-31	XP_016863748	PCDH7	protocadherin-7 isoform X2 [Homo sapiens]	3.46e-43	NP_001300071	fmi-1	FlaMIngo (cadherin plus 7TM domain) homolog [Caenorhabditis elegans]	2.84e-54	NP_001188903	stan	starry night, isoform C [Drosophila melanogaster] >ref|NP_724962.3| starry night, isoform A [Drosophila melanogaster]	not available
dd_Smed_v6_21925_0_1	3.69	0.00339	0.48	0.12	3.15e-09	XP_016862939	BOC	brother of CDO isoform X2 [Homo sapiens]	not available	not available	not available	not available	not available	not available	not available	not available	not available
dd_Smed_v6_21984_0_1	2.91	0	4.45	1.41	not available	not available	not available	not available	not available	not available	not available	not available	not available	not available	not available	not available	not available
dd_Smed_v6_2205_0_6	2.53	1.06e-11	19.75	7.2	not available	not available	not available	not available	not available	not available	not available	not available	not available	not available	not available	not available	not available
dd_Smed_v6_22067_0_2	8.8	0.000374	0.96	0.1	not available	not available	not available	not available	not available	not available	not available	not available	not available	not available	not available	not available	not available
dd_Smed_v6_22118_0_1	3.56	0.000245	2.18	0.57	not available	not available	not available	not available	not available	not available	not available	not available	not available	not available	not available	not available	not available
dd_Smed_v6_22202_0_1	2.33	0.00123	0.96	0.38	not available	not available	not available	not available	not available	not available	not available	not available	not available	not available	not available	not available	not available
dd_Smed_v6_22230_0_1	2.58	8e-06	1.94	0.69	not available	not available	not available	not available	not available	not available	not available	not available	not available	not available	not available	not available	not available
dd_Smed_v6_22230_0_2	6.16	4.11e-07	1.48	0.22	not available	not available	not available	not available	not available	not available	not available	not available	not available	not available	not available	not available	not available
dd_Smed_v6_22230_0_3	2.78	1.25e-05	1.52	0.51	not available	not available	not available	not available	not available	not available	not available	not available	not available	not available	not available	not available	not available
dd_Smed_v6_22230_0_4	6.25	1.55e-06	1.15	0.17	not available	not available	not available	not available	not available	not available	not available	not available	not available	not available	not available	not available	not available
dd_Smed_v6_22338_0_1	4.64	0.00538	0.92	0.18	not available	not available	not available	not available	not available	not available	not available	not available	not available	not available	not available	not available	not available
dd_Smed_v6_2248_0_1	3.01	0	256.48	78.99	not available	not available	not available	not available	not available	not available	not available	not available	not available	not available	not available	not available	not available
dd_Smed_v6_22630_0_1	5.11	1.98e-05	2.59	0.46	not available	not available	not available	not available	not available	not available	not available	not available	not available	not available	not available	not available	not available
dd_Smed_v6_22810_0_1	3.61	0	6.24	1.6	2.39e-13	NP_001186883	ACTG1	actin, cytoplasmic 2 [Escherichia coli] >ref|NP_001028790.1| actin, cytoplasmic 2 [Bos taurus] >ref|NP_001120921.1| actin, cytoplasmic 2 [Rattus norvegicus] >ref|NP_001186883.1| actin, cytoplasmic 2 [Homo sapiens] >ref|NP_001295542.1| actin, cytoplasmic 2 [Gallus gallus] >ref|NP_001605.1| actin, cytoplasmic 2 [Homo sapiens] >ref|NP_033739.1| actin, cytoplasmic 2 isoform 1 [Mus musculus] >ref|XP_0…	3.79e-14	NP_508842	act-4	Actin-4 [Caenorhabditis elegans]	7.27e-14	NP_001287314	Act87E	actin 87E, isoform C [Drosophila melanogaster] >ref|NP_477091.1| actin 87E, isoform A [Drosophila melanogaster] >ref|NP_731812.1| actin 87E, isoform B [Drosophila melanogaster] >ref|XP_001359004.1| uncharacterized protein Dpse_GA14877 [Drosophila pseudoobscura pseudoobscura] >ref|XP_001953106.1| uncharacterized protein Dana_GF17602 [Drosophila ananassae] >ref|XP_001980267.1| actin-87E [Drosophila…	not available
dd_Smed_v6_22978_0_1	2.1	4.3e-11	4.53	2	4.32e-84	NP_001137139	ZBED5	zinc finger BED domain-containing protein 5 [Homo sapiens] >ref|NP_067034.2| zinc finger BED domain-containing protein 5 [Homo sapiens]	not available	not available	not available	not available	not available	not available	not available	not available	not available
dd_Smed_v6_23085_0_2	3.28	0.00587	0.34	0.1	1.08e-48	XP_011533401	PCDH9	protocadherin-9 isoform X3 [Homo sapiens]	2.01e-29	NP_506256	fmi-1	FlaMIngo (cadherin plus 7TM domain) homolog [Caenorhabditis elegans]	5.03e-35	NP_001285551	ds	dachsous, isoform B [Drosophila melanogaster] >ref|NP_523446.2| dachsous, isoform A [Drosophila melanogaster]	not available
dd_Smed_v6_23241_0_3	3.75	0.0023	1.55	0.37	not available	not available	not available	not available	not available	not available	not available	not available	not available	not available	not available	not available	not available
dd_Smed_v6_23278_0_1	3.66	0.00256	1.61	0.39	not available	not available	not available	not available	not available	not available	not available	not available	not available	not available	not available	not available	not available
dd_Smed_v6_23376_0_1	9.15	0	4.51	0.45	not available	not available	not available	not available	not available	not available	not available	not available	not available	not available	not available	not available	not available
dd_Smed_v6_23822_0_1	6.52	1.32e-06	2.84	0.39	not available	not available	not available	not available	not available	not available	not available	not available	not available	not available	not available	not available	not available
dd_Smed_v6_24119_0_1	2.5	0.00588	1.39	0.51	5.89e-25	XP_011512590	ZBED9	SCAN domain-containing protein 3 isoform X2 [Homo sapiens]	not available	not available	not available	not available	not available	not available	not available	not available	not available
dd_Smed_v6_2446_0_2	2.27	0	15.08	6.14	not available	not available	not available	not available	not available	not available	not available	not available	not available	not available	not available	not available	not available
dd_Smed_v6_2446_0_3	2.41	0	52.95	20.37	not available	not available	not available	not available	not available	not available	not available	not available	not available	not available	not available	not available	not available
dd_Smed_v6_24488_1_2	2.3	0.0014	4.15	1.66	not available	not available	not available	not available	not available	not available	not available	not available	not available	not available	not available	not available	not available
dd_Smed_v6_2478_0_1	2.78	0	43.06	14.37	3.03e-22	XP_016856506	AGO1	protein argonaute-1 isoform X2 [Pan troglodytes] >ref|XP_016856506.1| protein argonaute-1 isoform X2 [Homo sapiens]	1.7e-15	NP_493837	alg-2	Protein argonaute [Caenorhabditis elegans]	6.25e-20	NP_001246314	AGO1	Argonaute-1, isoform D [Drosophila melanogaster] >ref|NP_725341.1| Argonaute-1, isoform A [Drosophila melanogaster] >ref|NP_725342.1| Argonaute-1, isoform C [Drosophila melanogaster] >ref|XP_016027498.1| argonaute 1, isoform C [Drosophila simulans]	not available
dd_Smed_v6_2478_0_2	2.23	0	31.62	13.14	3.38e-22	XP_016856506	AGO1	protein argonaute-1 isoform X2 [Pan troglodytes] >ref|XP_016856506.1| protein argonaute-1 isoform X2 [Homo sapiens]	1.55e-15	NP_493837	alg-2	Protein argonaute [Caenorhabditis elegans]	5.26e-20	NP_523734	AGO1	Argonaute-1, isoform B [Drosophila melanogaster] >ref|XP_015012403.1| protein argonaute-2 isoform X3 [Drosophila erecta] >ref|XP_015052451.1| uncharacterized protein Dyak_GE13329, isoform D [Drosophila yakuba] >ref|XP_016027500.1| argonaute 1, isoform E [Drosophila simulans]	not available
dd_Smed_v6_25237_0_1	2.12	0.00546	1.57	0.68	3.42e-18	NP_001230182	TIGD6	tigger transposable element-derived protein 6 [Homo sapiens] >ref|NP_112215.1| tigger transposable element-derived protein 6 [Homo sapiens]	not available	not available	not available	not available	not available	not available	not available	not available	not available
dd_Smed_v6_25620_0_1	4.28	0	5.85	1.26	not available	not available	not available	not available	not available	not available	not available	not available	not available	not available	not available	not available	not available
dd_Smed_v6_2581_0_1	3.82	0	122.64	29.76	0	NP_066363	ZNFX1	NFX1-type zinc finger-containing protein 1 [Homo sapiens]	2.71e-100	NP_001254204	ZK1067.2	Zinc finger NFX1-type containing homolog [Caenorhabditis elegans]	2.62e-46	NP_651229	CG6204	uncharacterized protein Dmel_CG6204 [Drosophila melanogaster]	not available
dd_Smed_v6_25874_0_1	3.46	5.17e-09	2.15	0.57	not available	not available	not available	not available	not available	not available	not available	not available	not available	not available	not available	not available	not available
dd_Smed_v6_2589_0_1	2.6	0.0017	1.22	0.44	1.78e-47	NP_663306	MAP3K7	mitogen-activated protein kinase kinase kinase 7 isoform D [Homo sapiens] >ref|XP_003950942.1| mitogen-activated protein kinase kinase kinase 7 isoform X5 [Pan troglodytes] >ref|XP_010356058.1| PREDICTED: mitogen-activated protein kinase kinase kinase 7 isoform X4 [Rhinopithecus roxellana] >ref|XP_011797335.1| PREDICTED: mitogen-activated protein kinase kinase kinase 7 isoform X4 [Colobus angolen…	9.24e-29	NP_492620	mom-4	Mitogen-activated protein kinase kinase kinase mom-4 [Caenorhabditis elegans]	1.13e-51	NP_524080	Tak1	TGF-beta activated kinase 1, isoform A [Drosophila melanogaster]	not available
dd_Smed_v6_26522_0_1	3.49	0.00112	1.33	0.35	not available	not available	not available	not available	not available	not available	not available	not available	not available	not available	not available	not available	not available
dd_Smed_v6_26560_0_1	4.72	0.000475	0.57	0.11	not available	not available	not available	not available	not available	not available	not available	not available	not available	not available	not available	not available	not available
dd_Smed_v6_26945_0_1	2	0.00338	1.88	0.86	not available	not available	not available	not available	not available	not available	not available	not available	not available	not available	not available	not available	not available
dd_Smed_v6_2701_0_1	4.42	0	236.22	49.43	8.17e-19	NP_002078	GRN	progranulin precursor [Homo sapiens] >ref|XP_005257310.1| progranulin isoform X1 [Homo sapiens] >ref|XP_024306498.1| progranulin isoform X1 [Homo sapiens]	1.35e-15	NP_492981	pgrn-1	ProGRaNulin homolog [Caenorhabditis elegans]	not available	not available	not available	not available	not available
dd_Smed_v6_2701_0_2	8.57	0	486.79	52.57	1.45e-19	NP_002078	GRN	progranulin precursor [Homo sapiens] >ref|XP_005257310.1| progranulin isoform X1 [Homo sapiens] >ref|XP_024306498.1| progranulin isoform X1 [Homo sapiens]	1.27e-15	NP_492981	pgrn-1	ProGRaNulin homolog [Caenorhabditis elegans]	not available	not available	not available	not available	not available
dd_Smed_v6_27109_0_2	2.94	0.00086	3.76	1.17	not available	not available	not available	not available	not available	not available	not available	not available	not available	not available	not available	not available	not available
dd_Smed_v6_2712_0_1	2.07	6.4e-06	5.44	2.42	3.97e-33	NP_001307607	SETMAR	histone-lysine N-methyltransferase SETMAR isoform 7 [Homo sapiens]	not available	not available	not available	not available	not available	not available	not available	not available	not available
dd_Smed_v6_2712_0_12	2.21	5.09e-09	5.69	2.38	4.5e-22	NP_001307607	SETMAR	histone-lysine N-methyltransferase SETMAR isoform 7 [Homo sapiens]	not available	not available	not available	not available	not available	not available	not available	not available	not available
dd_Smed_v6_2712_0_2	2.3	0	19.38	7.79	3.75e-33	NP_001307607	SETMAR	histone-lysine N-methyltransferase SETMAR isoform 7 [Homo sapiens]	not available	not available	not available	not available	not available	not available	not available	not available	not available
dd_Smed_v6_2712_3_15	2.04	2.13e-06	13.59	6.18	not available	not available	not available	not available	not available	not available	not available	not available	not available	not available	not available	not available	not available
dd_Smed_v6_2712_3_9	2.31	0	66.29	26.52	1.52e-11	NP_112506	RBCK1	ranBP-type and C3HC4-type zinc finger-containing protein 1 isoform 2 [Homo sapiens] >ref|XP_002830204.3| ranBP-type and C3HC4-type zinc finger-containing protein 1 isoform X1 [Pongo abelii] >ref|XP_003821293.1| ranBP-type and C3HC4-type zinc finger-containing protein 1 isoform X1 [Pan paniscus]	not available	not available	not available	not available	not available	not available	not available	not available	not available
dd_Smed_v6_27282_0_3	3.66	2.71e-14	6.03	1.51	2.63e-09	NP_663748	TIGD1	tigger transposable element-derived protein 1 [Homo sapiens]	not available	not available	not available	not available	not available	not available	not available	not available	not available
dd_Smed_v6_27282_0_4	4.56	2.37e-10	3.78	0.76	not available	not available	not available	not available	not available	not available	not available	not available	not available	not available	not available	not available	not available
dd_Smed_v6_27377_0_1	3.6	0.00288	0.79	0.2	not available	not available	not available	not available	not available	not available	not available	not available	not available	not available	not available	not available	not available
dd_Smed_v6_27423_0_1	2.65	4.32e-06	2.47	0.86	not available	not available	not available	not available	not available	not available	not available	not available	not available	not available	not available	not available	not available
dd_Smed_v6_27579_0_2	7.51	0.000728	0.46	0.06	not available	not available	not available	not available	not available	not available	not available	not available	not available	not available	not available	not available	not available
dd_Smed_v6_27969_0_1	9.64	2.81e-07	1.1	0.1	not available	not available	not available	not available	not available	not available	not available	not available	not available	not available	not available	not available	not available
dd_Smed_v6_2822_0_33	5.83	0.00437	0.19	0.03	2.05e-28	NP_001317360	MAP3K3	mitogen-activated protein kinase kinase kinase 3 isoform 3 [Homo sapiens] >ref|XP_005584702.1| PREDICTED: mitogen-activated protein kinase kinase kinase 3 isoform X4 [Macaca fascicularis] >ref|XP_009250181.1| mitogen-activated protein kinase kinase kinase 3 isoform X4 [Pongo abelii] >ref|XP_011925973.1| PREDICTED: mitogen-activated protein kinase kinase kinase 3 isoform X4 [Cercocebus atys] >ref|…	5.64e-27	NP_498178	nekl-4	Serine/threonine-protein kinase D1044.8 [Caenorhabditis elegans]	6.77e-29	NP_523375	mbt	mushroom bodies tiny [Drosophila melanogaster]	not available
dd_Smed_v6_2850_0_2	7.72	0	399.17	47.83	not available	not available	not available	not available	not available	not available	not available	not available	not available	not available	not available	not available	not available
dd_Smed_v6_2850_0_3	15.8	0	408.48	23.96	not available	not available	not available	not available	not available	not available	not available	not available	not available	not available	not available	not available	not available
dd_Smed_v6_2850_0_4	17.81	0	853.78	44.45	not available	not available	not available	not available	not available	not available	not available	not available	not available	not available	not available	not available	not available
dd_Smed_v6_2850_0_5	19.76	0	104.86	4.9	not available	not available	not available	not available	not available	not available	not available	not available	not available	not available	not available	not available	not available
dd_Smed_v6_2850_0_6	23.88	0	152.49	5.92	not available	not available	not available	not available	not available	not available	not available	not available	not available	not available	not available	not available	not available
dd_Smed_v6_28553_0_1	3.31	6.47e-11	4	1.12	2.73e-22	NP_001186883	ACTG1	actin, cytoplasmic 2 [Escherichia coli] >ref|NP_001028790.1| actin, cytoplasmic 2 [Bos taurus] >ref|NP_001120921.1| actin, cytoplasmic 2 [Rattus norvegicus] >ref|NP_001186883.1| actin, cytoplasmic 2 [Homo sapiens] >ref|NP_001295542.1| actin, cytoplasmic 2 [Gallus gallus] >ref|NP_001605.1| actin, cytoplasmic 2 [Homo sapiens] >ref|NP_033739.1| actin, cytoplasmic 2 isoform 1 [Mus musculus] >ref|XP_0…	3.12e-23	NP_508842	act-4	Actin-4 [Caenorhabditis elegans]	8.82e-23	NP_523625	Act42A	actin 42A [Drosophila melanogaster] >ref|XP_002043384.1| GM16492 [Drosophila sechellia] >ref|XP_002063119.1| actin-42A [Drosophila willistoni] >ref|XP_016026067.1| uncharacterized protein Dsimw501_GD10342 [Drosophila simulans] >ref|XP_016931470.1| PREDICTED: actin-42A [Drosophila suzukii] >ref|XP_016949648.1| PREDICTED: actin-42A [Drosophila biarmipes] >ref|XP_016991777.1| PREDICTED: actin-42A [D…	not available
dd_Smed_v6_29389_0_1	4.85	0.00296	0.61	0.11	not available	not available	not available	not available	not available	not available	not available	not available	not available	not available	not available	not available	not available
dd_Smed_v6_29392_0_1	5.49	5.59e-07	2.2	0.36	not available	not available	not available	not available	not available	not available	not available	not available	not available	not available	not available	not available	not available
dd_Smed_v6_29659_0_2	3.86	0.00237	0.47	0.11	5.07e-14	NP_001337559	DISP1	protein dispatched homolog 1 isoform 2 [Homo sapiens]	4.37e-08	NP_505396	ptd-2	disPaTcheD family [Caenorhabditis elegans]	1.1e-09	NP_524734	disp	dispatched [Drosophila melanogaster]	not available
dd_Smed_v6_29729_0_1	2.58	0.000133	3.55	1.27	not available	not available	not available	not available	not available	not available	not available	not available	not available	not available	not available	not available	not available
dd_Smed_v6_29926_0_1	5.33	0.00192	2.14	0.35	not available	not available	not available	not available	not available	not available	not available	not available	not available	not available	not available	not available	not available
dd_Smed_v6_3082_0_1	2.29	0.000569	0.72	0.29	not available	not available	not available	not available	not available	not available	not available	not available	not available	not available	not available	not available	not available
dd_Smed_v6_31188_0_1	3.43	0.000744	1.68	0.44	not available	not available	not available	not available	not available	not available	not available	not available	not available	not available	not available	not available	not available
dd_Smed_v6_31195_0_1	3.26	0.00583	0.83	0.23	not available	not available	not available	not available	not available	not available	not available	not available	not available	not available	not available	not available	not available
dd_Smed_v6_31304_0_4	4.43	0.000152	2.39	0.5	not available	not available	not available	not available	not available	not available	not available	not available	not available	not available	not available	not available	not available
dd_Smed_v6_3169_0_1	5.08	0	639.66	116.71	not available	not available	not available	not available	not available	not available	not available	not available	not available	not available	not available	not available	not available
dd_Smed_v6_31893_0_1	15.7	2.96e-12	3.52	0.2	not available	not available	not available	not available	not available	not available	not available	not available	not available	not available	not available	not available	not available
dd_Smed_v6_320_0_1	3.42	0	571.1	154.55	0	NP_006588	HSPA8	heat shock cognate 71 kDa protein [Equus caballus] >ref|NP_001125783.1| heat shock cognate 71 kDa protein [Pongo abelii] >ref|NP_001248586.1| heat shock cognate 71 kDa protein [Macaca mulatta] >ref|NP_006588.1| heat shock cognate 71 kDa protein isoform 1 [Homo sapiens] >ref|XP_002708378.1| PREDICTED: heat shock cognate 71 kDa protein [Oryctolagus cuniculus] >ref|XP_003253350.1| PREDICTED: heat sh…	0	NP_503068	hsp-1	Heat shock 70 kDa protein A [Caenorhabditis elegans]	0	NP_001262586	Hsc70-4	heat shock protein cognate 4, isoform G [Drosophila melanogaster] >ref|NP_524356.1| heat shock protein cognate 4, isoform A [Drosophila melanogaster] >ref|NP_731987.1| heat shock protein cognate 4, isoform B [Drosophila melanogaster] >ref|NP_731988.1| heat shock protein cognate 4, isoform C [Drosophila melanogaster] >ref|NP_731989.1| heat shock protein cognate 4, isoform D [Drosophila melanogaste…	not available
dd_Smed_v6_32046_0_1	2.35	0.0021	1.34	0.52	not available	not available	not available	not available	not available	not available	not available	not available	not available	not available	not available	not available	not available
dd_Smed_v6_32070_0_1	7.71	4.57e-07	1.68	0.2	not available	not available	not available	not available	not available	not available	not available	not available	not available	not available	not available	not available	not available
dd_Smed_v6_32167_0_1	4.86	1.59e-07	1.25	0.24	not available	not available	not available	not available	not available	not available	not available	not available	not available	not available	not available	not available	not available
dd_Smed_v6_32167_0_6	5.15	0.00193	1.1	0.19	not available	not available	not available	not available	not available	not available	not available	not available	not available	not available	not available	not available	not available
dd_Smed_v6_32795_0_1	8.97	0.0022	0.74	0.07	not available	not available	not available	not available	not available	not available	not available	not available	not available	not available	not available	not available	not available
dd_Smed_v6_3281_0_1	3.39	0	127.9	34.97	5.13e-13	NP_005735	ARIH1	E3 ubiquitin-protein ligase ARIH1 [Pan troglodytes] >ref|NP_005735.2| E3 ubiquitin-protein ligase ARIH1 [Homo sapiens] >ref|XP_002825681.1| E3 ubiquitin-protein ligase ARIH1 isoform X1 [Pongo abelii] >ref|XP_004056495.1| PREDICTED: E3 ubiquitin-protein ligase ARIH1 [Gorilla gorilla gorilla] >ref|XP_008014185.1| PREDICTED: E3 ubiquitin-protein ligase ARIH1 [Chlorocebus sabaeus] >ref|XP_009208815.3…	7.24e-11	NP_001041060	ari-1.4	RBR-type E3 ubiquitin transferase [Caenorhabditis elegans]	6.29e-12	NP_001245736	ari-1	ariadne 1, isoform D [Drosophila melanogaster] >ref|NP_001259671.1| ariadne 1, isoform E [Drosophila melanogaster] >ref|NP_001259672.1| ariadne 1, isoform F [Drosophila melanogaster] >ref|NP_523399.1| ariadne 1, isoform A [Drosophila melanogaster] >ref|NP_728145.1| ariadne 1, isoform B [Drosophila melanogaster] >ref|NP_996500.1| ariadne 1, isoform C [Drosophila melanogaster]	not available
dd_Smed_v6_33060_0_2	116.82	1.29e-06	1.07	0.00569	not available	not available	not available	not available	not available	not available	not available	not available	not available	not available	not available	not available	not available
dd_Smed_v6_33132_0_4	3.51	0.00691	0.98	0.26	not available	not available	not available	not available	not available	not available	not available	not available	not available	not available	not available	not available	not available
dd_Smed_v6_33295_0_1	3.02	0.000617	3.98	1.21	not available	not available	not available	not available	not available	not available	not available	not available	not available	not available	not available	not available	not available
dd_Smed_v6_33363_0_1	2.64	0.00691	2.04	0.7	not available	not available	not available	not available	not available	not available	not available	not available	not available	not available	not available	not available	not available
dd_Smed_v6_33839_0_1	2.17	0.0044	3.41	1.44	not available	not available	not available	not available	not available	not available	not available	not available	not available	not available	not available	not available	not available
dd_Smed_v6_34302_0_1	7.99	0	5.8	0.66	not available	not available	not available	not available	not available	not available	not available	not available	not available	not available	not available	not available	not available
dd_Smed_v6_34302_0_2	6	1.5e-07	1.5	0.23	not available	not available	not available	not available	not available	not available	not available	not available	not available	not available	not available	not available	not available
dd_Smed_v6_3486_0_1	2.8	0	144.35	47.8	2.53e-18	NP_006453	RBCK1	ranBP-type and C3HC4-type zinc finger-containing protein 1 isoform 1 [Homo sapiens] >ref|XP_024094496.1| ranBP-type and C3HC4-type zinc finger-containing protein 1 isoform X2 [Pongo abelii]	not available	not available	not available	not available	3.97e-08	NP_723214	LUBEL	linear ubiquitin E3 ligase, isoform E [Drosophila melanogaster]	not available
dd_Smed_v6_35221_0_1	2.48	0.00142	1.27	0.48	not available	not available	not available	not available	not available	not available	not available	not available	not available	not available	not available	not available	not available
dd_Smed_v6_35674_0_1	3.28	3.64e-06	1.84	0.52	not available	not available	not available	not available	not available	not available	not available	not available	not available	not available	not available	not available	not available
dd_Smed_v6_35674_0_2	5.41	7.25e-06	1.62	0.27	not available	not available	not available	not available	not available	not available	not available	not available	not available	not available	not available	not available	not available
dd_Smed_v6_36147_0_1	3.84	0.00591	0.69	0.16	not available	not available	not available	not available	not available	not available	not available	not available	not available	not available	not available	not available	not available
dd_Smed_v6_3650_0_1	2	0	80.61	37.35	9.55e-13	NP_001029082	TRAF5	TNF receptor-associated factor 5 isoform b [Homo sapiens] >ref|NP_004610.1| TNF receptor-associated factor 5 isoform b [Homo sapiens] >ref|NP_665702.1| TNF receptor-associated factor 5 isoform b [Homo sapiens] >ref|XP_016857710.1| TNF receptor-associated factor 5 isoform X3 [Homo sapiens]	not available	not available	not available	not available	not available	not available	not available	not available	not available
dd_Smed_v6_3686_0_1	7.72	0	458.75	55.16	not available	not available	not available	not available	not available	not available	not available	not available	not available	not available	not available	not available	not available
dd_Smed_v6_36866_0_1	14.41	6.86e-07	2.54	0.15	not available	not available	not available	not available	not available	not available	not available	not available	not available	not available	not available	not available	not available
dd_Smed_v6_3702_0_3	2.51	0.00477	2.47	0.93	8.37e-71	NP_055608	LCMT2	tRNA wybutosine-synthesizing protein 4 [Homo sapiens]	7.05e-45	NP_497875	lcmt-1	Leucine carboxyl methyltransferase 1 [Caenorhabditis elegans]	9.22e-58	NP_001246038	CG3793	uncharacterized protein Dmel_CG3793, isoform B [Drosophila melanogaster] >ref|XP_015015364.1| leucine carboxyl methyltransferase 1 isoform X1 [Drosophila erecta]	not available
dd_Smed_v6_3742_0_1	2.57	0	42.88	15.46	1.36e-82	NP_077024	DHX58	probable ATP-dependent RNA helicase DHX58 [Homo sapiens] >ref|XP_016880548.1| probable ATP-dependent RNA helicase DHX58 isoform X1 [Homo sapiens]	4.36e-57	NP_001293710	drh-1	Dicer Related Helicase [Caenorhabditis elegans]	2.67e-12	NP_524453	Dcr-1	Dicer-1 [Drosophila melanogaster]	not available
dd_Smed_v6_3742_0_2	3.48	0	21.31	5.66	1.6e-82	NP_055129	DDX58	probable ATP-dependent RNA helicase DDX58 [Homo sapiens] >ref|XP_001156662.1| probable ATP-dependent RNA helicase DDX58 [Pan troglodytes]	3.25e-57	NP_001293710	drh-1	Dicer Related Helicase [Caenorhabditis elegans]	2.63e-12	NP_524453	Dcr-1	Dicer-1 [Drosophila melanogaster]	not available
dd_Smed_v6_37672_0_1	24.41	3e-10	2.57	0.09	not available	not available	not available	not available	not available	not available	not available	not available	not available	not available	not available	not available	not available
dd_Smed_v6_3817_0_1	2.48	0	103.96	38.79	0	NP_001180345	DDX3X	ATP-dependent RNA helicase DDX3X isoform 2 [Homo sapiens] >ref|XP_005593382.1| PREDICTED: ATP-dependent RNA helicase DDX3X isoform X2 [Macaca fascicularis] >ref|XP_008987404.1| PREDICTED: ATP-dependent RNA helicase DDX3X isoform X2 [Callithrix jacchus] >ref|XP_009195684.1| ATP-dependent RNA helicase DDX3X isoform X2 [Papio anubis] >ref|XP_009233020.1| ATP-dependent RNA helicase DDX3X isoform X2 […	4.65e-153	NP_001254858	laf-1	ATP-dependent RNA helicase laf-1 [Caenorhabditis elegans]	2.09e-170	NP_001262379	bel	belle, isoform B [Drosophila melanogaster]	not available
dd_Smed_v6_3817_0_2	2.69	1.04e-10	8.07	2.76	1.19e-68	NP_001350748	DDX3X	ATP-dependent RNA helicase DDX3X isoform 4 [Homo sapiens]	3.46e-56	NP_001254858	laf-1	ATP-dependent RNA helicase laf-1 [Caenorhabditis elegans]	1.84e-62	NP_536783	bel	belle, isoform A [Drosophila melanogaster]	not available
dd_Smed_v6_38811_0_2	4.48	8.33e-06	1.41	0.29	not available	not available	not available	not available	not available	not available	not available	not available	not available	not available	not available	not available	not available
dd_Smed_v6_3962_0_1	2.19	6.61e-09	4.75	2.01	not available	not available	not available	not available	not available	not available	not available	not available	not available	not available	not available	not available	not available
dd_Smed_v6_4025_0_2	2.2	0	8.07	3.39	not available	not available	not available	not available	not available	not available	not available	not available	not available	not available	not available	not available	not available
dd_Smed_v6_406_0_1	3.02	0	671.56	206.43	not available	not available	not available	not available	not available	not available	not available	not available	not available	not available	not available	not available	not available
dd_Smed_v6_4108_0_1	2.23	0	49.47	20.57	1.21e-06	NP_005573	CD180	CD180 antigen precursor [Homo sapiens]	not available	not available	not available	not available	not available	not available	not available	not available	not available
dd_Smed_v6_42117_0_1	4.49	0.000327	1.27	0.25	1.02e-08	NP_006506	SETMAR	histone-lysine N-methyltransferase SETMAR isoform 1 [Homo sapiens]	not available	not available	not available	not available	not available	not available	not available	not available	not available
dd_Smed_v6_422_0_1	7.07	0	1416.38	185.48	5.2e-11	NP_001268645	UBB	polyubiquitin-B [Pan troglodytes] >ref|NP_001098779.1| polyubiquitin-B [Sus scrofa] >ref|NP_001181737.1| polyubiquitin-B [Macaca mulatta] >ref|NP_001268645.1| polyubiquitin-B precursor [Homo sapiens] >ref|NP_001268646.1| polyubiquitin-B precursor [Homo sapiens] >ref|NP_001268647.1| polyubiquitin-B precursor [Homo sapiens] >ref|NP_001268648.1| polyubiquitin-B precursor [Homo sapiens] >ref|NP_00126…	1.28e-08	NP_741158	ubq-1	Ubiquitin-related [Caenorhabditis elegans]	3.67e-11	NP_001284937	Ubi-p5E	Ubiquitin-5E, isoform B [Drosophila melanogaster] >ref|NP_727078.1| Ubiquitin-5E, isoform A [Drosophila melanogaster]	not available
dd_Smed_v6_422_0_2	17.76	0	4673.13	243.76	not available	not available	not available	not available	not available	not available	not available	not available	not available	not available	not available	not available	not available
dd_Smed_v6_42578_0_1	26.63	2.71e-14	3.09	0.1	not available	not available	not available	not available	not available	not available	not available	not available	not available	not available	not available	not available	not available
dd_Smed_v6_42578_0_2	19.51	2.35e-09	2.16	0.1	not available	not available	not available	not available	not available	not available	not available	not available	not available	not available	not available	not available	not available
dd_Smed_v6_42578_0_4	40.08	3.07e-06	1.64	0.03	not available	not available	not available	not available	not available	not available	not available	not available	not available	not available	not available	not available	not available
dd_Smed_v6_427_0_1	97.47	6.3e-05	4.61	0.04	2.16e-26	NP_002078	GRN	progranulin precursor [Homo sapiens] >ref|XP_005257310.1| progranulin isoform X1 [Homo sapiens] >ref|XP_024306498.1| progranulin isoform X1 [Homo sapiens]	5.4e-21	NP_492981	pgrn-1	ProGRaNulin homolog [Caenorhabditis elegans]	not available	not available	not available	not available	not available
dd_Smed_v6_427_0_10	6.14	0	461.74	69.4	6.06e-12	NP_002078	GRN	progranulin precursor [Homo sapiens] >ref|XP_005257310.1| progranulin isoform X1 [Homo sapiens] >ref|XP_024306498.1| progranulin isoform X1 [Homo sapiens]	1.22e-12	NP_492982	pgrn-1	ProGRaNulin homolog [Caenorhabditis elegans]	not available	not available	not available	not available	not available
dd_Smed_v6_427_0_2	4.18	0	1331.24	295.44	2.64e-26	NP_002078	GRN	progranulin precursor [Homo sapiens] >ref|XP_005257310.1| progranulin isoform X1 [Homo sapiens] >ref|XP_024306498.1| progranulin isoform X1 [Homo sapiens]	4.95e-22	NP_492981	pgrn-1	ProGRaNulin homolog [Caenorhabditis elegans]	not available	not available	not available	not available	not available
dd_Smed_v6_427_0_3	64.07	0.000818	9.84	0.13	5.7e-26	NP_002078	GRN	progranulin precursor [Homo sapiens] >ref|XP_005257310.1| progranulin isoform X1 [Homo sapiens] >ref|XP_024306498.1| progranulin isoform X1 [Homo sapiens]	1.92e-21	NP_492981	pgrn-1	ProGRaNulin homolog [Caenorhabditis elegans]	not available	not available	not available	not available	not available
dd_Smed_v6_427_0_4	6.72	0	114.58	15.87	3.03e-18	NP_002078	GRN	progranulin precursor [Homo sapiens] >ref|XP_005257310.1| progranulin isoform X1 [Homo sapiens] >ref|XP_024306498.1| progranulin isoform X1 [Homo sapiens]	6.81e-21	NP_492981	pgrn-1	ProGRaNulin homolog [Caenorhabditis elegans]	not available	not available	not available	not available	not available
dd_Smed_v6_427_0_5	4.73	0	581.29	113.54	1.41e-18	NP_002078	GRN	progranulin precursor [Homo sapiens] >ref|XP_005257310.1| progranulin isoform X1 [Homo sapiens] >ref|XP_024306498.1| progranulin isoform X1 [Homo sapiens]	5e-22	NP_492982	pgrn-1	ProGRaNulin homolog [Caenorhabditis elegans]	not available	not available	not available	not available	not available
dd_Smed_v6_427_0_6	5.76	0	421	67.82	9.19e-18	NP_002078	GRN	progranulin precursor [Homo sapiens] >ref|XP_005257310.1| progranulin isoform X1 [Homo sapiens] >ref|XP_024306498.1| progranulin isoform X1 [Homo sapiens]	1.14e-21	NP_492982	pgrn-1	ProGRaNulin homolog [Caenorhabditis elegans]	not available	not available	not available	not available	not available
dd_Smed_v6_427_0_7	6.77	0	483.13	66.06	3.68e-10	NP_002078	GRN	progranulin precursor [Homo sapiens] >ref|XP_005257310.1| progranulin isoform X1 [Homo sapiens] >ref|XP_024306498.1| progranulin isoform X1 [Homo sapiens]	5.34e-11	NP_492982	pgrn-1	ProGRaNulin homolog [Caenorhabditis elegans]	not available	not available	not available	not available	not available
dd_Smed_v6_427_0_9	5.17	0	1490.51	266.73	5.8e-10	NP_002078	GRN	progranulin precursor [Homo sapiens] >ref|XP_005257310.1| progranulin isoform X1 [Homo sapiens] >ref|XP_024306498.1| progranulin isoform X1 [Homo sapiens]	1.48e-11	NP_492982	pgrn-1	ProGRaNulin homolog [Caenorhabditis elegans]	not available	not available	not available	not available	not available
dd_Smed_v6_4290_0_1	2.15	8.95e-08	105.8	45.57	3.21e-174	NP_004202	SLC6A5	sodium- and chloride-dependent glycine transporter 2 isoform 1 [Homo sapiens]	3.51e-157	NP_499043	dat-1	Sodium-dependent dopamine transporter [Caenorhabditis elegans]	8.3e-161	NP_523763	DAT	dopamine transporter, isoform A [Drosophila melanogaster]	not available
dd_Smed_v6_43240_0_1	2.16	0.00294	2.12	0.9	not available	not available	not available	not available	not available	not available	not available	not available	not available	not available	not available	not available	not available
dd_Smed_v6_4354_0_1	7	5.68e-09	0.97	0.13	not available	not available	not available	not available	not available	not available	not available	not available	not available	not available	not available	not available	not available
dd_Smed_v6_4361_0_1	2.33	0	89.88	35.69	4.77e-71	NP_071451	IFIH1	interferon-induced helicase C domain-containing protein 1 [Homo sapiens]	3.33e-58	NP_001293710	drh-1	Dicer Related Helicase [Caenorhabditis elegans]	2.32e-12	NP_001262806	Fancm	fanconi anemia group M helicase, isoform B [Drosophila melanogaster] >ref|NP_650971.2| fanconi anemia group M helicase, isoform A [Drosophila melanogaster]	not available
dd_Smed_v6_4392_0_1	2.29	0	33.23	13.42	1.61e-45	NP_001186356	TRAF3	TNF receptor-associated factor 3 isoform 3 [Homo sapiens] >ref|XP_011535420.1| TNF receptor-associated factor 3 isoform X5 [Homo sapiens]	4.19e-34	NP_499773	trf-1	TNF Receptor Associated Factor (TRAF) homolog [Caenorhabditis elegans]	1.24e-26	NP_001097080	Traf4	TNF-receptor-associated factor 4, isoform E [Drosophila melanogaster]	not available
dd_Smed_v6_4420_0_1	4.38	0	116.7	24.69	3.22e-24	NP_003291	TRAF3	TNF receptor-associated factor 3 isoform 1 [Homo sapiens] >ref|NP_663777.1| TNF receptor-associated factor 3 isoform 1 [Homo sapiens] >ref|XP_016877106.1| TNF receptor-associated factor 3 isoform X1 [Homo sapiens] >ref|XP_016877107.1| TNF receptor-associated factor 3 isoform X1 [Homo sapiens]	2.31e-14	NP_491534	trf-2	TNF Receptor Associated Factor (TRAF) homolog [Caenorhabditis elegans]	6.03e-14	NP_001097080	Traf4	TNF-receptor-associated factor 4, isoform E [Drosophila melanogaster]	not available
dd_Smed_v6_4435_0_1	2.26	0	45.78	18.76	2.63e-53	NP_002639	PIM1	serine/threonine-protein kinase pim-1 isoform 2 [Homo sapiens] >ref|XP_003311330.2| serine/threonine-protein kinase pim-1 [Pan troglodytes] >ref|XP_003897598.2| serine/threonine-protein kinase pim-1 [Papio anubis] >ref|XP_004043982.1| PREDICTED: serine/threonine-protein kinase pim-1 [Gorilla gorilla gorilla] >ref|XP_007970945.1| PREDICTED: serine/threonine-protein kinase pim-1 [Chlorocebus sabaeu…	8.02e-51	NP_497696	prk-2	Serine/threonine-protein kinase prk-2 [Caenorhabditis elegans]	8.99e-27	NP_611864	Pask	PAS kinase [Drosophila melanogaster]	not available
dd_Smed_v6_4438_0_5	2.04	1.26e-06	3.01	1.36	not available	not available	not available	not available	not available	not available	not available	not available	not available	not available	not available	not available	not available
dd_Smed_v6_4477_0_1	2.29	0	54.94	22.2	not available	not available	not available	not available	not available	not available	not available	not available	not available	not available	not available	not available	not available
dd_Smed_v6_44924_0_1	5.53	3.58e-08	2.57	0.42	not available	not available	not available	not available	not available	not available	not available	not available	not available	not available	not available	not available	not available
dd_Smed_v6_45313_0_1	2.98	0.000747	1.16	0.36	not available	not available	not available	not available	not available	not available	not available	not available	not available	not available	not available	not available	not available
dd_Smed_v6_4621_0_2	12.38	7.95e-06	0.84	0.06	not available	not available	not available	not available	not available	not available	not available	not available	not available	not available	not available	not available	not available
dd_Smed_v6_4626_0_4	2.56	0.01	3.35	1.19	9.06e-09	NP_001158	XIAP	E3 ubiquitin-protein ligase XIAP [Homo sapiens] >ref|NP_001191330.1| E3 ubiquitin-protein ligase XIAP [Homo sapiens] >ref|XP_006724817.1| E3 ubiquitin-protein ligase XIAP isoform X1 [Homo sapiens] >ref|XP_011529631.1| E3 ubiquitin-protein ligase XIAP isoform X1 [Homo sapiens]	not available	not available	not available	not available	1.86e-07	NP_477127	Diap2	Death-associated inhibitor of apoptosis 2, isoform A [Drosophila melanogaster] >ref|NP_788362.1| Death-associated inhibitor of apoptosis 2, isoform B [Drosophila melanogaster]	not available
dd_Smed_v6_4701_0_2	5.23	0.00133	1.5	0.27	3.91e-16	NP_055819	EXOSC7	exosome complex component RRP42 [Homo sapiens]	not available	not available	not available	not available	4.83e-07	NP_725517	Rrp42	Rrp42 [Drosophila melanogaster]	not available
dd_Smed_v6_4773_0_2	2.52	0.00997	2.02	0.74	2.2e-41	NP_001161066	CTSA	lysosomal protective protein isoform c precursor [Homo sapiens]	2.15e-28	NP_509079	K10C2.1	Carboxypeptidase [Caenorhabditis elegans]	1.3e-07	NP_650836	CG4572	uncharacterized protein Dmel_CG4572, isoform B [Drosophila melanogaster] >ref|NP_732456.1| uncharacterized protein Dmel_CG4572, isoform A [Drosophila melanogaster] >ref|NP_732457.1| uncharacterized protein Dmel_CG4572, isoform D [Drosophila melanogaster]	not available
dd_Smed_v6_48579_0_1	4.74	2.26e-07	1.43	0.28	not available	not available	not available	not available	not available	not available	not available	not available	not available	not available	not available	not available	not available
dd_Smed_v6_48674_0_1	3.67	0.000272	1.56	0.38	not available	not available	not available	not available	not available	not available	not available	not available	not available	not available	not available	not available	not available
dd_Smed_v6_5028_0_4	6.35	0.00378	1.33	0.19	2.84e-42	NP_002638	PIK3C3	phosphatidylinositol 3-kinase catalytic subunit type 3 isoform 1 [Homo sapiens] >ref|XP_001142812.1| phosphatidylinositol 3-kinase catalytic subunit type 3 isoform X1 [Pan troglodytes] >ref|XP_003830260.1| phosphatidylinositol 3-kinase catalytic subunit type 3 isoform X1 [Pan paniscus] >ref|XP_004059400.2| PREDICTED: phosphatidylinositol 3-kinase catalytic subunit type 3 [Gorilla gorilla gorilla]	2.14e-36	NP_491741	vps-34	Phosphatidylinositol 3-kinase catalytic subunit type 3 [Caenorhabditis elegans]	7.18e-42	NP_477133	Pi3K59F	phosphotidylinositol 3 kinase 59F [Drosophila melanogaster]	not available
dd_Smed_v6_5051_0_2	2.1	0	26.12	11.51	not available	not available	not available	not available	not available	not available	not available	not available	not available	not available	not available	not available	not available
dd_Smed_v6_50949_0_2	12.3	2.54e-07	1.36	0.09	not available	not available	not available	not available	not available	not available	not available	not available	not available	not available	not available	not available	not available
dd_Smed_v6_5199_0_1	2.5	0	125.27	46.44	not available	not available	not available	not available	not available	not available	not available	not available	not available	not available	not available	not available	not available
dd_Smed_v6_52133_0_1	4.42	0.00566	1.4	0.28	not available	not available	not available	not available	not available	not available	not available	not available	not available	not available	not available	not available	not available
dd_Smed_v6_52454_0_1	8.58	5.13e-10	1.68	0.18	4.07e-38	XP_016879110	EIF3CL	eukaryotic translation initiation factor 3 subunit C-like protein isoform X2 [Homo sapiens]	5.83e-41	NP_492638	eif-3.C	Eukaryotic translation initiation factor 3 subunit C [Caenorhabditis elegans]	6e-43	NP_001286545	eIF3c	eukaryotic translation initiation factor 3 subunit c, isoform B [Drosophila melanogaster] >ref|NP_611242.1| eukaryotic translation initiation factor 3 subunit c, isoform A [Drosophila melanogaster]	not available
dd_Smed_v6_5277_1_20	13.71	0.00419	0.97	0.05	not available	not available	not available	not available	not available	not available	not available	not available	not available	not available	not available	not available	not available
dd_Smed_v6_5292_0_2	2.09	7.58e-07	4.33	1.91	1.71e-30	NP_001028850	TRPT1	tRNA 2'-phosphotransferase 1 isoform 1 [Homo sapiens] >ref|NP_001153862.1| tRNA 2'-phosphotransferase 1 isoform 1 [Homo sapiens] >ref|XP_024304476.1| tRNA 2'-phosphotransferase 1 isoform X2 [Homo sapiens] >ref|XP_024304477.1| tRNA 2'-phosphotransferase 1 isoform X2 [Homo sapiens]	not available	not available	not available	not available	3.22e-28	NP_001286980	CG33057	uncharacterized protein Dmel_CG33057, isoform B [Drosophila melanogaster] >ref|NP_788477.1| uncharacterized protein Dmel_CG33057, isoform A [Drosophila melanogaster]	not available
dd_Smed_v6_5344_0_4	1067.1	0.000121	2.05	0	4.76e-61	NP_000761	CYP2C8	cytochrome P450 2C8 isoform a precursor [Homo sapiens]	1.21e-56	NP_510203	cyp-14A1	CYtochrome P450 family [Caenorhabditis elegans]	6.01e-54	NP_523403	Cyp18a1	cytochrome P450-18a1, isoform B [Drosophila melanogaster] >ref|NP_728191.1| cytochrome P450-18a1, isoform A [Drosophila melanogaster]	not available
dd_Smed_v6_5359_0_1	2.1	3.42e-13	33.18	14.64	not available	not available	not available	not available	not available	not available	not available	not available	not available	not available	not available	not available	not available
dd_Smed_v6_5406_0_1	2.16	0	21.87	9.33	not available	not available	not available	not available	8.48e-09	NP_001294665	hsp-16.2	Heat shock protein Hsp-16.2 [Caenorhabditis elegans]	1.78e-07	NP_001245760	CG14207	uncharacterized protein Dmel_CG14207, isoform C [Drosophila melanogaster] >ref|XP_015011148.1| heat shock protein beta-1 isoform X3 [Drosophila erecta] >ref|XP_015046129.1| uncharacterized protein Dyak_GE15853, isoform C [Drosophila yakuba]	not available
dd_Smed_v6_5459_0_1	4.77	0.00255	1.93	0.37	7.39e-42	NP_660286	OMA1	metalloendopeptidase OMA1, mitochondrial precursor [Homo sapiens]	not available	not available	not available	not available	not available	not available	not available	not available	not available
dd_Smed_v6_5587_0_1	2.97	0	74.38	23.23	2.48e-20	NP_055129	DDX58	probable ATP-dependent RNA helicase DDX58 [Homo sapiens] >ref|XP_001156662.1| probable ATP-dependent RNA helicase DDX58 [Pan troglodytes]	2.74e-27	NP_492161	drh-3	Dicer Related Helicase [Caenorhabditis elegans]	1.23e-09	NP_523778	Dcr-2	Dicer-2, isoform A [Drosophila melanogaster]	not available
dd_Smed_v6_56_0_1	3.09	0	300.03	89.8	0	NP_005339	HSP90AA1	heat shock protein HSP 90-alpha isoform 2 [Homo sapiens]	0	NP_506626	hsp-90	Heat shock protein 90 [Caenorhabditis elegans]	0	NP_001261362	Hsp83	heat shock protein 83, isoform B [Drosophila melanogaster] >ref|NP_523899.1| heat shock protein 83, isoform A [Drosophila melanogaster]	not available
dd_Smed_v6_5607_0_1	2.18	0	36.89	15.63	not available	not available	not available	not available	not available	not available	not available	not available	not available	not available	not available	not available	not available
dd_Smed_v6_56310_0_1	6.61	2.55e-07	2.8	0.37	not available	not available	not available	not available	not available	not available	not available	not available	not available	not available	not available	not available	not available
dd_Smed_v6_5635_0_1	2.49	0	84.1	31.23	9.2e-169	NP_001357458	FYN	tyrosine-protein kinase Fyn isoform a [Homo sapiens] >ref|NP_002028.1| tyrosine-protein kinase Fyn isoform a [Homo sapiens] >ref|XP_001159342.1| tyrosine-protein kinase Fyn isoform X1 [Pan troglodytes] >ref|XP_002714971.1| PREDICTED: tyrosine-protein kinase Fyn isoform X1 [Oryctolagus cuniculus] >ref|XP_002817302.2| tyrosine-protein kinase Fyn isoform X1 [Pongo abelii] >ref|XP_003255626.1| PREDIC…	1.25e-158	NP_001293421	src-1	Tyrosine protein-kinase src-1 [Caenorhabditis elegans]	7.11e-164	NP_476849	Src42A	Src oncogene at 42A, isoform A [Drosophila melanogaster] >ref|XP_001970793.1| tyrosine-protein kinase Src42A isoform X3 [Drosophila erecta] >ref|XP_002043383.1| GM16530 [Drosophila sechellia] >ref|XP_002080258.1| uncharacterized protein Dsimw501_GD10390, isoform A [Drosophila simulans]	not available
dd_Smed_v6_5660_0_1	2.19	1.13e-09	105.73	44.72	6.1e-59	XP_011540323	SLC9A1	sodium/hydrogen exchanger 1 isoform X1 [Homo sapiens]	2.98e-55	NP_001023628	nhx-9	Probable Na(+)/H(+) antiporter nhx-9 [Caenorhabditis elegans]	4.43e-63	NP_001137850	Nhe2	Na[+]/H[+] hydrogen exchanger 2, isoform F [Drosophila melanogaster]	not available
dd_Smed_v6_5708_0_2	2.25	0	19.34	7.95	not available	not available	not available	not available	not available	not available	not available	not available	not available	not available	not available	not available	not available
dd_Smed_v6_57944_0_1	2.65	0.00674	1.02	0.35	1.19e-14	NP_001092	ACTB	MULTISPECIES: actin, cytoplasmic 2 [Proteobacteria] >ref|NP_001009784.1| actin, cytoplasmic 1 [Ovis aries] >ref|NP_001009945.1| actin, cytoplasmic 1 [Pan troglodytes] >ref|NP_001028256.1| actin, cytoplasmic 1 [Macaca mulatta] >ref|NP_001075307.1| actin, cytoplasmic 1 [Equus caballus] >ref|NP_001092.1| actin, cytoplasmic 1 [Homo sapiens] >ref|NP_001166380.1| actin, cytoplasmic 1 [Cavia porcellus] …	1.57e-15	NP_505818	act-2	Actin-2 [Caenorhabditis elegans] >ref|XP_002636430.1| Hypothetical protein CBG23091 [Caenorhabditis briggsae] >ref|XP_003100412.1| CRE-ACT-2 protein [Caenorhabditis remanei]	9.87e-16	NP_001262200	Act79B	actin 79B, isoform B [Drosophila melanogaster] >ref|NP_524210.1| actin 79B, isoform A [Drosophila melanogaster] >ref|XP_001352883.1| uncharacterized protein Dpse_GA20380 [Drosophila pseudoobscura pseudoobscura] >ref|XP_001958475.1| uncharacterized protein Dana_GF10940, isoform A [Drosophila ananassae] >ref|XP_001973711.1| actin, larval muscle [Drosophila erecta] >ref|XP_001985560.1| GH14437 [Dros…	not available
dd_Smed_v6_582_0_1	3.31	0	1367.23	382.31	4.37e-110	NP_001188504	CTSV	cathepsin L2 preproprotein [Homo sapiens] >ref|NP_001324.2| cathepsin L2 preproprotein [Homo sapiens]	6.11e-94	NP_001256718	cpl-1	CathePsin L family [Caenorhabditis elegans]	1.85e-101	NP_523735	Cp1	cysteine proteinase-1, isoform C [Drosophila melanogaster]	not available
dd_Smed_v6_5858_0_1	2.03	0	61.61	28.05	1.28e-97	NP_001349	DHX15	pre-mRNA-splicing factor ATP-dependent RNA helicase DHX15 [Homo sapiens] >ref|XP_001164599.1| pre-mRNA-splicing factor ATP-dependent RNA helicase DHX15 [Pan troglodytes] >ref|XP_003826881.1| pre-mRNA-splicing factor ATP-dependent RNA helicase DHX15 [Pan paniscus] >ref|XP_012327825.1| pre-mRNA-splicing factor ATP-dependent RNA helicase DHX15 [Aotus nancymaae] >ref|XP_018881027.1| PREDICTED: pre-mR…	3.06e-91	NP_495019	mog-5	Probable pre-mRNA-splicing factor ATP-dependent RNA helicase mog-5 [Caenorhabditis elegans]	4.08e-97	NP_001260766	Dhx15	DEAH-box helicase 15, isoform B [Drosophila melanogaster] >ref|NP_610269.1| DEAH-box helicase 15, isoform A [Drosophila melanogaster]	not available
dd_Smed_v6_5901_0_1	2.09	0	44.09	19.57	2.54e-72	NP_001354666	RABGEF1	rab5 GDP/GTP exchange factor isoform d [Homo sapiens] >ref|NP_001354667.1| rab5 GDP/GTP exchange factor isoform d [Homo sapiens] >ref|NP_001354668.1| rab5 GDP/GTP exchange factor isoform d [Homo sapiens] >ref|NP_001354669.1| rab5 GDP/GTP exchange factor isoform d [Homo sapiens] >ref|XP_003814575.1| rab5 GDP/GTP exchange factor isoform X1 [Pan paniscus] >ref|XP_008965469.1| rab5 GDP/GTP exchange f…	2.1e-59	NP_499337	rabx-5	RAB eXchange factor [Caenorhabditis elegans]	1.05e-51	NP_612093	Rabex-5	Rabaptin-5-associated exchange factor for Rab5 [Drosophila melanogaster]	not available
dd_Smed_v6_6387_0_2	2.72	6.81e-05	5.8	1.96	not available	not available	not available	not available	not available	not available	not available	not available	not available	not available	not available	not available	not available
dd_Smed_v6_64706_0_1	14.19	2.78e-07	2.06	0.13	5.22e-07	XP_016879110	EIF3CL	eukaryotic translation initiation factor 3 subunit C-like protein isoform X2 [Homo sapiens]	2.81e-07	NP_492638	eif-3.C	Eukaryotic translation initiation factor 3 subunit C [Caenorhabditis elegans]	5.03e-09	NP_001286545	eIF3c	eukaryotic translation initiation factor 3 subunit c, isoform B [Drosophila melanogaster] >ref|NP_611242.1| eukaryotic translation initiation factor 3 subunit c, isoform A [Drosophila melanogaster]	not available
dd_Smed_v6_6543_0_1	6.85	0	26.09	3.49	not available	not available	not available	not available	not available	not available	not available	not available	not available	not available	not available	not available	not available
dd_Smed_v6_65551_0_1	4.48	0.000403	1.63	0.33	not available	not available	not available	not available	not available	not available	not available	not available	not available	not available	not available	not available	not available
dd_Smed_v6_6564_0_3	2.57	0.00552	0.61	0.22	8.81e-73	NP_071930	MTMR14	myotubularin-related protein 14 isoform 3 [Homo sapiens]	not available	not available	not available	not available	1.29e-67	NP_523770	EDTP	Egg-derived tyrosine phosphatase, isoform A [Drosophila melanogaster]	not available
dd_Smed_v6_6669_0_1	3.59	0	8.02	2.08	2.27e-20	NP_004961	IGFALS	insulin-like growth factor-binding protein complex acid labile subunit isoform 2 precursor [Homo sapiens]	6.88e-18	NP_495322	lron-15	eLRR (extracellular Leucine-Rich Repeat) ONly [Caenorhabditis elegans]	2.64e-20	NP_001246765	Toll-6	Toll-6, isoform B [Drosophila melanogaster] >ref|NP_001246766.1| Toll-6, isoform C [Drosophila melanogaster] >ref|NP_524081.1| Toll-6, isoform A [Drosophila melanogaster]	not available
dd_Smed_v6_6669_0_2	2.15	0	35.11	15.11	2.24e-20	NP_004961	IGFALS	insulin-like growth factor-binding protein complex acid labile subunit isoform 2 precursor [Homo sapiens]	6.81e-18	NP_495322	lron-15	eLRR (extracellular Leucine-Rich Repeat) ONly [Caenorhabditis elegans]	2.61e-20	NP_001246765	Toll-6	Toll-6, isoform B [Drosophila melanogaster] >ref|NP_001246766.1| Toll-6, isoform C [Drosophila melanogaster] >ref|NP_524081.1| Toll-6, isoform A [Drosophila melanogaster]	not available
dd_Smed_v6_67229_0_1	6.89	0.00436	0.97	0.12	not available	not available	not available	not available	not available	not available	not available	not available	not available	not available	not available	not available	not available
dd_Smed_v6_6743_0_1	2.86	0	74.71	24.24	not available	not available	not available	not available	not available	not available	not available	not available	not available	not available	not available	not available	not available
dd_Smed_v6_67651_0_1	8.13	0	7.09	0.8	not available	not available	not available	not available	not available	not available	not available	not available	not available	not available	not available	not available	not available
dd_Smed_v6_6777_0_1	14.34	7.09e-07	0.61	0.04	not available	not available	not available	not available	not available	not available	not available	not available	not available	not available	not available	not available	not available
dd_Smed_v6_678_0_1	3.3	0	391.13	109.41	9.85e-120	NP_005339	HSP90AA1	heat shock protein HSP 90-alpha isoform 2 [Homo sapiens]	2.9e-118	NP_506626	hsp-90	Heat shock protein 90 [Caenorhabditis elegans]	0	NP_001261362	Hsp83	heat shock protein 83, isoform B [Drosophila melanogaster] >ref|NP_523899.1| heat shock protein 83, isoform A [Drosophila melanogaster]	not available
dd_Smed_v6_6826_0_3	4.98	0.00535	0.73	0.13	not available	not available	not available	not available	not available	not available	not available	not available	not available	not available	not available	not available	not available
dd_Smed_v6_6840_0_1	2.54	0	66.42	24.2	1.37e-07	XP_016882599	BCL3	B-cell lymphoma 3 protein isoform X5 [Homo sapiens]	6.43e-06	NP_001294016	kdin-1	KiDINs220 (vertebrate scaffold protein) homolog [Caenorhabditis elegans]	not available	not available	not available	not available	not available
dd_Smed_v6_6840_0_2	2.49	2.32e-09	11.98	4.43	not available	not available	not available	not available	not available	not available	not available	not available	not available	not available	not available	not available	not available
dd_Smed_v6_6841_0_1	2	0.00266	1.31	0.6	1.12e-141	XP_011523675	USP32	ubiquitin carboxyl-terminal hydrolase 32 isoform X3 [Homo sapiens]	7.32e-69	NP_498311	cyk-3	Ubiquitin carboxyl-terminal hydrolase cyk-3 [Caenorhabditis elegans]	1.27e-88	NP_001262076	Usp32	ubiquitin specific protease 32, isoform D [Drosophila melanogaster]	not available
dd_Smed_v6_6952_0_1	3.48	0	9.43	2.5	not available	not available	not available	not available	not available	not available	not available	not available	not available	not available	not available	not available	not available
dd_Smed_v6_6952_0_2	2.06	0	23.57	10.6	not available	not available	not available	not available	not available	not available	not available	not available	not available	not available	not available	not available	not available
dd_Smed_v6_6952_0_5	2.35	0.00472	4.84	1.89	not available	not available	not available	not available	not available	not available	not available	not available	not available	not available	not available	not available	not available
dd_Smed_v6_7016_0_1	2.21	0	43.55	18.27	5.62e-13	NP_001354425	ANKRD44	serine/threonine-protein phosphatase 6 regulatory ankyrin repeat subunit B isoform D [Homo sapiens]	5.46e-13	NP_741409	unc-44	Uncharacterized protein CELE_B0350.2 [Caenorhabditis elegans]	1.43e-17	NP_001097533	Ank2	ankyrin 2, isoform N [Drosophila melanogaster]	not available
dd_Smed_v6_7128_0_1	5.26	0	68.2	12	6.06e-12	XP_005257681	STAT5A	signal transducer and activator of transcription 5A isoform X1 [Homo sapiens]	not available	not available	not available	not available	1.04e-09	NP_732517	Stat92E	Signal-transducer and activator of transcription protein at 92E, isoform B [Drosophila melanogaster]	not available
dd_Smed_v6_7186_0_2	2.1	6.58e-14	15.35	6.76	not available	not available	not available	not available	not available	not available	not available	not available	not available	not available	not available	not available	not available
dd_Smed_v6_7246_0_1	3.97	0	84.25	19.66	not available	not available	not available	not available	not available	not available	not available	not available	not available	not available	not available	not available	not available
dd_Smed_v6_7247_0_1	3.31	0	45.18	12.64	9.22e-07	NP_001230009	ELF5	ETS-related transcription factor Elf-5 isoform 3 [Homo sapiens] >ref|XP_004050974.1| PREDICTED: ETS-related transcription factor Elf-5 isoform X4 [Gorilla gorilla gorilla] >ref|XP_008772132.1| PREDICTED: ETS-related transcription factor Elf-5 isoform X2 [Rattus norvegicus] >ref|XP_009244760.1| ETS-related transcription factor Elf-5 isoform X4 [Pongo abelii]	3.63e-08	NP_509099	ets-4	Transcription factor ets-4 [Caenorhabditis elegans]	6.37e-07	NP_524535	Ets98B	Ets at 98B, isoform A [Drosophila melanogaster]	not available
dd_Smed_v6_7261_0_1	14.89	0	24.85	1.53	not available	not available	not available	not available	not available	not available	not available	not available	not available	not available	not available	not available	not available
dd_Smed_v6_7318_0_2	2.62	2.46e-05	9.13	3.19	9.02e-133	NP_002898	RECQL	ATP-dependent DNA helicase Q1 [Homo sapiens] >ref|NP_116559.1| ATP-dependent DNA helicase Q1 [Homo sapiens] >ref|XP_005253518.1| ATP-dependent DNA helicase Q1 isoform X1 [Homo sapiens] >ref|XP_005253519.1| ATP-dependent DNA helicase Q1 isoform X1 [Homo sapiens] >ref|XP_005253520.1| ATP-dependent DNA helicase Q1 isoform X1 [Homo sapiens] >ref|XP_005253521.1| ATP-dependent DNA helicase Q1 isoform X…	1.44e-131	NP_001022657	K02F3.12	Putative ATP-dependent DNA helicase Q1 [Caenorhabditis elegans]	3.71e-77	NP_524319	Blm	bloom syndrome helicase [Drosophila melanogaster]	not available
dd_Smed_v6_7343_0_1	2.4	0.000614	5.54	2.13	6.05e-164	XP_024304601	LRRK2	leucine-rich repeat serine/threonine-protein kinase 2 isoform X3 [Homo sapiens]	3.46e-54	NP_492839	lrk-1	Leucine-rich repeat serine/threonine-protein kinase 1 [Caenorhabditis elegans]	6.49e-31	NP_001097847	Lrrk	Leucine-rich repeat kinase, isoform B [Drosophila melanogaster]	not available
dd_Smed_v6_7351_0_1	6.66	0	70.74	9.86	not available	not available	not available	not available	not available	not available	not available	not available	not available	not available	not available	not available	not available
dd_Smed_v6_7361_0_1	3.07	0	46.87	14.13	2.29e-35	NP_001258791	PNLDC1	poly(A)-specific ribonuclease PNLDC1 isoform 1 [Homo sapiens]	1.24e-16	NP_506169	parn-1	3'-5' exoribonuclease parn-1 [Caenorhabditis elegans]	not available	not available	not available	not available	not available
dd_Smed_v6_7441_0_1	3.43	0	72.46	19.59	3.96e-47	NP_631917	ALKBH3	alpha-ketoglutarate-dependent dioxygenase alkB homolog 3 [Homo sapiens] >ref|XP_001159019.1| alpha-ketoglutarate-dependent dioxygenase alkB homolog 3 isoform X1 [Pan troglodytes] >ref|XP_003808262.1| alpha-ketoglutarate-dependent dioxygenase alkB homolog 3 [Pan paniscus] >ref|XP_008958542.1| alpha-ketoglutarate-dependent dioxygenase alkB homolog 3 [Pan paniscus] >ref|XP_009458538.1| alpha-ketoglu…	not available	not available	not available	not available	not available	not available	not available	not available	not available
dd_Smed_v6_7450_0_3	2.44	0	27.82	10.6	4.71e-12	XP_005260702	RBCK1	ranBP-type and C3HC4-type zinc finger-containing protein 1 isoform X3 [Homo sapiens]	not available	not available	not available	not available	not available	not available	not available	not available	not available
dd_Smed_v6_7492_0_1	6	0.00598	1.09	0.17	2.57e-76	NP_001345850	COQ2	4-hydroxybenzoate polyprenyltransferase, mitochondrial isoform 2 [Homo sapiens]	5.41e-65	NP_498513	coq-2	4-hydroxybenzoate polyprenyltransferase, mitochondrial [Caenorhabditis elegans]	1.37e-71	NP_649789	Coq2	coenzyme Q biosynthesis protein 2 [Drosophila melanogaster]	not available
dd_Smed_v6_7590_0_1	2.93	0	54.23	17.12	not available	not available	not available	not available	not available	not available	not available	not available	not available	not available	not available	not available	not available
dd_Smed_v6_7594_0_1	4.66	0	111.48	22.18	4.36e-105	XP_011515267	AGO2	protein argonaute-2 isoform X2 [Homo sapiens]	3.04e-96	NP_493837	alg-2	Protein argonaute [Caenorhabditis elegans]	1.66e-93	NP_001246314	AGO1	Argonaute-1, isoform D [Drosophila melanogaster] >ref|NP_725341.1| Argonaute-1, isoform A [Drosophila melanogaster] >ref|NP_725342.1| Argonaute-1, isoform C [Drosophila melanogaster] >ref|XP_016027498.1| argonaute 1, isoform C [Drosophila simulans]	not available
dd_Smed_v6_7649_0_4	2.04	0.00993	3.28	1.5	6.46e-07	NP_001351227	LIFR	leukemia inhibitory factor receptor isoform b precursor [Homo sapiens]	not available	not available	not available	not available	not available	not available	not available	not available	not available
dd_Smed_v6_768_0_2	4.36	0	7.56	1.63	8.81e-44	NP_006255	PTPN13	tyrosine-protein phosphatase non-receptor type 13 isoform 2 [Homo sapiens]	3.3e-41	NP_500128	Y41D4A.5	Tyrosine-protein phosphatase [Caenorhabditis elegans]	2.99e-44	NP_524048	Ptp69D	protein tyrosine phosphatase 69D, isoform A [Drosophila melanogaster]	not available
dd_Smed_v6_7716_0_2	2.57	5.02e-08	2.68	0.96	not available	not available	not available	not available	not available	not available	not available	not available	not available	not available	not available	not available	not available
dd_Smed_v6_7792_0_5	242.57	0.0063	0.23	0	0	NP_001338	DGKQ	diacylglycerol kinase theta [Homo sapiens]	0	NP_508191	dgk-1	Diacylglycerol kinase [Caenorhabditis elegans]	0	NP_996275	CG31140	uncharacterized protein Dmel_CG31140, isoform F [Drosophila melanogaster]	not available
dd_Smed_v6_78227_0_1	14.8	6.61e-06	1.41	0.08	not available	not available	not available	not available	not available	not available	not available	not available	not available	not available	not available	not available	not available
dd_Smed_v6_783_0_1	10.84	0	1372.58	117.11	not available	not available	not available	not available	not available	not available	not available	not available	not available	not available	not available	not available	not available
dd_Smed_v6_7940_0_1	2.76	0	57.93	19.45	8.44e-163	NP_001309145	DHX8	ATP-dependent RNA helicase DHX8 isoform 3 [Homo sapiens]	1.17e-150	NP_497027	mog-4	Probable pre-mRNA-splicing factor ATP-dependent RNA helicase mog-4 [Caenorhabditis elegans]	9.93e-158	NP_610928	pea	peanuts [Drosophila melanogaster]	not available
dd_Smed_v6_7994_0_1	2.02	0.000559	2.64	1.21	not available	not available	not available	not available	not available	not available	not available	not available	not available	not available	not available	not available	not available
dd_Smed_v6_7997_1_37	6.16	0.00329	0.48	0.07	not available	not available	not available	not available	not available	not available	not available	not available	not available	not available	not available	not available	not available
dd_Smed_v6_80154_0_1	35.42	0	11.13	0.29	not available	not available	not available	not available	not available	not available	not available	not available	not available	not available	not available	not available	not available
dd_Smed_v6_8176_0_1	2.22	0	25.27	10.52	1.35e-78	NP_001032412	HELZ2	helicase with zinc finger domain 2 isoform 1 [Homo sapiens]	9.71e-35	NP_490829	smg-2	Regulator of nonsense transcripts 1 [Caenorhabditis elegans]	3.31e-35	NP_001285145	Upf1	Upf1, isoform B [Drosophila melanogaster] >ref|NP_572767.1| Upf1, isoform A [Drosophila melanogaster]	not available
dd_Smed_v6_8253_0_1	2.02	0	33.02	15.18	not available	not available	not available	not available	not available	not available	not available	not available	not available	not available	not available	not available	not available
dd_Smed_v6_8301_0_2	2.68	2.22e-05	3.53	1.22	not available	not available	not available	not available	not available	not available	not available	not available	not available	not available	not available	not available	not available
dd_Smed_v6_8339_0_1	2.85	0	52.97	17.23	not available	not available	not available	not available	not available	not available	not available	not available	not available	not available	not available	not available	not available
dd_Smed_v6_8447_0_1	3.35	0	30.91	8.52	not available	not available	not available	not available	not available	not available	not available	not available	not available	not available	not available	not available	not available
dd_Smed_v6_8451_0_1	13.34	0.00114	0.32	0.02	not available	not available	not available	not available	not available	not available	not available	not available	not available	not available	not available	not available	not available
dd_Smed_v6_8467_0_42	3.7	0.0077	0.43	0.11	8.72e-28	XP_011528871	DEPDC5	GATOR complex protein DEPDC5 isoform X11 [Homo sapiens]	1.1e-11	NP_497852	T08A11.1	Uncharacterized protein CELE_T08A11.1 [Caenorhabditis elegans]	3.29e-31	NP_647618	Iml1	increased minichromosome loss 1, isoform B [Drosophila melanogaster]	not available
dd_Smed_v6_8502_0_1	2.11	0	27.33	11.96	2.13e-54	NP_001182502	DICER1	endoribonuclease Dicer isoform 2 [Homo sapiens]	1.53e-47	NP_498761	dcr-1	Death-promoting deoxyribonuclease [Caenorhabditis elegans]	6.63e-42	NP_524453	Dcr-1	Dicer-1 [Drosophila melanogaster]	not available
dd_Smed_v6_8506_0_3	2.46	7.3e-05	2.17	0.82	not available	not available	not available	not available	not available	not available	not available	not available	not available	not available	not available	not available	not available
dd_Smed_v6_8514_0_6	18.21	1.1e-09	0.68	0.03	not available	not available	not available	not available	not available	not available	not available	not available	not available	not available	not available	not available	not available
dd_Smed_v6_8575_0_1	2.86	0	15.82	5.14	6.56e-41	NP_001317376	HELZ	probable helicase with zinc finger domain isoform 2 [Homo sapiens]	6.5e-09	NP_001300391	Y106G6D.5	Uncharacterized protein CELE_Y106G6D.5 [Caenorhabditis elegans]	1.35e-39	NP_001261848	Helz	uncharacterized protein Dmel_CG9425, isoform C [Drosophila melanogaster] >ref|NP_648725.2| uncharacterized protein Dmel_CG9425, isoform D [Drosophila melanogaster] >ref|NP_996084.1| uncharacterized protein Dmel_CG9425, isoform B [Drosophila melanogaster]	not available
dd_Smed_v6_8575_0_2	2.5	0	14.56	5.39	4.83e-43	NP_001317376	HELZ	probable helicase with zinc finger domain isoform 2 [Homo sapiens]	2.13e-09	NP_496142	C05C10.2	Uncharacterized ATP-dependent helicase C05C10.2 [Caenorhabditis elegans]	2.54e-42	NP_001261848	Helz	uncharacterized protein Dmel_CG9425, isoform C [Drosophila melanogaster] >ref|NP_648725.2| uncharacterized protein Dmel_CG9425, isoform D [Drosophila melanogaster] >ref|NP_996084.1| uncharacterized protein Dmel_CG9425, isoform B [Drosophila melanogaster]	not available
dd_Smed_v6_8575_0_3	3.07	5.62e-05	2.65	0.79	3.45e-41	NP_001317376	HELZ	probable helicase with zinc finger domain isoform 2 [Homo sapiens]	5.7e-09	NP_001300391	Y106G6D.5	Uncharacterized protein CELE_Y106G6D.5 [Caenorhabditis elegans]	1.01e-39	NP_001261848	Helz	uncharacterized protein Dmel_CG9425, isoform C [Drosophila melanogaster] >ref|NP_648725.2| uncharacterized protein Dmel_CG9425, isoform D [Drosophila melanogaster] >ref|NP_996084.1| uncharacterized protein Dmel_CG9425, isoform B [Drosophila melanogaster]	not available
dd_Smed_v6_8609_0_1	4.17	0.000469	2.15	0.47	not available	not available	not available	not available	not available	not available	not available	not available	not available	not available	not available	not available	not available
dd_Smed_v6_87296_0_1	28.5	0.0032	0.73	0.02	not available	not available	not available	not available	3.84e-15	NP_509002	inx-3	Innexin-3 [Caenorhabditis elegans]	7.92e-06	NP_001162684	Inx2	innexin 2, isoform C [Drosophila melanogaster] >ref|NP_001259301.1| innexin 2, isoform D [Drosophila melanogaster] >ref|NP_572375.1| innexin 2, isoform A [Drosophila melanogaster] >ref|NP_727150.1| innexin 2, isoform B [Drosophila melanogaster]	not available
dd_Smed_v6_8762_0_1	2.04	0	42.63	19.4	2.03e-12	NP_066363	ZNFX1	NFX1-type zinc finger-containing protein 1 [Homo sapiens]	7.52e-12	NP_001254205	ZK1067.2	Zinc finger NFX1-type containing homolog [Caenorhabditis elegans]	1.07e-07	NP_476598	stc	shuttle craft, isoform A [Drosophila melanogaster]	not available
dd_Smed_v6_8839_0_1	2.03	1.88e-11	23.7	10.82	not available	not available	not available	not available	not available	not available	not available	not available	not available	not available	not available	not available	not available
dd_Smed_v6_884_0_10	6.12	0	132.69	20.03	5.47e-11	NP_001269849	MX1	interferon-induced GTP-binding protein Mx1 isoform b [Homo sapiens]	4.73e-06	NP_495986	eat-3	Uncharacterized protein CELE_D2013.5 [Caenorhabditis elegans]	1.74e-07	NP_001259946	Drp1	dynamin related protein 1, isoform B [Drosophila melanogaster] >ref|NP_608694.2| dynamin related protein 1, isoform A [Drosophila melanogaster]	not available
dd_Smed_v6_884_0_11	4.16	0	171.8	38.08	1.94e-09	NP_001005362	DNM2	dynamin-2 isoform 4 [Homo sapiens] >ref|XP_016790510.1| dynamin-2 isoform X11 [Pan troglodytes] >ref|XP_018870665.1| PREDICTED: dynamin-2 isoform X5 [Gorilla gorilla gorilla] >ref|XP_024092419.1| dynamin-2 isoform X6 [Pongo abelii]	2.08e-09	NP_001024331	dyn-1	Dynamin [Caenorhabditis elegans]	2.1e-09	NP_001162766	shi	shibire, isoform J [Drosophila melanogaster] >ref|NP_727910.1| shibire, isoform K [Drosophila melanogaster] >ref|NP_996465.1| shibire, isoform G [Drosophila melanogaster] >ref|NP_996466.1| shibire, isoform F [Drosophila melanogaster]	not available
dd_Smed_v6_884_0_6	3.29	0	252.86	71.2	8.15e-17	NP_001138397	MX1	interferon-induced GTP-binding protein Mx1 isoform a [Homo sapiens] >ref|NP_001171517.1| interferon-induced GTP-binding protein Mx1 isoform a [Homo sapiens] >ref|NP_002453.2| interferon-induced GTP-binding protein Mx1 isoform a [Homo sapiens] >ref|XP_005261035.1| interferon-induced GTP-binding protein Mx1 isoform X1 [Homo sapiens] >ref|XP_005261036.1| interferon-induced GTP-binding protein Mx1 is…	3.29e-10	NP_001023375	drp-1	Dynamin-Related Protein [Caenorhabditis elegans]	4.99e-11	NP_001259946	Drp1	dynamin related protein 1, isoform B [Drosophila melanogaster] >ref|NP_608694.2| dynamin related protein 1, isoform A [Drosophila melanogaster]	not available
dd_Smed_v6_884_0_8	3.64	0	39.4	9.99	not available	not available	not available	not available	not available	not available	not available	not available	not available	not available	not available	not available	not available
dd_Smed_v6_884_0_9	3.93	6.73e-13	19.72	4.64	4.96e-06	NP_001317309	DNM1L	dynamin-1-like protein isoform 8 [Homo sapiens] >ref|XP_005570594.1| PREDICTED: dynamin-1-like protein isoform X5 [Macaca fascicularis] >ref|XP_008964540.1| dynamin-1-like protein isoform X5 [Pan paniscus] >ref|XP_009001899.1| PREDICTED: dynamin-1-like protein isoform X3 [Callithrix jacchus] >ref|XP_010369287.1| PREDICTED: dynamin-1-like protein isoform X6 [Rhinopithecus roxellana] >ref|XP_011927…	not available	not available	not available	not available	not available	not available	not available	not available	not available
dd_Smed_v6_8948_0_1	2.3	0	28.65	11.48	not available	not available	not available	not available	3.96e-19	NP_001256633	C30G7.2	Uncharacterized protein CELE_C30G7.2 [Caenorhabditis elegans]	5.72e-20	NP_001247310	CG31323	uncharacterized protein Dmel_CG31323, isoform B [Drosophila melanogaster] >ref|NP_651467.1| uncharacterized protein Dmel_CG31323, isoform A [Drosophila melanogaster] >ref|XP_016036380.1| uncharacterized protein Dsimw501_GD21273, isoform A [Drosophila simulans] >ref|XP_016036381.1| uncharacterized protein Dsimw501_GD21273, isoform B [Drosophila simulans]	not available
dd_Smed_v6_8975_0_11	12.09	0.00304	0.31	0.02	5.13e-16	XP_011523194	CDK12	cyclin-dependent kinase 12 isoform X2 [Homo sapiens]	9.03e-15	NP_001041298	sgk-1	Serine/threonine-protein kinase sgk-1 [Caenorhabditis elegans]	1.21e-17	NP_001138013	Pak	p21-activated kinase, isoform G [Drosophila melanogaster] >ref|NP_001262310.1| p21-activated kinase, isoform F [Drosophila melanogaster] >ref|NP_001262311.1| p21-activated kinase, isoform H [Drosophila melanogaster] >ref|NP_001262312.1| p21-activated kinase, isoform I [Drosophila melanogaster]	not available
dd_Smed_v6_915_0_1	3.1	0	793.75	237.07	1.05e-45	NP_002078	GRN	progranulin precursor [Homo sapiens] >ref|XP_005257310.1| progranulin isoform X1 [Homo sapiens] >ref|XP_024306498.1| progranulin isoform X1 [Homo sapiens]	6.63e-22	NP_492982	pgrn-1	ProGRaNulin homolog [Caenorhabditis elegans]	not available	not available	not available	not available	not available
dd_Smed_v6_9273_0_1	5.68	0	19.84	3.22	9.13e-32	NP_001956	EGR4	early growth response protein 4 [Homo sapiens]	1.12e-29	NP_001294402	egrh-2	EGR (Early Growth factor Response factor) Homolog [Caenorhabditis elegans]	5.47e-31	NP_524395	sr	stripe, isoform A [Drosophila melanogaster]	not available
dd_Smed_v6_9375_0_1	3.84	8.95e-08	4.05	0.98	not available	not available	not available	not available	not available	not available	not available	not available	not available	not available	not available	not available	not available
dd_Smed_v6_9526_0_1	2.61	0	45.69	16.17	not available	not available	not available	not available	not available	not available	not available	not available	not available	not available	not available	not available	not available
dd_Smed_v6_9584_0_3	9.79	0.000693	2.05	0.19	1.17e-09	NP_006341	FST	follistatin isoform FST317 precursor [Homo sapiens] >ref|XP_517768.3| follistatin isoform X3 [Pan troglodytes]	6.88e-07	NP_001022152	agr-1	AGRin (synaptic protein) homolog [Caenorhabditis elegans]	6.04e-08	NP_652376	Fs	follistatin, isoform A [Drosophila melanogaster]	not available
dd_Smed_v6_9610_0_1	2.1	1.68e-11	22.93	10.07	3.67e-16	NP_001037835	MPPED1	metallophosphoesterase domain-containing protein 1 [Homo sapiens] >ref|NP_001349715.1| metallophosphoesterase domain-containing protein 1 [Homo sapiens]	3.09e-15	NP_505349	C25E10.12	UPF0046 protein C25E10.12 [Caenorhabditis elegans]	2.15e-14	NP_648343	CG16717	uncharacterized protein Dmel_CG16717 [Drosophila melanogaster] >ref|XP_002029921.1| GM25174 [Drosophila sechellia] >ref|XP_016031251.1| uncharacterized protein Dsimw501_GD14203, isoform A [Drosophila simulans] >ref|XP_016031252.1| uncharacterized protein Dsimw501_GD14203, isoform B [Drosophila simulans] >ref|XP_016031253.1| uncharacterized protein Dsimw501_GD14203, isoform C [Drosophila simulans]	not available
dd_Smed_v6_964_0_1	2.78	0	470.96	157.19	not available	not available	not available	not available	not available	not available	not available	not available	not available	not available	not available	not available	not available
dd_Smed_v6_9717_0_1	3.23	0.000258	1.52	0.43	7.34e-12	NP_689808	PGBD4	piggyBac transposable element-derived protein 4 [Homo sapiens]	not available	not available	not available	not available	not available	not available	not available	not available	not available
dd_Smed_v6_9986_0_3	3.3	0.000423	0.74	0.21	not available	not available	not available	not available	not available	not available	not available	not available	not available	not available	not available	not available	not available

## Sheet: adar1(RNAi) DownReg 28 days
					Homo sapiens				Caenorhabditis elegans				Drosophila melanogaster
Name	Fold change	FDR p-value	adar1(RNAi) RPKM Mean	control(RNAi) RPKM Mean	Lowest E-value	Accession (E-value)	Gene name	Description (E-value)	Lowest E-value	Accession (E-value)	Gene name	Description (E-value)	Lowest E-value	Accession (E-value)	Gene name	Description (E-value)
dd_Smed_v6_10044_0_2	-2.54	5.57e-06	1.66	3.94	not available	not available	not available	not available	not available	not available	not available	not available	not available	not available	not available	not available
dd_Smed_v6_101_0_1	-3.12	3.58e-05	0.98	2.82	2.04e-10	NP_065131	EPPIN	eppin isoform 1 precursor [Homo sapiens]	5.27e-08	NP_001256943	mlt-11	Uncharacterized protein CELE_W01F3.3 [Caenorhabditis elegans]	4.2e-09	NP_001285595	CG3604	uncharacterized protein Dmel_CG3604, isoform B [Drosophila melanogaster] >ref|NP_608801.1| uncharacterized protein Dmel_CG3604, isoform A [Drosophila melanogaster]
dd_Smed_v6_101_0_3	-2.07	9.64e-13	415.92	798.66	1.34e-10	NP_065131	EPPIN	eppin isoform 1 precursor [Homo sapiens]	1.24e-08	NP_001256942	mlt-11	Uncharacterized protein CELE_W01F3.3 [Caenorhabditis elegans]	7.58e-09	NP_001285595	CG3604	uncharacterized protein Dmel_CG3604, isoform B [Drosophila melanogaster] >ref|NP_608801.1| uncharacterized protein Dmel_CG3604, isoform A [Drosophila melanogaster]
dd_Smed_v6_1013_0_1	-2.69	0	50.41	125.63	not available	not available	not available	not available	not available	not available	not available	not available	not available	not available	not available	not available
dd_Smed_v6_10364_0_1	-2.04	0.000656	3.3	6.3	6.27e-76	NP_077284	DHRS11	dehydrogenase/reductase SDR family member 11 precursor [Homo sapiens] >ref|XP_004041921.1| PREDICTED: dehydrogenase/reductase SDR family member 11 isoform X1 [Gorilla gorilla gorilla]	5.2e-21	NP_506182	dhs-21	L-xylulose reductase [Caenorhabditis elegans]	2.1e-50	NP_001036313	CG40485	uncharacterized protein Dmel_CG40485, isoform B [Drosophila melanogaster] >ref|NP_001303574.1| uncharacterized protein Dmel_CG40485, isoform C [Drosophila melanogaster]
dd_Smed_v6_1041_0_1	-2.1	2.71e-14	56.06	109.34	not available	not available	not available	not available	not available	not available	not available	not available	not available	not available	not available	not available
dd_Smed_v6_10413_0_1	-3.13	7.58e-07	1.19	3.48	not available	not available	not available	not available	not available	not available	not available	not available	not available	not available	not available	not available
dd_Smed_v6_10422_0_2	-2.01	0.0002	2.2	4.1	not available	not available	not available	not available	not available	not available	not available	not available	not available	not available	not available	not available
dd_Smed_v6_10436_0_1	-2.89	2.95e-12	2.76	7.44	4.95e-88	NP_036272	SLC25A10	mitochondrial dicarboxylate carrier isoform 2 [Homo sapiens]	6.42e-83	NP_509133	slc-25A10	SLC (SoLute Carrier) homolog [Caenorhabditis elegans]	2e-82	NP_001287313	Dic1	dicarboxylate carrier 1, isoform C [Drosophila melanogaster] >ref|NP_650279.1| dicarboxylate carrier 1, isoform A [Drosophila melanogaster] >ref|NP_731793.1| dicarboxylate carrier 1, isoform B [Drosophila melanogaster]
dd_Smed_v6_10484_0_1	-2.43	8.63e-10	2.99	6.76	2.75e-20	NP_955631	NANOS1	nanos homolog 1 [Homo sapiens]	not available	not available	not available	not available	2.28e-16	NP_476658	nos	nanos, isoform A [Drosophila melanogaster]
dd_Smed_v6_10583_0_2	-8.52	0.00979	0.02	0.16	not available	not available	not available	not available	not available	not available	not available	not available	not available	not available	not available	not available
dd_Smed_v6_1066_0_1	-2.15	0	28.81	57.28	not available	not available	not available	not available	not available	not available	not available	not available	not available	not available	not available	not available
dd_Smed_v6_1071_0_1	-2.37	0	12.14	26.8	3.92e-17	XP_011531208	VIT	vitrin isoform X3 [Homo sapiens]	1.03e-14	NP_499400	cut-6	CUTiclin [Caenorhabditis elegans]	not available	not available	not available	not available
dd_Smed_v6_1071_0_2	-2.07	0	52.15	100.53	not available	not available	not available	not available	not available	not available	not available	not available	not available	not available	not available	not available
dd_Smed_v6_1071_0_3	-2.14	0	67.47	134.18	not available	not available	not available	not available	not available	not available	not available	not available	not available	not available	not available	not available
dd_Smed_v6_10947_0_2	-7.18	0	0.95	6.3	0	NP_005992	TUBA3C	tubulin alpha-3 chain [Rattus norvegicus] >ref|NP_001035097.1| tubulin alpha-3 chain [Rattus norvegicus] >ref|NP_001233579.1| tubulin alpha-3E chain [Pan troglodytes] >ref|NP_005992.1| tubulin alpha-3C chain [Homo sapiens] >ref|NP_033472.1| tubulin alpha-3 chain [Mus musculus] >ref|NP_033475.1| tubulin alpha-3 chain [Mus musculus] >ref|NP_525125.2| tubulin alpha-3D chain [Homo sapiens] >ref|XP_00…	0	NP_497663	mec-12	Detyrosinated tubulin alpha-3 chain [Caenorhabditis elegans]	0	NP_476772	alphaTub84B	alpha-Tubulin at 84B [Drosophila melanogaster] >ref|XP_001359737.1| uncharacterized protein Dpse_GA15128 [Drosophila pseudoobscura pseudoobscura] >ref|XP_001953205.1| uncharacterized protein Dana_GF17649 [Drosophila ananassae] >ref|XP_001979141.1| tubulin alpha-1 chain [Drosophila erecta] >ref|XP_001989810.1| GH19001 [Drosophila grimshawi] >ref|XP_001999459.1| uncharacterized protein Dmoj_GI23057…
dd_Smed_v6_11019_0_2	-8.71	0	0.21	1.67	6.05e-132	XP_006724804	INTS6L	integrator complex subunit 6-like isoform X2 [Homo sapiens]	9.28e-49	NP_001294213	dic-1	human DICE1 (Deleted In Cancer) homolog [Caenorhabditis elegans]	1.07e-98	NP_001259259	IntS6	integrator 6, isoform C [Drosophila melanogaster] >ref|NP_001259260.1| integrator 6, isoform D [Drosophila melanogaster] >ref|NP_001259261.1| integrator 6, isoform E [Drosophila melanogaster] >ref|NP_572253.2| integrator 6, isoform A [Drosophila melanogaster] >ref|NP_727026.1| integrator 6, isoform B [Drosophila melanogaster]
dd_Smed_v6_1114_0_1	-2.42	0	136.21	305.64	1.48e-173	NP_002141	HPD	4-hydroxyphenylpyruvate dioxygenase isoform 1 [Homo sapiens]	3.69e-166	NP_499324	hpd-1	4-hydroxyphenylpyruvate dioxygenase [Caenorhabditis elegans]	0	NP_730536	Hpd	4-hydroxyphenylpyruvate dioxygenase, isoform A [Drosophila melanogaster] >ref|XP_002085658.2| uncharacterized protein Dsimw501_GD12185 [Drosophila simulans]
dd_Smed_v6_1128_0_1	-2.35	0	32.54	70.61	not available	not available	not available	not available	not available	not available	not available	not available	not available	not available	not available	not available
dd_Smed_v6_11413_0_1	-2.15	0.00266	0.29	0.58	not available	not available	not available	not available	2.24e-08	NP_495000	F09E5.10	Uncharacterized protein CELE_F09E5.10 [Caenorhabditis elegans]	not available	not available	not available	not available
dd_Smed_v6_11486_0_2	-2.07	1.37e-11	3.87	7.46	not available	not available	not available	not available	1.45e-38	NP_001040759	F10G7.5	Uncharacterized protein CELE_F10G7.5 [Caenorhabditis elegans]	7.99e-06	NP_610706	Sln	silnoon [Drosophila melanogaster]
dd_Smed_v6_11575_0_1	-2.34	0.000294	1.48	3.21	not available	not available	not available	not available	not available	not available	not available	not available	not available	not available	not available	not available
dd_Smed_v6_11636_0_1	-2.92	2.8e-08	2.47	6.73	not available	not available	not available	not available	not available	not available	not available	not available	not available	not available	not available	not available
dd_Smed_v6_11721_0_2	-346.98	0.00245	0	0.76	not available	not available	not available	not available	not available	not available	not available	not available	not available	not available	not available	not available
dd_Smed_v6_11794_1_8	-2.69	7.27e-05	0.69	1.74	not available	not available	not available	not available	not available	not available	not available	not available	not available	not available	not available	not available
dd_Smed_v6_11802_0_1	-5.17	1.38e-14	0.48	2.31	0	NP_001244120	DDX6	probable ATP-dependent RNA helicase DDX6 [Homo sapiens] >ref|NP_004388.2| probable ATP-dependent RNA helicase DDX6 [Homo sapiens] >ref|XP_003253300.1| PREDICTED: probable ATP-dependent RNA helicase DDX6 [Nomascus leucogenys] >ref|XP_003820080.1| probable ATP-dependent RNA helicase DDX6 [Pan paniscus] >ref|XP_003820081.1| probable ATP-dependent RNA helicase DDX6 [Pan paniscus] >ref|XP_003910842.1|…	0	NP_498646	cgh-1	ATP-dependent RNA helicase cgh-1 [Caenorhabditis elegans]	0	NP_523533	me31B	maternal expression at 31B, isoform A [Drosophila melanogaster]
dd_Smed_v6_11835_0_1	-2.33	1.04e-13	2.7	5.84	2.59e-47	NP_061181	SVOP	synaptic vesicle 2-related protein [Homo sapiens]	4.19e-48	NP_498960	svop-1	Putative transporter svop-1 [Caenorhabditis elegans]	9.49e-36	NP_001286807	CG4324	uncharacterized protein Dmel_CG4324, isoform C [Drosophila melanogaster] >ref|NP_611868.1| uncharacterized protein Dmel_CG4324, isoform A [Drosophila melanogaster]
dd_Smed_v6_11870_0_1	-8.18	6.23e-09	0.06	0.5	0	NP_005989	CCT3	T-complex protein 1 subunit gamma isoform a [Homo sapiens] >ref|XP_003821103.1| T-complex protein 1 subunit gamma [Pan paniscus]	0	NP_494218	cct-3	T-complex protein 1 subunit gamma [Caenorhabditis elegans]	0	NP_001189236	CCT3	chaperonin containing TCP1 subunit 3, isoform C [Drosophila melanogaster] >ref|NP_001189237.1| chaperonin containing TCP1 subunit 3, isoform D [Drosophila melanogaster] >ref|NP_650572.2| chaperonin containing TCP1 subunit 3, isoform A [Drosophila melanogaster] >ref|NP_732167.1| chaperonin containing TCP1 subunit 3, isoform B [Drosophila melanogaster]
dd_Smed_v6_1189_0_1	-2.61	0	52.54	127.63	0	NP_000427	OXCT1	succinyl-CoA:3-ketoacid coenzyme A transferase 1, mitochondrial isoform 3 precursor [Homo sapiens]	9.45e-176	NP_496144	C05C10.3	Probable succinyl-CoA:3-ketoacid coenzyme A transferase, mitochondrial [Caenorhabditis elegans]	3.59e-178	NP_647683	SCOT	Succinyl-CoA:3-ketoacid CoA transferase, isoform A [Drosophila melanogaster]
dd_Smed_v6_120_0_1	-3.12	2.55e-08	34.99	101.83	not available	not available	not available	not available	not available	not available	not available	not available	not available	not available	not available	not available
dd_Smed_v6_12035_0_1	-2.14	3.36e-06	2.26	4.5	not available	not available	not available	not available	not available	not available	not available	not available	not available	not available	not available	not available
dd_Smed_v6_12091_0_4	-4.13	0.000114	0.23	0.86	2.83e-121	NP_149985	TIGD7	tigger transposable element-derived protein 7 [Homo sapiens]	not available	not available	not available	not available	9.19e-08	NP_001260876	cag	cag, isoform B [Drosophila melanogaster] >ref|NP_477207.1| cag, isoform A [Drosophila melanogaster]
dd_Smed_v6_12128_0_2	-2.27	3.06e-05	1.38	2.85	5.38e-72	NP_001093116	SLC47A2	multidrug and toxin extrusion protein 2 isoform 2 [Homo sapiens]	not available	not available	not available	not available	not available	not available	not available	not available
dd_Smed_v6_12179_0_1	-2.46	1.68e-12	3.26	7.46	not available	not available	not available	not available	not available	not available	not available	not available	not available	not available	not available	not available
dd_Smed_v6_12241_0_1	-4.59	0.0019	0.3	1.28	not available	not available	not available	not available	not available	not available	not available	not available	not available	not available	not available	not available
dd_Smed_v6_1226_0_1	-2.29	0	86.33	183.63	1.26e-167	NP_001033056	ALAS2	5-aminolevulinate synthase, erythroid-specific, mitochondrial isoform b precursor [Homo sapiens]	1.9e-62	NP_501991	T25B9.1	Uncharacterized protein CELE_T25B9.1 [Caenorhabditis elegans]	8.38e-178	NP_477281	Alas	aminolevulinate synthase [Drosophila melanogaster]
dd_Smed_v6_12354_0_3	-4.11	0.00547	0.06	0.26	not available	not available	not available	not available	not available	not available	not available	not available	not available	not available	not available	not available
dd_Smed_v6_12547_0_1	-2.41	1.38e-14	2.69	5.99	5.52e-07	NP_001129978	SLC22A24	solute carrier family 22 member 24 isoform 1 [Homo sapiens]	4.31e-13	NP_001022233	K05F1.6	Uncharacterized protein CELE_K05F1.6 [Caenorhabditis elegans]	9.26e-11	NP_001262908	Orct	organic cation transporter, isoform B [Drosophila melanogaster] >ref|NP_524479.1| organic cation transporter, isoform A [Drosophila melanogaster]
dd_Smed_v6_12592_0_1	-2.5	0.00651	0.71	1.64	6.35e-17	XP_016856093	EPB41	protein 4.1 isoform X47 [Homo sapiens]	2.24e-11	NP_001338849	frm-3	FERM domain (protein4.1-ezrin-radixin-moesin) family [Caenorhabditis elegans]	3.72e-14	NP_001138045	yrt	yurt, isoform C [Drosophila melanogaster]
dd_Smed_v6_1267_0_1	-2.38	1.01e-10	22.82	50.22	not available	not available	not available	not available	not available	not available	not available	not available	not available	not available	not available	not available
dd_Smed_v6_1268_0_1	-5.66	0.00147	9.27	50.13	1.7e-16	NP_001317270	WFIKKN2	WAP, Kazal, immunoglobulin, Kunitz and NTR domain-containing protein 2 isoform 2 [Homo sapiens]	1.91e-13	NP_001300177	R12A1.3	Uncharacterized protein CELE_R12A1.3 [Caenorhabditis elegans]	1.35e-12	NP_001285594	IM33	immune induced molecule 33, isoform B [Drosophila melanogaster] >ref|NP_608800.1| immune induced molecule 33, isoform A [Drosophila melanogaster]
dd_Smed_v6_12688_0_1	-2.78	5.33e-12	4.51	11.69	1.37e-20	XP_011509510	ASTL	astacin-like metalloendopeptidase isoform X4 [Homo sapiens]	9.19e-16	NP_495552	nas-7	Zinc metalloproteinase nas-7 [Caenorhabditis elegans]	3.78e-18	NP_609759	CG11865	uncharacterized protein Dmel_CG11865 [Drosophila melanogaster]
dd_Smed_v6_12695_0_1	-3.55	0	1.71	5.63	7.92e-43	NP_001132928	SVOPL	putative transporter SVOPL isoform 1 [Homo sapiens] >ref|XP_005250200.1| putative transporter SVOPL isoform X1 [Homo sapiens]	4.71e-33	NP_498960	svop-1	Putative transporter svop-1 [Caenorhabditis elegans]	2.11e-26	NP_001286807	CG4324	uncharacterized protein Dmel_CG4324, isoform C [Drosophila melanogaster] >ref|NP_611868.1| uncharacterized protein Dmel_CG4324, isoform A [Drosophila melanogaster]
dd_Smed_v6_12719_0_1	-2.06	1.63e-06	3.02	5.79	not available	not available	not available	not available	1e-07	NP_507519	Y59A8B.21	Uncharacterized protein CELE_Y59A8B.21 [Caenorhabditis elegans]	not available	not available	not available	not available
dd_Smed_v6_12720_0_1	-2.35	3.09e-09	1.84	4.01	7e-49	NP_061181	SVOP	synaptic vesicle 2-related protein [Homo sapiens]	1.19e-44	NP_498960	svop-1	Putative transporter svop-1 [Caenorhabditis elegans]	1.99e-39	NP_001286807	CG4324	uncharacterized protein Dmel_CG4324, isoform C [Drosophila melanogaster] >ref|NP_611868.1| uncharacterized protein Dmel_CG4324, isoform A [Drosophila melanogaster]
dd_Smed_v6_12990_0_1	-2.01	0.000555	3.39	6.31	3.45e-53	NP_001106273	SLC8A1	sodium/calcium exchanger 1 isoform D precursor [Homo sapiens] >ref|NP_001338423.1| sodium/calcium exchanger 1 isoform D precursor [Homo sapiens]	1.5e-52	NP_001041182	ncx-1	Na/Ca eXchangers [Caenorhabditis elegans]	1.03e-46	NP_001247215	Calx	Na/Ca-exchange protein, isoform G [Drosophila melanogaster]
dd_Smed_v6_13_0_1	-2.14	1e-10	440.82	873.02	not available	not available	not available	not available	not available	not available	not available	not available	not available	not available	not available	not available
dd_Smed_v6_1308_0_1	-2.52	0	16.06	37.63	2.51e-11	NP_001186356	TRAF3	TNF receptor-associated factor 3 isoform 3 [Homo sapiens] >ref|XP_011535420.1| TNF receptor-associated factor 3 isoform X5 [Homo sapiens]	not available	not available	not available	not available	not available	not available	not available	not available
dd_Smed_v6_1321_0_1	-3.53	0	38.38	125.6	not available	not available	not available	not available	not available	not available	not available	not available	not available	not available	not available	not available
dd_Smed_v6_1330_0_1	-2.2	0	27.82	56.73	1.36e-07	XP_005267463	NID2	nidogen-2 isoform X2 [Homo sapiens]	not available	not available	not available	not available	not available	not available	not available	not available
dd_Smed_v6_13306_0_1	-3.56	0.000595	0.11	0.36	2.08e-52	XP_016873729	DAGLA	sn1-specific diacylglycerol lipase alpha isoform X2 [Homo sapiens]	1.01e-27	NP_741085	dagl-2	DiAcylGlycerol Lipase homolog [Caenorhabditis elegans]	4.47e-38	NP_788901	inaE	inactivation no afterpotential E, isoform A [Drosophila melanogaster]
dd_Smed_v6_13306_0_5	-3.27	0.00245	0.12	0.38	not available	not available	not available	not available	not available	not available	not available	not available	not available	not available	not available	not available
dd_Smed_v6_1349_0_1	-9.52	5.89e-13	1.32	11.67	1.03e-11	NP_001129602	APP	amyloid-beta precursor protein isoform f precursor [Homo sapiens]	1.87e-10	NP_001263941	Y43F8B.3	Uncharacterized protein CELE_Y43F8B.3 [Caenorhabditis elegans]	1.7e-10	NP_788751	Ppn	papilin, isoform F [Drosophila melanogaster]
dd_Smed_v6_135_0_1	-10.1	2.18e-06	37.96	368.52	not available	not available	not available	not available	not available	not available	not available	not available	not available	not available	not available	not available
dd_Smed_v6_13559_0_1	-2.03	0.000676	2.33	4.43	not available	not available	not available	not available	not available	not available	not available	not available	not available	not available	not available	not available
dd_Smed_v6_13626_0_1	-5.56	0.000367	0.16	0.86	6.73e-30	XP_011517762	TUBB8	tubulin beta-8 chain isoform X2 [Homo sapiens]	1.68e-28	NP_497728	ben-1	Tubulin beta chain [Caenorhabditis elegans]	1.55e-28	NP_524290	betaTub85D	tubulin beta-2 chain-like [Ceratitis capitata] >ref|NP_524290.2| beta-Tubulin at 85D [Drosophila melanogaster] >ref|XP_001357842.1| uncharacterized protein Dpse_GA21728 [Drosophila pseudoobscura pseudoobscura] >ref|XP_001953433.1| uncharacterized protein Dana_GF17765 [Drosophila ananassae] >ref|XP_001980828.1| tubulin beta-2 chain [Drosophila erecta] >ref|XP_001990080.1| GH19142 [Drosophila grims…
dd_Smed_v6_13672_0_1	-2.19	0.00122	2.07	4.25	not available	not available	not available	not available	not available	not available	not available	not available	not available	not available	not available	not available
dd_Smed_v6_13786_0_1	-2.93	1.18e-10	1.16	3.14	not available	not available	not available	not available	not available	not available	not available	not available	not available	not available	not available	not available
dd_Smed_v6_13997_0_2	-223.14	0.00415	0	0.26	not available	not available	not available	not available	not available	not available	not available	not available	not available	not available	not available	not available
dd_Smed_v6_1401_0_1	-2.07	0	50.54	97.11	not available	not available	not available	not available	not available	not available	not available	not available	not available	not available	not available	not available
dd_Smed_v6_1413_0_1	-2.29	0	39.18	82.87	not available	not available	not available	not available	not available	not available	not available	not available	not available	not available	not available	not available
dd_Smed_v6_14193_0_7	-4.01	0.00386	0.07	0.25	not available	not available	not available	not available	not available	not available	not available	not available	not available	not available	not available	not available
dd_Smed_v6_1427_0_1	-2.1	6.62e-13	124.94	243.33	1.31e-51	XP_016882221	HPN	serine protease hepsin isoform X2 [Homo sapiens]	5.36e-40	NP_494910	try-1	TRYpsin-like protease [Caenorhabditis elegans]	3.44e-43	NP_001287355	Sb	stubble, isoform B [Drosophila melanogaster] >ref|NP_476709.1| stubble, isoform A [Drosophila melanogaster]
dd_Smed_v6_14429_0_1	-5.25	0.0055	0.12	0.62	1.24e-12	NP_001284495	UQCRH	cytochrome b-c1 complex subunit 6, mitochondrial isoform 3 precursor [Homo sapiens] >ref|XP_009249124.1| cytochrome b-c1 complex subunit 6, mitochondrial isoform X2 [Pongo abelii]	7.52e-09	NP_499781	T27E9.2	Cytochrome b-c1 complex subunit 6 [Caenorhabditis elegans]	7.08e-11	NP_001260811	UQCR-11L	Ubiquinol-cytochrome c reductase 11 kDa subunit-like, isoform B [Drosophila melanogaster] >ref|NP_724697.1| Ubiquinol-cytochrome c reductase 11 kDa subunit-like, isoform A [Drosophila melanogaster]
dd_Smed_v6_14461_0_3	-3.28	1.02e-05	0.82	2.52	not available	not available	not available	not available	not available	not available	not available	not available	not available	not available	not available	not available
dd_Smed_v6_14537_0_1	-3	4.04e-06	0.63	1.79	not available	not available	not available	not available	not available	not available	not available	not available	not available	not available	not available	not available
dd_Smed_v6_146_0_1	-2.5	0	34.26	78.99	not available	not available	not available	not available	not available	not available	not available	not available	not available	not available	not available	not available
dd_Smed_v6_146_0_2	-2.7	0	548.95	1371.07	not available	not available	not available	not available	not available	not available	not available	not available	not available	not available	not available	not available
dd_Smed_v6_14601_0_1	-7.35	9.62e-08	0.26	1.8	not available	not available	not available	not available	not available	not available	not available	not available	not available	not available	not available	not available
dd_Smed_v6_14646_0_1	-3.24	0	1.47	4.42	1.21e-79	NP_055299	MOCS3	adenylyltransferase and sulfurtransferase MOCS3 [Homo sapiens]	1.27e-72	NP_501359	moc-3	Molybdopterin-synthase sulfurtransferase [Caenorhabditis elegans]	5.83e-82	NP_001260255	Uba4	ubiquitin activating enzyme 4, isoform B [Drosophila melanogaster] >ref|NP_001260256.1| ubiquitin activating enzyme 4, isoform C [Drosophila melanogaster] >ref|NP_609240.2| ubiquitin activating enzyme 4, isoform A [Drosophila melanogaster]
dd_Smed_v6_14661_0_1	-3.56	5.02e-11	2	6.67	3.39e-11	NP_001186356	TRAF3	TNF receptor-associated factor 3 isoform 3 [Homo sapiens] >ref|XP_011535420.1| TNF receptor-associated factor 3 isoform X5 [Homo sapiens]	3.53e-06	NP_499773	trf-1	TNF Receptor Associated Factor (TRAF) homolog [Caenorhabditis elegans]	not available	not available	not available	not available
dd_Smed_v6_1473_0_2	-2.5	1.04e-13	44.19	103.23	not available	not available	not available	not available	not available	not available	not available	not available	not available	not available	not available	not available
dd_Smed_v6_1477_1_1	-2.13	0	71.3	140.59	not available	not available	not available	not available	not available	not available	not available	not available	not available	not available	not available	not available
dd_Smed_v6_14799_0_1	-5.43	0.00071	0.19	1	not available	not available	not available	not available	not available	not available	not available	not available	not available	not available	not available	not available
dd_Smed_v6_14812_0_1	-5.36	6e-07	0.35	1.78	not available	not available	not available	not available	not available	not available	not available	not available	not available	not available	not available	not available
dd_Smed_v6_14910_0_2	-7.02	0	0.34	2.28	1.03e-23	NP_001300981	KLF4	Krueppel-like factor 4 isoform 1 [Homo sapiens]	1.12e-23	NP_001022204	klf-3	Kruppel-Like Factor (zinc finger protein) [Caenorhabditis elegans]	2.75e-26	NP_001259832	cbt	cabut, isoform C [Drosophila melanogaster] >ref|NP_608529.2| cabut, isoform B [Drosophila melanogaster]
dd_Smed_v6_15010_0_1	-3.78	6.68e-07	0.4	1.44	4.66e-87	NP_001627	SLC25A6	ADP/ATP translocase 3 [Macaca fascicularis] >ref|NP_001627.2| ADP/ATP translocase 3 [Homo sapiens] >ref|XP_002831374.3| ADP/ATP translocase 3 [Pongo abelii] >ref|XP_004063771.1| PREDICTED: ADP/ATP translocase 3 [Gorilla gorilla gorilla] >ref|XP_008017851.1| PREDICTED: ADP/ATP translocase 3 [Chlorocebus sabaeus] >ref|XP_010362788.1| PREDICTED: ADP/ATP translocase 3 [Rhinopithecus roxellana] >ref|X…	2.58e-79	NP_501727	ant-1.3	Adenine Nucleotide Translocator [Caenorhabditis elegans]	8.56e-86	NP_727448	sesB	stress-sensitive B, isoform C [Drosophila melanogaster] >ref|NP_727449.1| stress-sensitive B, isoform D [Drosophila melanogaster]
dd_Smed_v6_15244_0_1	-2.18	0.00828	0.68	1.39	1.23e-07	NP_542400	SLC46A1	proton-coupled folate transporter isoform 1 [Homo sapiens]	not available	not available	not available	not available	not available	not available	not available	not available
dd_Smed_v6_1530_0_1	-7.21	1.81e-08	5.62	38.5	9.05e-07	NP_001122	CRISP1	cysteine-rich secretory protein 1 isoform 1 precursor [Homo sapiens] >ref|NP_001192149.1| cysteine-rich secretory protein 1 isoform 1 precursor [Homo sapiens]	4.73e-06	NP_507793	scl-21	SCP-Like extracellular protein [Caenorhabditis elegans]	8.99e-09	NP_650264	CG8483	uncharacterized protein Dmel_CG8483 [Drosophila melanogaster]
dd_Smed_v6_15429_0_1	-2.18	7.18e-05	0.7	1.42	not available	not available	not available	not available	not available	not available	not available	not available	not available	not available	not available	not available
dd_Smed_v6_1543_0_2	-2.1	2.58e-05	3.56	6.99	not available	not available	not available	not available	not available	not available	not available	not available	not available	not available	not available	not available
dd_Smed_v6_1543_0_3	-3.02	2.95e-12	3.82	10.76	not available	not available	not available	not available	not available	not available	not available	not available	not available	not available	not available	not available
dd_Smed_v6_1543_0_4	-2.43	7.31e-08	5.94	13.42	not available	not available	not available	not available	not available	not available	not available	not available	not available	not available	not available	not available
dd_Smed_v6_1543_0_5	-2.93	0.000723	0.89	2.41	not available	not available	not available	not available	not available	not available	not available	not available	not available	not available	not available	not available
dd_Smed_v6_1543_0_6	-2.49	0	18.37	42.69	not available	not available	not available	not available	not available	not available	not available	not available	not available	not available	not available	not available
dd_Smed_v6_15545_0_1	-2.43	0.00515	2.34	5.25	not available	not available	not available	not available	not available	not available	not available	not available	not available	not available	not available	not available
dd_Smed_v6_15609_0_1	-2.06	0.0011	0.62	1.18	4.19e-08	NP_001291886	CCDC92	coiled-coil domain-containing protein 92 isoform 1 [Homo sapiens] >ref|NP_001291887.1| coiled-coil domain-containing protein 92 isoform 1 [Homo sapiens] >ref|NP_001291888.1| coiled-coil domain-containing protein 92 isoform 1 [Homo sapiens] >ref|NP_001291889.1| coiled-coil domain-containing protein 92 isoform 1 [Homo sapiens] >ref|NP_079416.1| coiled-coil domain-containing protein 92 isoform 1 [Ho…	not available	not available	not available	not available	not available	not available	not available	not available
dd_Smed_v6_159_0_1	-2.22	1.7e-11	687.89	1419.55	4.2e-31	XP_005248974	PI16	peptidase inhibitor 16 isoform X2 [Homo sapiens] >ref|XP_016865919.1| peptidase inhibitor 16 isoform X2 [Homo sapiens]	7.6e-26	NP_502506	scl-5	SCP-Like extracellular protein [Caenorhabditis elegans]	5.93e-28	NP_650264	CG8483	uncharacterized protein Dmel_CG8483 [Drosophila melanogaster]
dd_Smed_v6_15923_0_6	-14.58	0.00024	0.02	0.25	0	NP_000209	KCNQ1	potassium voltage-gated channel subfamily KQT member 1 isoform 1 [Homo sapiens]	0	NP_001254404	kqt-3	potassium channel, KvQLT family [Caenorhabditis elegans]	1.26e-150	NP_001137631	KCNQ	KCNQ potassium channel, isoform C [Drosophila melanogaster]
dd_Smed_v6_16106_0_1	-3.76	1.25e-05	0.69	2.39	not available	not available	not available	not available	not available	not available	not available	not available	not available	not available	not available	not available
dd_Smed_v6_16208_0_3	-2.87	0.00269	0.28	0.76	9.75e-75	NP_112597	PUS3	tRNA pseudouridine(38/39) synthase isoform 1 [Homo sapiens]	1.32e-56	NP_496062	tag-124	Probable tRNA pseudouridine synthase tag-124 [Caenorhabditis elegans]	6.05e-53	NP_611646	CG3045	uncharacterized protein Dmel_CG3045 [Drosophila melanogaster]
dd_Smed_v6_16447_0_1	-2.69	0.00136	0.65	1.65	not available	not available	not available	not available	not available	not available	not available	not available	not available	not available	not available	not available
dd_Smed_v6_16457_0_1	-5.14	0	0.83	3.96	not available	not available	not available	not available	not available	not available	not available	not available	not available	not available	not available	not available
dd_Smed_v6_16497_0_5	-6.32	1.54e-13	0.25	1.4	not available	not available	not available	not available	not available	not available	not available	not available	not available	not available	not available	not available
dd_Smed_v6_16566_0_2	-7.97	1.61e-12	0.1	0.79	2.03e-69	NP_114476	PCDHGA7	protocadherin gamma-A7 isoform 2 precursor [Homo sapiens]	7.48e-42	NP_506256	fmi-1	FlaMIngo (cadherin plus 7TM domain) homolog [Caenorhabditis elegans]	7.62e-50	NP_001285551	ds	dachsous, isoform B [Drosophila melanogaster] >ref|NP_523446.2| dachsous, isoform A [Drosophila melanogaster]
dd_Smed_v6_16566_0_3	-4.77	0.000194	0.09	0.38	1.08e-32	NP_001265544	PCDH1	protocadherin-1 isoform 4 [Homo sapiens] >ref|XP_016865007.1| protocadherin-1 isoform X4 [Homo sapiens]	2.23e-22	NP_497641	cdh-1	CaDHerin family [Caenorhabditis elegans]	9.76e-32	NP_001285551	ds	dachsous, isoform B [Drosophila melanogaster] >ref|NP_523446.2| dachsous, isoform A [Drosophila melanogaster]
dd_Smed_v6_16675_0_1	-3.75	3.27e-06	0.27	0.96	not available	not available	not available	not available	not available	not available	not available	not available	not available	not available	not available	not available
dd_Smed_v6_16781_0_1	-4.5	0.00304	0.17	0.71	3.57e-34	NP_005731	DNAL4	dynein light chain 4, axonemal [Bos taurus] >ref|NP_001231596.1| dynein light chain 4, axonemal [Sus scrofa] >ref|NP_001231597.1| dynein light chain 4, axonemal [Sus scrofa] >ref|NP_001233287.1| dynein light chain 4, axonemal [Pan troglodytes] >ref|NP_001247540.1| dynein light chain 4, axonemal [Macaca mulatta] >ref|NP_005731.1| dynein light chain 4, axonemal [Homo sapiens] >ref|XP_002831190.1| d…	5.82e-10	NP_498422	dlc-1	Dynein light chain 1, cytoplasmic [Caenorhabditis elegans] >ref|XP_002634696.1| C. briggsae CBR-DLC-1 protein [Caenorhabditis briggsae] >ref|XP_003111692.1| CRE-DLC-1 protein [Caenorhabditis remanei]	1.49e-31	NP_001163124	CG8407	uncharacterized protein Dmel_CG8407, isoform B [Drosophila melanogaster] >ref|NP_610734.1| uncharacterized protein Dmel_CG8407, isoform A [Drosophila melanogaster]
dd_Smed_v6_16830_0_1	-7.98	1.29e-05	0.14	1.16	not available	not available	not available	not available	not available	not available	not available	not available	not available	not available	not available	not available
dd_Smed_v6_16848_0_1	-3.12	6.63e-12	0.59	1.7	2.48e-156	XP_016879110	EIF3CL	eukaryotic translation initiation factor 3 subunit C-like protein isoform X2 [Homo sapiens]	1.32e-135	NP_492638	eif-3.C	Eukaryotic translation initiation factor 3 subunit C [Caenorhabditis elegans]	6.53e-149	NP_001286545	eIF3c	eukaryotic translation initiation factor 3 subunit c, isoform B [Drosophila melanogaster] >ref|NP_611242.1| eukaryotic translation initiation factor 3 subunit c, isoform A [Drosophila melanogaster]
dd_Smed_v6_16890_0_1	-3.04	0.00068	0.45	1.23	not available	not available	not available	not available	not available	not available	not available	not available	not available	not available	not available	not available
dd_Smed_v6_17279_0_1	-2.02	0.000479	1.31	2.47	not available	not available	not available	not available	not available	not available	not available	not available	not available	not available	not available	not available
dd_Smed_v6_17526_0_1	-5.32	1.67e-12	0.55	2.73	3.72e-135	NP_001276674	GAPDH	glyceraldehyde-3-phosphate dehydrogenase isoform 1 [Homo sapiens] >ref|NP_001276675.1| glyceraldehyde-3-phosphate dehydrogenase isoform 1 [Homo sapiens] >ref|NP_002037.2| glyceraldehyde-3-phosphate dehydrogenase isoform 1 [Homo sapiens] >ref|XP_003819180.1| glyceraldehyde-3-phosphate dehydrogenase [Pan paniscus] >ref|XP_004052609.1| PREDICTED: glyceraldehyde-3-phosphate dehydrogenase [Gorilla gor…	1.61e-129	NP_496237	gpd-1	Glyceraldehyde-3-phosphate dehydrogenase 1 [Caenorhabditis elegans]	4.09e-128	NP_001033936	Gapdh1	glyceraldehyde 3 phosphate dehydrogenase 1, isoform B [Drosophila melanogaster] >ref|NP_525108.2| glyceraldehyde 3 phosphate dehydrogenase 1, isoform A [Drosophila melanogaster]
dd_Smed_v6_1754_0_1	-2.69	0	18.01	45.35	not available	not available	not available	not available	not available	not available	not available	not available	not available	not available	not available	not available
dd_Smed_v6_17579_0_1	-5.43	0.00171	0.14	0.74	not available	not available	not available	not available	not available	not available	not available	not available	not available	not available	not available	not available
dd_Smed_v6_17727_0_1	-21.47	0.000293	0.03	0.7	not available	not available	not available	not available	not available	not available	not available	not available	not available	not available	not available	not available
dd_Smed_v6_1774_0_1	-2.81	0	34.81	91.13	not available	not available	not available	not available	not available	not available	not available	not available	not available	not available	not available	not available
dd_Smed_v6_1789_0_2	-2.17	0	19.07	38.45	not available	not available	not available	not available	not available	not available	not available	not available	not available	not available	not available	not available
dd_Smed_v6_18204_0_1	-3.14	3.39e-09	0.81	2.34	not available	not available	not available	not available	not available	not available	not available	not available	not available	not available	not available	not available
dd_Smed_v6_18204_0_2	-2.64	7.28e-06	0.74	1.78	not available	not available	not available	not available	not available	not available	not available	not available	not available	not available	not available	not available
dd_Smed_v6_1831_0_1	-2.01	5.66e-05	19.49	36.67	not available	not available	not available	not available	not available	not available	not available	not available	not available	not available	not available	not available
dd_Smed_v6_18464_0_1	-2.34	4.29e-07	6.62	14.35	not available	not available	not available	not available	not available	not available	not available	not available	not available	not available	not available	not available
dd_Smed_v6_18579_0_1	-2.03	0.00229	0.49	0.93	not available	not available	not available	not available	not available	not available	not available	not available	not available	not available	not available	not available
dd_Smed_v6_18934_0_8	-2.75	0.00651	0.15	0.38	3.78e-51	NP_001170782	TRPM6	transient receptor potential cation channel subfamily M member 6 isoform c [Homo sapiens]	6.9e-42	NP_502118	gtl-2	Gon-Two Like (TRP subfamily) [Caenorhabditis elegans]	8.14e-42	NP_001036548	Trpm	transient receptor potential cation channel, subfamily M, isoform B [Drosophila melanogaster]
dd_Smed_v6_19_0_1	-11.57	0.00101	38.14	426.75	not available	not available	not available	not available	not available	not available	not available	not available	not available	not available	not available	not available
dd_Smed_v6_19_0_2	-10.04	0.00109	32.41	313.86	not available	not available	not available	not available	not available	not available	not available	not available	not available	not available	not available	not available
dd_Smed_v6_190_0_1	-2.35	0	164.36	358.33	3.7e-07	NP_001317270	WFIKKN2	WAP, Kazal, immunoglobulin, Kunitz and NTR domain-containing protein 2 isoform 2 [Homo sapiens]	1.72e-08	NP_001256939	mlt-11	Uncharacterized protein CELE_W01F3.3 [Caenorhabditis elegans]	8.83e-09	NP_001163761	Ppn	papilin, isoform G [Drosophila melanogaster]
dd_Smed_v6_1910_0_2	-2.78	0	32.42	83.53	1.35e-109	XP_006710461	ECE1	endothelin-converting enzyme 1 isoform X2 [Homo sapiens] >ref|XP_011539175.1| endothelin-converting enzyme 1 isoform X2 [Homo sapiens]	1.49e-88	NP_494538	nep-11	Neprilysin-11 [Caenorhabditis elegans]	1.17e-109	NP_001245775	Nep3	neprilysin 3, isoform B [Drosophila melanogaster] >ref|NP_001245776.1| neprilysin 3, isoform C [Drosophila melanogaster] >ref|NP_523417.2| neprilysin 3, isoform A [Drosophila melanogaster]
dd_Smed_v6_1910_0_3	-2.72	0	29.21	73.76	6.25e-90	NP_001106819	ECE1	endothelin-converting enzyme 1 isoform 4 [Homo sapiens]	1.51e-72	NP_871928	nep-11	Neprilysin-11 [Caenorhabditis elegans]	2.3e-87	NP_001245775	Nep3	neprilysin 3, isoform B [Drosophila melanogaster] >ref|NP_001245776.1| neprilysin 3, isoform C [Drosophila melanogaster] >ref|NP_523417.2| neprilysin 3, isoform A [Drosophila melanogaster]
dd_Smed_v6_1910_0_4	-2.62	2.48e-12	5.65	13.69	5.94e-15	NP_000893	MME	neprilysin isoform a [Homo sapiens] >ref|NP_001341571.1| neprilysin isoform a [Homo sapiens] >ref|NP_001341572.1| neprilysin isoform a [Homo sapiens] >ref|NP_009218.2| neprilysin isoform a [Homo sapiens] >ref|NP_009219.2| neprilysin isoform a [Homo sapiens] >ref|NP_009220.2| neprilysin isoform a [Homo sapiens] >ref|XP_006713710.1| neprilysin isoform X1 [Homo sapiens] >ref|XP_011511158.1| neprilys…	1.16e-14	NP_494857	nep-12	NEPrilysin metallopeptidase family [Caenorhabditis elegans]	1.49e-14	NP_001245775	Nep3	neprilysin 3, isoform B [Drosophila melanogaster] >ref|NP_001245776.1| neprilysin 3, isoform C [Drosophila melanogaster] >ref|NP_523417.2| neprilysin 3, isoform A [Drosophila melanogaster]
dd_Smed_v6_19158_0_1	-4.48	0.000702	0.1	0.46	1.07e-20	NP_003760	SRSF9	serine/arginine-rich splicing factor 9 [Homo sapiens] >ref|XP_001160785.1| serine/arginine-rich splicing factor 9 [Pan troglodytes] >ref|XP_002753142.2| PREDICTED: serine/arginine-rich splicing factor 9 [Callithrix jacchus] >ref|XP_002823915.1| serine/arginine-rich splicing factor 9 [Pongo abelii] >ref|XP_003280317.1| PREDICTED: serine/arginine-rich splicing factor 9 isoform X1 [Nomascus leucogen…	2.68e-19	NP_499649	rsp-3	Probable splicing factor, arginine/serine-rich 3 [Caenorhabditis elegans]	2.9e-39	NP_001247139	SF2	splicing factor 2, isoform B [Drosophila melanogaster] >ref|NP_652611.1| splicing factor 2, isoform A [Drosophila melanogaster] >ref|XP_001980171.1| serine/arginine-rich splicing factor 1B [Drosophila erecta] >ref|XP_002041235.1| GM15444 [Drosophila sechellia] >ref|XP_016034429.1| uncharacterized protein Dsimw501_GD28158, isoform B [Drosophila simulans]
dd_Smed_v6_19190_0_2	-2.53	0.00629	0.63	1.46	not available	not available	not available	not available	not available	not available	not available	not available	not available	not available	not available	not available
dd_Smed_v6_1938_0_1	-2.07	3.51e-08	6.44	12.42	not available	not available	not available	not available	not available	not available	not available	not available	not available	not available	not available	not available
dd_Smed_v6_1943_0_1	-2.2	0	28.15	57.48	1.68e-96	NP_001473	GATM	glycine amidinotransferase, mitochondrial isoform 1 precursor [Homo sapiens]	not available	not available	not available	not available	not available	not available	not available	not available
dd_Smed_v6_19524_0_1	-4.46	8.48e-08	0.33	1.37	1.47e-176	NP_116093	TUBA1C	tubulin alpha-1C chain isoform c [Homo sapiens] >ref|XP_005570815.1| PREDICTED: tubulin alpha-1C chain [Macaca fascicularis] >ref|XP_008001321.1| PREDICTED: tubulin alpha-1C chain [Chlorocebus sabaeus] >ref|XP_009178936.1| tubulin alpha-1C chain isoform X1 [Papio anubis] >ref|XP_009245955.1| tubulin alpha-1C chain [Pongo abelii] >ref|XP_009423760.1| tubulin alpha-1C chain isoform X3 [Pan troglody…	7.33e-176	NP_001021050	tba-2	Tubulin alpha-2 chain [Caenorhabditis elegans]	2.3e-178	NP_524264	alphaTub84D	alpha-Tubulin at 84D [Drosophila melanogaster] >ref|XP_001979199.1| tubulin alpha-3 chain [Drosophila erecta] >ref|XP_002096643.1| uncharacterized protein Dyak_GE24934 [Drosophila yakuba] >ref|XP_016935459.1| PREDICTED: tubulin alpha-3 chain [Drosophila suzukii] >ref|XP_017013135.1| PREDICTED: tubulin alpha-3 chain [Drosophila takahashii]
dd_Smed_v6_19627_0_2	-9.02	6.78e-12	0.11	0.94	8.05e-153	NP_078836	ACSS3	acyl-CoA synthetase short-chain family member 3, mitochondrial isoform 1 precursor [Homo sapiens]	3.86e-77	NP_001021206	acs-19	Acetyl-coenzyme A synthetase [Caenorhabditis elegans]	6.04e-128	NP_001287502	CG6432	uncharacterized protein Dmel_CG6432, isoform B [Drosophila melanogaster] >ref|NP_651247.1| uncharacterized protein Dmel_CG6432, isoform A [Drosophila melanogaster]
dd_Smed_v6_19874_0_1	-2.92	1.37e-05	0.48	1.29	0	NP_005338	HSPA5	endoplasmic reticulum chaperone BiP precursor [Macaca mulatta] >ref|NP_005338.1| endoplasmic reticulum chaperone BiP precursor [Homo sapiens] >ref|XP_003808092.1| endoplasmic reticulum chaperone BiP [Pan paniscus] >ref|XP_004048650.1| PREDICTED: 78 kDa glucose-regulated protein [Gorilla gorilla gorilla] >ref|XP_005582274.1| PREDICTED: 78 kDa glucose-regulated protein [Macaca fascicularis] >ref|XP…	0	NP_509019	hsp-3	Heat shock 70 kDa protein C [Caenorhabditis elegans]	0	NP_001285139	Hsc70-3	heat shock 70-kDa protein cognate 3, isoform E [Drosophila melanogaster] >ref|NP_511132.2| heat shock 70-kDa protein cognate 3, isoform B [Drosophila melanogaster] >ref|NP_727563.1| heat shock 70-kDa protein cognate 3, isoform A [Drosophila melanogaster] >ref|NP_727564.1| heat shock 70-kDa protein cognate 3, isoform C [Drosophila melanogaster] >ref|NP_727565.1| heat shock 70-kDa protein cognate 3…
dd_Smed_v6_19878_0_1	-5.43	0.00232	0.06	0.34	6.58e-97	NP_001290044	TUBA1C	tubulin alpha-1C chain isoform b [Homo sapiens] >ref|NP_001290045.1| tubulin alpha-1C chain isoform b [Homo sapiens] >ref|NP_001290046.1| tubulin alpha-1C chain isoform b [Homo sapiens] >ref|XP_009178937.1| tubulin alpha-1C chain isoform X2 [Papio anubis] >ref|XP_011842972.1| PREDICTED: tubulin alpha-1C chain isoform X3 [Mandrillus leucophaeus] >ref|XP_011842973.1| PREDICTED: tubulin alpha-1C cha…	1.25e-97	NP_492268	tba-5	Tubulin alpha chain [Caenorhabditis elegans]	3.19e-96	NP_524297	alphaTub85E	alpha-Tubulin at 85E [Drosophila melanogaster] >ref|XP_001980769.1| tubulin alpha-2 chain [Drosophila erecta] >ref|XP_002031845.1| GM26223 [Drosophila sechellia] >ref|XP_002096996.1| uncharacterized protein Dyak_GE24741 [Drosophila yakuba] >ref|XP_002104073.1| uncharacterized protein Dsimw501_GD20767 [Drosophila simulans] >ref|XP_016930978.1| PREDICTED: tubulin alpha-2 chain [Drosophila suzukii] …
dd_Smed_v6_199_0_1	-4.19	0.00369	74.16	296.46	not available	not available	not available	not available	not available	not available	not available	not available	not available	not available	not available	not available
dd_Smed_v6_19995_0_1	-3.7	0.000534	0.81	2.87	not available	not available	not available	not available	not available	not available	not available	not available	not available	not available	not available	not available
dd_Smed_v6_2_1_1	-2.27	1.59e-11	6887.67	14485	not available	not available	not available	not available	not available	not available	not available	not available	not available	not available	not available	not available
dd_Smed_v6_20353_0_1	-2.64	0.000887	0.84	2.07	1.58e-40	NP_542119	SLC32A1	vesicular inhibitory amino acid transporter [Homo sapiens] >ref|XP_024094742.1| vesicular inhibitory amino acid transporter [Pongo abelii]	1.07e-43	NP_499255	unc-47	Vesicular GABA transporter [Caenorhabditis elegans]	8.03e-39	NP_610938	VGAT	vesicular GABA transporter [Drosophila melanogaster] >ref|XP_016027570.1| uncharacterized protein Dsimw501_GD15231 [Drosophila simulans]
dd_Smed_v6_20416_0_2	-2.25	2.49e-05	1.12	2.35	1.23e-18	NP_775808	GTF2IRD2	general transcription factor II-I repeat domain-containing protein 2A isoform 1 [Homo sapiens]	not available	not available	not available	not available	not available	not available	not available	not available
dd_Smed_v6_20536_0_1	-2.51	6.84e-05	0.63	1.45	8.21e-08	NP_787035	SMOX	spermine oxidase isoform 3 [Homo sapiens]	2.68e-12	NP_504456	hpo-15	Uncharacterized protein CELE_C24G6.6 [Caenorhabditis elegans]	1.17e-14	NP_001286308	CG7737	uncharacterized protein Dmel_CG7737, isoform B [Drosophila melanogaster]
dd_Smed_v6_20619_0_1	-2.21	0.00566	1.04	2.13	4.93e-12	NP_001307607	SETMAR	histone-lysine N-methyltransferase SETMAR isoform 7 [Homo sapiens]	not available	not available	not available	not available	not available	not available	not available	not available
dd_Smed_v6_20717_0_1	-2.29	0.00241	0.57	1.21	5.93e-141	NP_005908	MDH1	malate dehydrogenase, cytoplasmic isoform MDH1 [Homo sapiens]	2.16e-121	NP_504656	mdh-1	Malate dehydrogenase [Caenorhabditis elegans]	6.68e-131	NP_001285803	Mdh1	malate dehydrogenase 1, isoform B [Drosophila melanogaster] >ref|NP_609394.1| malate dehydrogenase 1, isoform A [Drosophila melanogaster]
dd_Smed_v6_2072_0_19	-2.33	8.82e-05	0.25	0.54	0	XP_016871627	ANK3	ankyrin-3 isoform X45 [Homo sapiens]	0	NP_001021268	unc-44	Uncharacterized protein CELE_B0350.2 [Caenorhabditis elegans]	0	NP_729285	Ank2	ankyrin 2, isoform L [Drosophila melanogaster]
dd_Smed_v6_2079_0_1	-2.02	1.12e-06	7.95	14.85	not available	not available	not available	not available	not available	not available	not available	not available	not available	not available	not available	not available
dd_Smed_v6_20911_0_1	-2.32	0.00174	0.77	1.69	1.34e-30	NP_001003794	MGLL	monoglyceride lipase isoform 2 [Homo sapiens] >ref|XP_003310034.1| monoglyceride lipase isoform X4 [Pan troglodytes] >ref|XP_003815295.1| monoglyceride lipase isoform X2 [Pan paniscus] >ref|XP_018878830.1| PREDICTED: monoglyceride lipase isoform X2 [Gorilla gorilla gorilla]	not available	not available	not available	not available	not available	not available	not available	not available
dd_Smed_v6_20913_0_1	-3.32	0.00717	0.19	0.6	not available	not available	not available	not available	not available	not available	not available	not available	not available	not available	not available	not available
dd_Smed_v6_20927_0_1	-2.46	9.39e-05	0.75	1.71	not available	not available	not available	not available	not available	not available	not available	not available	not available	not available	not available	not available
dd_Smed_v6_21_0_1	-2	2.28e-08	836.24	1551.6	not available	not available	not available	not available	not available	not available	not available	not available	not available	not available	not available	not available
dd_Smed_v6_21183_0_1	-3.67	7.75e-09	0.49	1.68	not available	not available	not available	not available	not available	not available	not available	not available	not available	not available	not available	not available
dd_Smed_v6_213_0_2	-2.08	6.69e-11	257.67	498.22	not available	not available	not available	not available	not available	not available	not available	not available	not available	not available	not available	not available
dd_Smed_v6_2147_0_1	-3.38	0	13.75	42.91	not available	not available	not available	not available	not available	not available	not available	not available	not available	not available	not available	not available
dd_Smed_v6_2162_0_1	-2.07	0	48.46	93.26	2.23e-42	NP_000490	CYP1A1	cytochrome P450 1A1 isoform 1 [Homo sapiens] >ref|NP_001306146.1| cytochrome P450 1A1 isoform 1 [Homo sapiens]	3.91e-29	NP_741638	cyp-35C1	CYtochrome P450 family [Caenorhabditis elegans]	8.51e-33	NP_523403	Cyp18a1	cytochrome P450-18a1, isoform B [Drosophila melanogaster] >ref|NP_728191.1| cytochrome P450-18a1, isoform A [Drosophila melanogaster]
dd_Smed_v6_21640_0_1	-8.35	0.00491	0.07	0.66	not available	not available	not available	not available	not available	not available	not available	not available	not available	not available	not available	not available
dd_Smed_v6_2178_0_1	-2.75	0	27.71	70.48	not available	not available	not available	not available	not available	not available	not available	not available	not available	not available	not available	not available
dd_Smed_v6_2184_0_1	-4.88	0.000365	8.29	38.68	not available	not available	not available	not available	not available	not available	not available	not available	not available	not available	not available	not available
dd_Smed_v6_22637_0_1	-5.88	0.000104	0.06	0.36	6.02e-12	NP_653262	C10orf82	uncharacterized protein C10orf82 isoform 1 [Homo sapiens]	not available	not available	not available	not available	not available	not available	not available	not available
dd_Smed_v6_22867_0_1	-5.79	0.00452	0.07	0.35	4.39e-20	XP_005248974	PI16	peptidase inhibitor 16 isoform X2 [Homo sapiens] >ref|XP_016865919.1| peptidase inhibitor 16 isoform X2 [Homo sapiens]	4.16e-08	NP_502498	scl-10	SCP-Like extracellular protein [Caenorhabditis elegans]	2.24e-07	NP_650264	CG8483	uncharacterized protein Dmel_CG8483 [Drosophila melanogaster]
dd_Smed_v6_229_0_1	-2.62	0	291.94	707.73	not available	not available	not available	not available	not available	not available	not available	not available	not available	not available	not available	not available
dd_Smed_v6_2300_0_2	-126.93	7.5e-06	0.000775	0.15	0	NP_005493	ABCA1	phospholipid-transporting ATPase ABCA1 [Homo sapiens]	2.12e-118	NP_490949	abt-2	ABC Transporter family [Caenorhabditis elegans]	3.27e-125	NP_608445	ABCA	ATP binding cassette subfamily A, isoform B [Drosophila melanogaster]
dd_Smed_v6_2329_0_1	-3.07	0	12.86	36.8	3.3e-31	NP_000445	SOD1	superoxide dismutase [Cu-Zn] [Homo sapiens] >ref|NP_001009025.1| superoxide dismutase [Cu-Zn] [Pan troglodytes] >ref|XP_003813274.1| superoxide dismutase [Cu-Zn] [Pan paniscus] >ref|XP_008976454.1| superoxide dismutase [Cu-Zn] [Pan paniscus]	2.26e-32	NP_001255002	sod-4	Superoxide dismutase [Cu-Zn] [Caenorhabditis elegans]	4.45e-32	NP_001303344	Sod3	superoxide dismutase 3, isoform F [Drosophila melanogaster] >ref|NP_610682.2| superoxide dismutase 3, isoform B [Drosophila melanogaster] >ref|NP_725046.2| superoxide dismutase 3, isoform A [Drosophila melanogaster]
dd_Smed_v6_23368_0_1	-3.69	2.01e-05	0.33	1.14	1.03e-136	NP_005338	HSPA5	endoplasmic reticulum chaperone BiP precursor [Macaca mulatta] >ref|NP_005338.1| endoplasmic reticulum chaperone BiP precursor [Homo sapiens] >ref|XP_003808092.1| endoplasmic reticulum chaperone BiP [Pan paniscus] >ref|XP_004048650.1| PREDICTED: 78 kDa glucose-regulated protein [Gorilla gorilla gorilla] >ref|XP_005582274.1| PREDICTED: 78 kDa glucose-regulated protein [Macaca fascicularis] >ref|XP…	1.97e-133	NP_509019	hsp-3	Heat shock 70 kDa protein C [Caenorhabditis elegans]	2.45e-134	NP_001285139	Hsc70-3	heat shock 70-kDa protein cognate 3, isoform E [Drosophila melanogaster] >ref|NP_511132.2| heat shock 70-kDa protein cognate 3, isoform B [Drosophila melanogaster] >ref|NP_727563.1| heat shock 70-kDa protein cognate 3, isoform A [Drosophila melanogaster] >ref|NP_727564.1| heat shock 70-kDa protein cognate 3, isoform C [Drosophila melanogaster] >ref|NP_727565.1| heat shock 70-kDa protein cognate 3…
dd_Smed_v6_23575_0_1	-5.68	2.39e-08	0.1	0.55	not available	not available	not available	not available	not available	not available	not available	not available	not available	not available	not available	not available
dd_Smed_v6_23655_0_1	-2.41	9.86e-05	1.02	2.29	2.83e-18	NP_063937	GSK3A	glycogen synthase kinase-3 alpha [Homo sapiens]	6.79e-18	NP_493243	gsk-3	Glycogen synthase kinase-3 [Caenorhabditis elegans]	8.86e-20	NP_001162649	sgg	shaggy, isoform N [Drosophila melanogaster] >ref|NP_996334.1| shaggy, isoform K [Drosophila melanogaster]
dd_Smed_v6_23800_0_1	-3.91	0.000168	0.33	1.2	not available	not available	not available	not available	not available	not available	not available	not available	not available	not available	not available	not available
dd_Smed_v6_2385_0_1	-2.72	0	26.45	66.66	2.48e-113	NP_001473	GATM	glycine amidinotransferase, mitochondrial isoform 1 precursor [Homo sapiens]	not available	not available	not available	not available	not available	not available	not available	not available
dd_Smed_v6_23910_0_1	-9.45	0.00373	0.04	0.41	not available	not available	not available	not available	not available	not available	not available	not available	not available	not available	not available	not available
dd_Smed_v6_24_0_2	-2.4	0	153.18	341.16	not available	not available	not available	not available	not available	not available	not available	not available	not available	not available	not available	not available
dd_Smed_v6_240_0_1	-6.46	1.5e-07	14.69	89.55	not available	not available	not available	not available	not available	not available	not available	not available	not available	not available	not available	not available
dd_Smed_v6_24036_0_1	-2.74	0.000104	0.47	1.21	not available	not available	not available	not available	not available	not available	not available	not available	not available	not available	not available	not available
dd_Smed_v6_24053_0_1	-2.79	0.000958	0.3	0.77	2.76e-141	NP_001265481	TUBA4A	tubulin alpha-4A chain isoform 2 [Homo sapiens] >ref|XP_003272444.1| PREDICTED: tubulin alpha-4A chain isoform X4 [Nomascus leucogenys] >ref|XP_004092085.1| PREDICTED: tubulin alpha-4A chain isoform X4 [Nomascus leucogenys] >ref|XP_004092086.1| PREDICTED: tubulin alpha-4A chain isoform X4 [Nomascus leucogenys] >ref|XP_005640746.1| tubulin alpha-4A chain isoform X2 [Canis lupus familiaris] >ref|XP…	5.95e-143	NP_496351	tba-4	Tubulin alpha chain [Caenorhabditis elegans]	2.82e-141	NP_476772	alphaTub84B	alpha-Tubulin at 84B [Drosophila melanogaster] >ref|XP_001359737.1| uncharacterized protein Dpse_GA15128 [Drosophila pseudoobscura pseudoobscura] >ref|XP_001953205.1| uncharacterized protein Dana_GF17649 [Drosophila ananassae] >ref|XP_001979141.1| tubulin alpha-1 chain [Drosophila erecta] >ref|XP_001989810.1| GH19001 [Drosophila grimshawi] >ref|XP_001999459.1| uncharacterized protein Dmoj_GI23057…
dd_Smed_v6_24412_0_2	-8.52	0.000192	0.03	0.25	8.53e-44	NP_057430	NR2E3	photoreceptor-specific nuclear receptor isoform a [Homo sapiens]	1.09e-50	NP_001263953	fax-1	Uncharacterized protein CELE_F56E3.4 [Caenorhabditis elegans]	4.08e-50	NP_611032	Hr51	hormone receptor 51 [Drosophila melanogaster]
dd_Smed_v6_2449_0_1	-2.51	0	22.67	52.72	5.27e-33	NP_001336265	SLC25A48	solute carrier family 25 member 48 isoform 1 [Homo sapiens] >ref|XP_006714609.1| solute carrier family 25 member 48 isoform X2 [Homo sapiens] >ref|XP_016864576.1| solute carrier family 25 member 48 isoform X2 [Homo sapiens] >ref|XP_016864577.1| solute carrier family 25 member 48 isoform X2 [Homo sapiens]	5.45e-31	NP_506030	R07B7.10	Uncharacterized protein CELE_R07B7.10 [Caenorhabditis elegans]	7.19e-33	NP_651568	CG5646	uncharacterized protein Dmel_CG5646 [Drosophila melanogaster] >ref|XP_002105159.1| uncharacterized protein Dsimw501_GD18074 [Drosophila simulans]
dd_Smed_v6_2460_0_1	-2.01	2.77e-07	2.77	5.15	not available	not available	not available	not available	not available	not available	not available	not available	not available	not available	not available	not available
dd_Smed_v6_25_0_1	-2.21	1.3e-10	2581.17	5297.69	7.42e-10	XP_005267463	NID2	nidogen-2 isoform X2 [Homo sapiens]	not available	not available	not available	not available	not available	not available	not available	not available
dd_Smed_v6_25197_0_1	-21.01	2.96e-11	0.02	0.46	1.98e-78	NP_004489	ONECUT1	hepatocyte nuclear factor 6 [Homo sapiens] >ref|XP_002825515.1| hepatocyte nuclear factor 6 [Pongo abelii] >ref|XP_003266991.1| PREDICTED: hepatocyte nuclear factor 6 [Nomascus leucogenys]	3.61e-66	NP_501046	ceh-48	One cut domain family member [Caenorhabditis elegans]	6e-40	NP_001259065	onecut	onecut, isoform B [Drosophila melanogaster] >ref|NP_524842.2| onecut, isoform A [Drosophila melanogaster]
dd_Smed_v6_25291_0_1	-3.99	0.00741	0.08	0.31	not available	not available	not available	not available	not available	not available	not available	not available	not available	not available	not available	not available
dd_Smed_v6_2541_0_1	-2.28	0	88.35	186.93	1.24e-71	NP_001860	CPA2	carboxypeptidase A2 precursor [Homo sapiens]	3.57e-65	NP_490776	Y18H1A.9	Uncharacterized protein CELE_Y18H1A.9 [Caenorhabditis elegans]	1.84e-61	NP_001261516	CG8560	uncharacterized protein Dmel_CG8560, isoform B [Drosophila melanogaster] >ref|NP_648120.3| uncharacterized protein Dmel_CG8560, isoform A [Drosophila melanogaster]
dd_Smed_v6_25484_0_1	-6.79	1.23e-06	0.16	1.04	2.16e-28	NP_001152759	TPI1	triosephosphate isomerase isoform 2 [Homo sapiens]	1.52e-21	NP_496563	tpi-1	Triosephosphate isomerase [Caenorhabditis elegans]	5.64e-16	NP_788765	Tpi	triose phosphate isomerase, isoform B [Drosophila melanogaster] >ref|NP_788766.1| triose phosphate isomerase, isoform C [Drosophila melanogaster]
dd_Smed_v6_25570_0_1	-15.36	1.85e-07	0.03	0.48	4.96e-32	XP_011519173	YBX3	Y-box-binding protein 3 isoform X3 [Homo sapiens]	1.14e-30	NP_496366	cey-1	C. Elegans Y-box [Caenorhabditis elegans]	6.88e-28	NP_524033	yps	ypsilon schachtel, isoform A [Drosophila melanogaster]
dd_Smed_v6_26230_0_1	-4.77	0.000404	0.15	0.67	9.46e-18	NP_001358523	MFSD8	major facilitator superfamily domain-containing protein 8 isoform 8 [Homo sapiens]	not available	not available	not available	not available	2.33e-12	NP_001261508	Cln7	Cln7, isoform B [Drosophila melanogaster] >ref|NP_001261509.1| Cln7, isoform C [Drosophila melanogaster] >ref|NP_648107.3| Cln7, isoform A [Drosophila melanogaster]
dd_Smed_v6_2626_0_1	-3.79	0.00292	1.51	5.43	not available	not available	not available	not available	not available	not available	not available	not available	not available	not available	not available	not available
dd_Smed_v6_263_0_1	-2.03	0	91.78	172.35	not available	not available	not available	not available	not available	not available	not available	not available	not available	not available	not available	not available
dd_Smed_v6_26360_0_1	-3.73	0.00659	0.08	0.31	1.54e-73	NP_056468	RIBC2	RIB43A-like with coiled-coils protein 2 [Homo sapiens]	not available	not available	not available	not available	2.35e-29	NP_001261727	CG7264	uncharacterized protein Dmel_CG7264, isoform B [Drosophila melanogaster] >ref|NP_648515.1| uncharacterized protein Dmel_CG7264, isoform A [Drosophila melanogaster]
dd_Smed_v6_26553_0_1	-3.45	0.000513	0.28	0.93	1.22e-28	NP_002766	HTRA1	serine protease HTRA1 precursor [Homo sapiens]	not available	not available	not available	not available	6.57e-26	NP_001262565	HtrA2	HTRA2-related serine protease, isoform B [Drosophila melanogaster] >ref|NP_650366.1| HTRA2-related serine protease, isoform A [Drosophila melanogaster]
dd_Smed_v6_2664_0_1	-4.8	0	6.88	30.72	not available	not available	not available	not available	not available	not available	not available	not available	not available	not available	not available	not available
dd_Smed_v6_26980_0_1	-7.26	0.0033	0.06	0.43	not available	not available	not available	not available	not available	not available	not available	not available	not available	not available	not available	not available
dd_Smed_v6_27015_0_1	-4.68	0.0019	0.17	0.75	not available	not available	not available	not available	not available	not available	not available	not available	not available	not available	not available	not available
dd_Smed_v6_27323_0_1	-2.73	0.00207	0.28	0.74	1e-09	NP_006453	RBCK1	ranBP-type and C3HC4-type zinc finger-containing protein 1 isoform 1 [Homo sapiens] >ref|XP_024094496.1| ranBP-type and C3HC4-type zinc finger-containing protein 1 isoform X2 [Pongo abelii]	not available	not available	not available	not available	not available	not available	not available	not available
dd_Smed_v6_274_0_1	-2.53	0	1062.58	2494.43	3.51e-29	NP_002418	MMP13	collagenase 3 preproprotein [Homo sapiens]	3.16e-18	NP_001333542	zmp-5	Zinc MetalloProtease [Caenorhabditis elegans]	1.11e-27	NP_001189004	Mmp1	matrix metalloproteinase 1, isoform J [Drosophila melanogaster] >ref|NP_001246499.1| matrix metalloproteinase 1, isoform L [Drosophila melanogaster]
dd_Smed_v6_27559_0_1	-3.28	5.7e-06	0.52	1.6	not available	not available	not available	not available	not available	not available	not available	not available	not available	not available	not available	not available
dd_Smed_v6_27580_0_1	-3.96	1.79e-05	0.16	0.62	1.47e-13	NP_001338609	NOL4L	nucleolar protein 4-like isoform 3 [Homo sapiens]	not available	not available	not available	not available	1.39e-12	NP_609703	CG46301	uncharacterized protein Dmel_CG46301, isoform D [Drosophila melanogaster]
dd_Smed_v6_2786_0_1	-2.73	0	71.02	181.01	7.18e-101	NP_000226	LIPA	lysosomal acid lipase/cholesteryl ester hydrolase isoform 1 precursor [Homo sapiens] >ref|NP_001121077.1| lysosomal acid lipase/cholesteryl ester hydrolase isoform 1 precursor [Homo sapiens] >ref|XP_003312800.1| lysosomal acid lipase/cholesteryl ester hydrolase [Pan troglodytes] >ref|XP_003825385.1| lysosomal acid lipase/cholesteryl ester hydrolase [Pan paniscus] >ref|XP_003825386.1| lysosomal ac…	1.83e-94	NP_504755	lipl-6	LIPase Like [Caenorhabditis elegans]	1.95e-80	NP_609418	Lip4	lipase 4, isoform A [Drosophila melanogaster]
dd_Smed_v6_2813_0_4	-2.33	3.81e-05	1.15	2.46	1.77e-39	XP_016862288	CHDH	choline dehydrogenase, mitochondrial isoform X4 [Homo sapiens]	8.9e-43	NP_495846	C34C6.4	Uncharacterized protein CELE_C34C6.4 [Caenorhabditis elegans]	3.44e-20	NP_001285249	CG9518	uncharacterized protein Dmel_CG9518, isoform B [Drosophila melanogaster] >ref|NP_001285250.1| uncharacterized protein Dmel_CG9518, isoform C [Drosophila melanogaster] >ref|NP_572979.1| uncharacterized protein Dmel_CG9518, isoform A [Drosophila melanogaster]
dd_Smed_v6_2843_0_1	-2.06	1.54e-10	14.84	28.17	not available	not available	not available	not available	not available	not available	not available	not available	not available	not available	not available	not available
dd_Smed_v6_28556_0_1	-9.07	0.00739	0.04	0.35	not available	not available	not available	not available	not available	not available	not available	not available	not available	not available	not available	not available
dd_Smed_v6_28662_0_1	-2.64	0.00534	0.16	0.39	6e-75	NP_003791	RNGTT	mRNA-capping enzyme isoform a [Homo sapiens] >ref|XP_003258371.1| PREDICTED: mRNA-capping enzyme isoform X1 [Nomascus leucogenys] >ref|XP_003822912.1| mRNA-capping enzyme isoform X1 [Pan paniscus] >ref|XP_018885636.1| PREDICTED: mRNA-capping enzyme [Gorilla gorilla gorilla] >ref|XP_024104634.1| mRNA-capping enzyme [Pongo abelii] >ref|XP_518633.3| mRNA-capping enzyme isoform X1 [Pan troglodytes]	6.27e-65	NP_001020980	cel-1	mRNA guanylyltransferase [Caenorhabditis elegans]	8.45e-110	NP_572952	mRNA-cap	mRNA-capping-enzyme [Drosophila melanogaster]
dd_Smed_v6_2873_0_1	-3.46	0	15.51	49.76	not available	not available	not available	not available	not available	not available	not available	not available	not available	not available	not available	not available
dd_Smed_v6_2875_0_2	-2.07	3.5e-05	2.56	4.9	1.53e-10	NP_001746	CBFB	core-binding factor subunit beta [Felis catus] >ref|NP_001746.1| core-binding factor subunit beta isoform 2 [Homo sapiens] >ref|XP_004280925.1| PREDICTED: core-binding factor subunit beta isoform X2 [Orcinus orca] >ref|XP_004311068.1| PREDICTED: core-binding factor subunit beta isoform X2 [Tursiops truncatus] >ref|XP_004371567.1| core-binding factor subunit beta isoform X2 [Trichechus manatus lat…	not available	not available	not available	not available	2.97e-15	NP_477066	Bro	brother [Drosophila melanogaster]
dd_Smed_v6_29068_0_1	-9.2	4.32e-06	0.09	0.78	not available	not available	not available	not available	not available	not available	not available	not available	not available	not available	not available	not available
dd_Smed_v6_291_0_1	-2.39	0	24.51	54.18	not available	not available	not available	not available	not available	not available	not available	not available	not available	not available	not available	not available
dd_Smed_v6_29123_0_1	-9.64	5.92e-08	0.06	0.56	not available	not available	not available	not available	not available	not available	not available	not available	not available	not available	not available	not available
dd_Smed_v6_29167_0_1	-3.43	0.00902	0.17	0.57	6.09e-06	XP_005247048	PASK	PAS domain-containing serine/threonine-protein kinase isoform X6 [Homo sapiens]	not available	not available	not available	not available	not available	not available	not available	not available
dd_Smed_v6_29268_0_1	-4.42	0.000841	0.09	0.37	not available	not available	not available	not available	not available	not available	not available	not available	not available	not available	not available	not available
dd_Smed_v6_2935_0_1	-2.5	0	32.18	74.84	0	NP_060570	EFHC1	EF-hand domain-containing protein 1 isoform 1 [Homo sapiens]	2.58e-29	NP_509738	efhc-1	EF-Hand domain-Containing protein 1 homolog [Caenorhabditis elegans]	4.36e-97	NP_573075	Efhc1.1	EF-hand domain containing 1.1 [Drosophila melanogaster]
dd_Smed_v6_30278_0_1	-2.98	0.00274	0.54	1.49	not available	not available	not available	not available	not available	not available	not available	not available	not available	not available	not available	not available
dd_Smed_v6_3086_0_1	-2.54	0	19.51	45.83	0	XP_016870218	ASS1	argininosuccinate synthase isoform X2 [Homo sapiens]	not available	not available	not available	not available	5.34e-159	NP_001262324	Ass	argininosuccinate synthase, isoform B [Drosophila melanogaster] >ref|NP_649674.1| argininosuccinate synthase, isoform A [Drosophila melanogaster]
dd_Smed_v6_31_0_1	-2.06	1.65e-07	1147.41	2196.43	not available	not available	not available	not available	not available	not available	not available	not available	3.5e-10	NP_001261516	CG8560	uncharacterized protein Dmel_CG8560, isoform B [Drosophila melanogaster] >ref|NP_648120.3| uncharacterized protein Dmel_CG8560, isoform A [Drosophila melanogaster]
dd_Smed_v6_31121_0_1	-4.94	3.48e-05	0.07	0.34	6.03e-158	NP_006576	CCT8	T-complex protein 1 subunit theta [Pongo abelii] >ref|NP_006576.2| T-complex protein 1 subunit theta isoform 1 [Homo sapiens] >ref|XP_004062700.1| PREDICTED: T-complex protein 1 subunit theta [Gorilla gorilla gorilla]	1.01e-142	NP_500035	cct-8	T-complex protein 1 subunit theta [Caenorhabditis elegans]	2.4e-165	NP_610418	CCT8	chaperonin containing TCP1 subunit 8 [Drosophila melanogaster]
dd_Smed_v6_31167_0_1	-4.45	0.00789	0.07	0.32	not available	not available	not available	not available	not available	not available	not available	not available	not available	not available	not available	not available
dd_Smed_v6_3166_0_1	-2.57	0	17.3	41.11	not available	not available	not available	not available	not available	not available	not available	not available	not available	not available	not available	not available
dd_Smed_v6_3167_0_1	-2.07	0	10.4	19.96	3.82e-34	NP_057370	DCXR	L-xylulose reductase isoform 1 [Homo sapiens]	1.12e-78	NP_001021765	Y47G6A.22	Uncharacterized protein CELE_Y47G6A.22 [Caenorhabditis elegans]	5.17e-98	NP_730974	CG31548	uncharacterized protein Dmel_CG31548 [Drosophila melanogaster]
dd_Smed_v6_31705_0_2	-6.07	0.000136	0.08	0.48	2.94e-06	NP_067016	HOXD12	homeobox protein Hox-D12 [Homo sapiens]	2.61e-07	NP_499401	vab-7	Homeobox protein vab-7 [Caenorhabditis elegans]	9.82e-07	NP_001259358	Lim1	LIM homeobox 1, isoform B [Drosophila melanogaster]
dd_Smed_v6_31796_0_1	-6.84	7.61e-06	0.14	0.99	not available	not available	not available	not available	not available	not available	not available	not available	not available	not available	not available	not available
dd_Smed_v6_321_0_1	-2.06	5.03e-09	717.34	1369.23	8.54e-33	NP_002414	MMP7	matrilysin preproprotein [Homo sapiens]	7.3e-22	NP_001333542	zmp-5	Zinc MetalloProtease [Caenorhabditis elegans]	1.89e-30	NP_001189004	Mmp1	matrix metalloproteinase 1, isoform J [Drosophila melanogaster] >ref|NP_001246499.1| matrix metalloproteinase 1, isoform L [Drosophila melanogaster]
dd_Smed_v6_3223_0_1	-3.48	1.48e-09	2.99	9.72	not available	not available	not available	not available	not available	not available	not available	not available	not available	not available	not available	not available
dd_Smed_v6_3226_0_1	-3.11	0	13.15	37.91	not available	not available	not available	not available	not available	not available	not available	not available	not available	not available	not available	not available
dd_Smed_v6_3226_0_2	-2.56	0	14.94	35.27	not available	not available	not available	not available	not available	not available	not available	not available	not available	not available	not available	not available
dd_Smed_v6_32468_0_1	-6.28	4.53e-05	0.06	0.42	not available	not available	not available	not available	not available	not available	not available	not available	4.55e-08	NP_001261769	tral	trailer hitch, isoform B [Drosophila melanogaster] >ref|NP_648585.3| trailer hitch, isoform A [Drosophila melanogaster]
dd_Smed_v6_33_0_1	-5.81	0.000727	48.78	271.1	not available	not available	not available	not available	not available	not available	not available	not available	not available	not available	not available	not available
dd_Smed_v6_331_0_1	-5.44	1e-05	35.85	185.89	not available	not available	not available	not available	not available	not available	not available	not available	not available	not available	not available	not available
dd_Smed_v6_33116_0_1	-2.71	0.00922	0.16	0.41	5.62e-72	NP_536351	GNAS	guanine nucleotide-binding protein G(s) subunit alpha isoform GNASS [Sus scrofa] >ref|NP_536351.1| protein GNAS isoform GNASS [Homo sapiens] >ref|XP_007185300.1| guanine nucleotide-binding protein G(s) subunit alpha isoform X5 [Balaenoptera acutorostrata scammoni] >ref|XP_012367243.1| PREDICTED: guanine nucleotide-binding protein G(s) subunit alpha isoform X5 [Nomascus leucogenys] >ref|XP_0200292…	6.09e-72	NP_490817	gsa-1	G protein, Subunit Alpha [Caenorhabditis elegans]	3.68e-68	NP_001286798	Galphas	G protein alpha s subunit, isoform E [Drosophila melanogaster] >ref|NP_477506.1| G protein alpha s subunit, isoform A [Drosophila melanogaster] >ref|NP_726388.1| G protein alpha s subunit, isoform C [Drosophila melanogaster] >ref|XP_015012670.1| guanine nucleotide-binding protein G(s) subunit alpha isoform X2 [Drosophila erecta] >ref|XP_015012672.1| guanine nucleotide-binding protein G(s) subunit…
dd_Smed_v6_3324_0_1	-2.55	0	17.99	42.81	1.28e-12	NP_002183	INHBA	inhibin beta A chain preproprotein [Homo sapiens] >ref|XP_002818070.1| inhibin beta A chain [Pongo abelii] >ref|XP_003808743.1| inhibin beta A chain [Pan paniscus] >ref|XP_004045385.1| PREDICTED: inhibin beta A chain [Gorilla gorilla gorilla] >ref|XP_016867665.1| inhibin beta A chain isoform X3 [Homo sapiens] >ref|XP_024785427.1| inhibin beta A chain [Pan paniscus] >ref|XP_519063.2| inhibin beta …	1.84e-09	NP_497265	daf-7	Dauer larva development regulatory growth factor daf-7 [Caenorhabditis elegans]	3.14e-11	NP_651942	Actbeta	Activin-beta [Drosophila melanogaster]
dd_Smed_v6_33692_0_1	-2.61	0.00824	0.35	0.84	not available	not available	not available	not available	not available	not available	not available	not available	not available	not available	not available	not available
dd_Smed_v6_338_0_1	-2.51	0.000663	66.77	156.87	1.07e-14	NP_001029102	UBA52	ubiquitin-60S ribosomal protein L40 [Xenopus tropicalis] >ref|NP_001009286.1| ubiquitin-60S ribosomal protein L40 [Ovis aries] >ref|NP_001029102.1| ubiquitin-60S ribosomal protein L40 isoform 1 precursor [Homo sapiens] >ref|NP_001069831.1| ubiquitin-60S ribosomal protein L40 [Bos taurus] >ref|NP_001085456.1| ubiquitin A-52 residue ribosomal protein fusion product 1 L homeolog [Xenopus laevis] >re…	1.96e-15	NP_499695	ubq-2	Ubiquitin [Caenorhabditis elegans]	2.75e-15	NP_001260018	RpL40	ribosomal protein L40, isoform B [Drosophila melanogaster] >ref|NP_476776.1| ribosomal protein L40, isoform A [Drosophila melanogaster] >ref|XP_001357111.1| uncharacterized protein Dpse_GA15543 [Drosophila pseudoobscura pseudoobscura] >ref|XP_001652028.1| ubiquitin-60S ribosomal protein L40 [Aedes aegypti] >ref|XP_001844022.1| anopheles stephensi ubiquitin [Culex quinquefasciatus] >ref|XP_0019615…
dd_Smed_v6_34269_0_1	-5.43	0.00303	0.06	0.31	4.03e-109	NP_001034581	FHL2	four and a half LIM domains protein 2 isoform a [Homo sapiens] >ref|NP_001305823.1| four and a half LIM domains protein 2 isoform a [Homo sapiens] >ref|NP_001305824.1| four and a half LIM domains protein 2 isoform a [Homo sapiens] >ref|NP_001305825.1| four and a half LIM domains protein 2 isoform a [Homo sapiens] >ref|NP_001441.4| four and a half LIM domains protein 2 isoform a [Homo sapiens] >re…	3.37e-123	NP_001021408	lim-9	LIM domain family [Caenorhabditis elegans]	1.02e-120	NP_730213	Lmpt	limpet, isoform C [Drosophila melanogaster] >ref|XP_002030841.1| GM25674 [Drosophila sechellia] >ref|XP_002085210.1| uncharacterized protein Dsimw501_GD14678, isoform A [Drosophila simulans] >ref|XP_002095067.1| uncharacterized protein Dyak_GE19888, isoform A [Drosophila yakuba] >ref|XP_017080465.1| PREDICTED: four and a half LIM domains protein 2 isoform X6 [Drosophila eugracilis]
dd_Smed_v6_343_0_1	-5.67	0	3.81	20.24	not available	not available	not available	not available	not available	not available	not available	not available	not available	not available	not available	not available
dd_Smed_v6_343_0_2	-5.22	0	70.24	342	not available	not available	not available	not available	not available	not available	not available	not available	not available	not available	not available	not available
dd_Smed_v6_34317_0_1	-2.8	0.00479	0.16	0.41	2.84e-31	NP_659482	ODAD3	coiled-coil domain-containing protein 151 isoform 1 [Homo sapiens]	not available	not available	not available	not available	not available	not available	not available	not available
dd_Smed_v6_34763_0_1	-3.63	0.000391	0.12	0.4	1.51e-107	NP_055043	SLC6A7	sodium-dependent proline transporter [Homo sapiens]	3.63e-91	NP_499043	dat-1	Sodium-dependent dopamine transporter [Caenorhabditis elegans]	3.1e-98	NP_611836	GlyT	glycine transporter [Drosophila melanogaster]
dd_Smed_v6_3510_0_1	-4.12	0.00867	0.57	2.16	not available	not available	not available	not available	not available	not available	not available	not available	not available	not available	not available	not available
dd_Smed_v6_35242_0_1	-16.3	0.00185	0.01	0.19	not available	not available	not available	not available	not available	not available	not available	not available	not available	not available	not available	not available
dd_Smed_v6_3562_0_2	-2.78	2.57e-06	2.2	5.64	not available	not available	not available	not available	not available	not available	not available	not available	not available	not available	not available	not available
dd_Smed_v6_3578_0_1	-2.19	0	21.12	43.16	4.97e-66	NP_663623	SLC15A4	solute carrier family 15 member 4 [Homo sapiens]	6.27e-28	NP_491767	pept-3	Peptide transporter 3 [Caenorhabditis elegans]	4.77e-30	NP_788855	CG2930	uncharacterized protein Dmel_CG2930, isoform D [Drosophila melanogaster]
dd_Smed_v6_3583_0_1	-2.86	0	9.96	26.46	not available	not available	not available	not available	not available	not available	not available	not available	not available	not available	not available	not available
dd_Smed_v6_3632_0_1	-9.51	0	59.02	523.19	not available	not available	not available	not available	not available	not available	not available	not available	not available	not available	not available	not available
dd_Smed_v6_364_0_1	-2.6	0	39.17	94.4	7.55e-25	NP_001229305	GFAP	glial fibrillary acidic protein isoform 3 [Homo sapiens]	2.14e-51	NP_001076764	ifa-1	Intermediate filament protein ifa-1 [Caenorhabditis elegans]	1.42e-24	NP_001245892	Lam	lamin, isoform B [Drosophila melanogaster] >ref|NP_001245893.1| lamin, isoform C [Drosophila melanogaster] >ref|NP_001285629.1| lamin, isoform D [Drosophila melanogaster] >ref|NP_476616.1| lamin, isoform A [Drosophila melanogaster]
dd_Smed_v6_364_0_3	-3.24	0	9.93	30.04	1.57e-24	NP_001124491	GFAP	glial fibrillary acidic protein isoform 2 [Homo sapiens]	3.6e-51	NP_741903	ifa-1	Intermediate filament protein ifa-1 [Caenorhabditis elegans]	2.27e-24	NP_523742	LamC	lamin C, isoform A [Drosophila melanogaster]
dd_Smed_v6_364_0_4	-2.15	1.68e-12	19.44	39.12	1.75e-24	NP_001124491	GFAP	glial fibrillary acidic protein isoform 2 [Homo sapiens]	3.48e-51	NP_741903	ifa-1	Intermediate filament protein ifa-1 [Caenorhabditis elegans]	2.25e-24	NP_523742	LamC	lamin C, isoform A [Drosophila melanogaster]
dd_Smed_v6_364_0_5	-3.37	0	9.21	28.84	1.27e-24	NP_001124491	GFAP	glial fibrillary acidic protein isoform 2 [Homo sapiens]	2.04e-51	NP_741903	ifa-1	Intermediate filament protein ifa-1 [Caenorhabditis elegans]	1.34e-24	NP_523742	LamC	lamin C, isoform A [Drosophila melanogaster]
dd_Smed_v6_364_0_6	-2.23	7.44e-13	18.03	37.54	1.39e-24	NP_001124491	GFAP	glial fibrillary acidic protein isoform 2 [Homo sapiens]	1.97e-51	NP_741903	ifa-1	Intermediate filament protein ifa-1 [Caenorhabditis elegans]	1.33e-24	NP_523742	LamC	lamin C, isoform A [Drosophila melanogaster]
dd_Smed_v6_364_0_8	-2.09	5.05e-13	41.87	81.55	2.99e-22	NP_733822	LMNA	lamin isoform A-delta10 [Homo sapiens]	7.12e-54	NP_001076764	ifa-1	Intermediate filament protein ifa-1 [Caenorhabditis elegans]	3.05e-25	NP_523742	LamC	lamin C, isoform A [Drosophila melanogaster]
dd_Smed_v6_364_0_9	-2.24	0	37.87	79.04	2.12e-22	NP_733822	LMNA	lamin isoform A-delta10 [Homo sapiens]	3.82e-54	NP_001076764	ifa-1	Intermediate filament protein ifa-1 [Caenorhabditis elegans]	1.46e-25	NP_523742	LamC	lamin C, isoform A [Drosophila melanogaster]
dd_Smed_v6_36596_0_1	-2.35	0.00124	0.44	0.97	not available	not available	not available	not available	not available	not available	not available	not available	not available	not available	not available	not available
dd_Smed_v6_3680_0_1	-2.17	0	13.34	26.76	2.62e-20	NP_001034288	TTPAL	alpha-tocopherol transfer protein-like isoform 1 [Homo sapiens] >ref|NP_077307.2| alpha-tocopherol transfer protein-like isoform 1 [Homo sapiens] >ref|XP_004062248.1| PREDICTED: alpha-tocopherol transfer protein-like [Gorilla gorilla gorilla] >ref|XP_011527345.1| alpha-tocopherol transfer protein-like isoform X1 [Homo sapiens] >ref|XP_011527346.1| alpha-tocopherol transfer protein-like isoform X1…	not available	not available	not available	not available	3.02e-30	NP_001014558	CG33514	uncharacterized protein Dmel_CG33514 [Drosophila melanogaster]
dd_Smed_v6_3688_0_1	-2.31	0	11.56	24.82	not available	not available	not available	not available	not available	not available	not available	not available	not available	not available	not available	not available
dd_Smed_v6_3688_0_2	-2.02	0	4.88	9.15	not available	not available	not available	not available	not available	not available	not available	not available	not available	not available	not available	not available
dd_Smed_v6_370_0_1	-2.35	0	66.99	145.51	2.95e-08	NP_001257933	TFPI2	tissue factor pathway inhibitor 2 isoform 3 precursor [Homo sapiens]	6.32e-10	NP_001123047	Y43F8B.3	Uncharacterized protein CELE_Y43F8B.3 [Caenorhabditis elegans]	1.6e-07	NP_001097810	CG34276	uncharacterized protein Dmel_CG34276, isoform A [Drosophila melanogaster] >ref|NP_001262616.1| uncharacterized protein Dmel_CG34276, isoform B [Drosophila melanogaster]
dd_Smed_v6_37000_0_1	-5.74	0.000231	0.13	0.73	not available	not available	not available	not available	not available	not available	not available	not available	not available	not available	not available	not available
dd_Smed_v6_37620_0_1	-3.8	0.00739	0.18	0.65	9.15e-21	NP_001337248	ODAD4	tetratricopeptide repeat protein 25 isoform 2 [Homo sapiens]	not available	not available	not available	not available	2.31e-19	NP_611637	CG13502	uncharacterized protein Dmel_CG13502, isoform A [Drosophila melanogaster] >ref|XP_002082578.1| uncharacterized protein Dsimw501_GD25147, isoform A [Drosophila simulans]
dd_Smed_v6_37693_0_1	-3	0.0015	0.23	0.66	not available	not available	not available	not available	7.54e-38	NP_491212	inx-13	Innexin [Caenorhabditis elegans]	9.11e-18	NP_001162684	Inx2	innexin 2, isoform C [Drosophila melanogaster] >ref|NP_001259301.1| innexin 2, isoform D [Drosophila melanogaster] >ref|NP_572375.1| innexin 2, isoform A [Drosophila melanogaster] >ref|NP_727150.1| innexin 2, isoform B [Drosophila melanogaster]
dd_Smed_v6_379_0_1	-3.33	0	112.56	346.84	not available	not available	not available	not available	not available	not available	not available	not available	not available	not available	not available	not available
dd_Smed_v6_38139_0_1	-3.38	0.00723	0.16	0.5	not available	not available	not available	not available	not available	not available	not available	not available	not available	not available	not available	not available
dd_Smed_v6_38277_0_1	-5.68	0.000663	0.07	0.37	4.39e-58	XP_024303942	BICC1	protein bicaudal C homolog 1 isoform X5 [Homo sapiens]	2.9e-19	NP_502067	bcc-1	BiCaudal C (Drosophila) homolog [Caenorhabditis elegans]	1.21e-45	NP_723949	BicC	bicaudal C, isoform D [Drosophila melanogaster]
dd_Smed_v6_38449_0_1	-3.84	0.0066	0.13	0.48	not available	not available	not available	not available	not available	not available	not available	not available	2.63e-06	NP_001163772	TkR99D	Tachykinin-like receptor at 99D, isoform B [Drosophila melanogaster]
dd_Smed_v6_385_0_1	-10.75	0	12.87	131.24	not available	not available	not available	not available	not available	not available	not available	not available	not available	not available	not available	not available
dd_Smed_v6_385_0_2	-9.77	1.69e-12	2.39	21.96	not available	not available	not available	not available	not available	not available	not available	not available	not available	not available	not available	not available
dd_Smed_v6_38827_0_1	-3.96	0.000929	0.11	0.39	2.11e-12	XP_016872166	BICC1	protein bicaudal C homolog 1 isoform X2 [Homo sapiens]	not available	not available	not available	not available	2.16e-11	NP_723949	BicC	bicaudal C, isoform D [Drosophila melanogaster]
dd_Smed_v6_38920_0_1	-4.84	5.15e-06	0.08	0.36	0	NP_001091981	KIF2A	kinesin-like protein KIF2A isoform 2 [Homo sapiens]	2.33e-155	NP_001022678	klp-7	Kinesin-like protein [Caenorhabditis elegans]	1.24e-173	NP_001285109	Klp10A	Kinesin-like protein at 10A, isoform F [Drosophila melanogaster] >ref|NP_572687.1| Kinesin-like protein at 10A, isoform A [Drosophila melanogaster] >ref|NP_727491.1| Kinesin-like protein at 10A, isoform B [Drosophila melanogaster] >ref|NP_727492.1| Kinesin-like protein at 10A, isoform C [Drosophila melanogaster] >ref|NP_727493.1| Kinesin-like protein at 10A, isoform D [Drosophila melanogaster] >r…
dd_Smed_v6_38949_0_1	-4.51	8.51e-05	0.25	1.08	not available	not available	not available	not available	not available	not available	not available	not available	not available	not available	not available	not available
dd_Smed_v6_3913_0_1	-5.19	0	8.14	39.14	not available	not available	not available	not available	not available	not available	not available	not available	not available	not available	not available	not available
dd_Smed_v6_39227_0_1	-4.42	0.00194	0.1	0.43	not available	not available	not available	not available	not available	not available	not available	not available	not available	not available	not available	not available
dd_Smed_v6_400_0_1	-2.06	3.22e-08	439.25	841.02	0	NP_000681	ALDH2	aldehyde dehydrogenase, mitochondrial isoform 1 precursor [Homo sapiens]	0	NP_498081	alh-1	ALdehyde deHydrogenase [Caenorhabditis elegans]	0	NP_733183	CG31075	uncharacterized protein Dmel_CG31075, isoform A [Drosophila melanogaster]
dd_Smed_v6_40635_0_1	-13.13	0.00606	0.02	0.33	not available	not available	not available	not available	not available	not available	not available	not available	not available	not available	not available	not available
dd_Smed_v6_41_0_1	-2.14	4.36e-10	1563.44	3102.41	7.02e-13	NP_001027452	TFPI	tissue factor pathway inhibitor isoform b precursor [Homo sapiens] >ref|NP_001305870.1| tissue factor pathway inhibitor isoform b precursor [Homo sapiens] >ref|XP_024308827.1| tissue factor pathway inhibitor isoform X2 [Homo sapiens] >ref|XP_024308828.1| tissue factor pathway inhibitor isoform X2 [Homo sapiens] >ref|XP_024308829.1| tissue factor pathway inhibitor isoform X2 [Homo sapiens] >ref|XP…	1.15e-13	NP_001256942	mlt-11	Uncharacterized protein CELE_W01F3.3 [Caenorhabditis elegans]	2.46e-13	NP_001285595	CG3604	uncharacterized protein Dmel_CG3604, isoform B [Drosophila melanogaster] >ref|NP_608801.1| uncharacterized protein Dmel_CG3604, isoform A [Drosophila melanogaster]
dd_Smed_v6_4103_0_1	-3.87	0	3.85	13.89	not available	not available	not available	not available	not available	not available	not available	not available	not available	not available	not available	not available
dd_Smed_v6_412_0_1	-2.45	0	211.87	480.94	2.43e-12	NP_001317270	WFIKKN2	WAP, Kazal, immunoglobulin, Kunitz and NTR domain-containing protein 2 isoform 2 [Homo sapiens]	1.26e-12	NP_505017	mig-6	Papilin [Caenorhabditis elegans]	6.31e-14	NP_608802	CG10031	uncharacterized protein Dmel_CG10031 [Drosophila melanogaster]
dd_Smed_v6_4135_0_1	-10.87	0	1.08	11.13	not available	not available	not available	not available	not available	not available	not available	not available	not available	not available	not available	not available
dd_Smed_v6_42_0_1	-3.99	0.000848	503.73	1917.32	not available	not available	not available	not available	not available	not available	not available	not available	not available	not available	not available	not available
dd_Smed_v6_4210_0_1	-2.17	0	20.84	41.97	2.12e-62	NP_001299	CPN1	carboxypeptidase N catalytic chain precursor [Homo sapiens]	3.63e-65	NP_501935	egl-21	Carboxypeptidase E [Caenorhabditis elegans]	1.31e-45	NP_726675	svr	silver, isoform H [Drosophila melanogaster]
dd_Smed_v6_4212_0_1	-3.21	0	8.44	25.1	not available	not available	not available	not available	not available	not available	not available	not available	not available	not available	not available	not available
dd_Smed_v6_4214_0_1	-2.39	0	10.45	23.14	1.48e-17	NP_116072	MPV17L2	mpv17-like protein 2 precursor [Homo sapiens] >ref|XP_001173861.1| mpv17-like protein 2 [Pan troglodytes] >ref|XP_003817829.1| mpv17-like protein 2 [Pan paniscus] >ref|XP_018871460.1| PREDICTED: mpv17-like protein 2 [Gorilla gorilla gorilla]	5.18e-17	NP_508708	ZK470.1	Uncharacterized protein CELE_ZK470.1 [Caenorhabditis elegans]	1.3e-22	NP_647831	CG32262	uncharacterized protein Dmel_CG32262 [Drosophila melanogaster]
dd_Smed_v6_4307_0_1	-2.01	2.18e-06	6.43	12.11	2.57e-45	NP_001008743	SULT1C3	sulfotransferase 1C3 isoform 2 [Homo sapiens]	6.69e-22	NP_507880	ssu-1	Suppressor of Stomatin mutant Uncoordination [Caenorhabditis elegans]	3.11e-37	NP_001287244	St2	sulfotransferase 2, isoform B [Drosophila melanogaster] >ref|NP_649870.1| sulfotransferase 2, isoform A [Drosophila melanogaster]
dd_Smed_v6_433_0_1	-2.14	4.7e-07	43.42	86.41	2.11e-31	XP_005248974	PI16	peptidase inhibitor 16 isoform X2 [Homo sapiens] >ref|XP_016865919.1| peptidase inhibitor 16 isoform X2 [Homo sapiens]	1.01e-22	NP_498167	lon-1	Protein lon-1 [Caenorhabditis elegans]	4.45e-36	NP_650264	CG8483	uncharacterized protein Dmel_CG8483 [Drosophila melanogaster]
dd_Smed_v6_4336_0_1	-2.28	1.61e-07	9.04	19.05	not available	not available	not available	not available	not available	not available	not available	not available	not available	not available	not available	not available
dd_Smed_v6_4357_0_1	-2.16	0.00283	2.46	4.91	not available	not available	not available	not available	not available	not available	not available	not available	not available	not available	not available	not available
dd_Smed_v6_43655_0_1	-12.15	0.00185	0.02	0.24	2.48e-20	NP_001011713	NAA30	N-alpha-acetyltransferase 30 [Homo sapiens]	7.63e-18	NP_504411	natc-2	N-alpha-AcetylTransferase C complex subunit [Caenorhabditis elegans]	2.41e-22	NP_728606	Naa30B	N(alpha)-acetyltransferase 30 B [Drosophila melanogaster]
dd_Smed_v6_43691_0_1	-5.63	0.00515	0.06	0.34	not available	not available	not available	not available	not available	not available	not available	not available	not available	not available	not available	not available
dd_Smed_v6_4492_0_1	-3.58	0	11.7	38.73	not available	not available	not available	not available	not available	not available	not available	not available	not available	not available	not available	not available
dd_Smed_v6_4516_0_1	-2.3	0	16.03	34.16	1.08e-75	XP_016874732	TRHDE	thyrotropin-releasing hormone-degrading ectoenzyme isoform X1 [Homo sapiens]	3.95e-61	NP_493503	F49B2.6	Aminopeptidase [Caenorhabditis elegans]	7.08e-72	NP_001263055	CG14516	uncharacterized protein Dmel_CG14516, isoform C [Drosophila melanogaster] >ref|NP_733277.1| uncharacterized protein Dmel_CG14516, isoform A [Drosophila melanogaster]
dd_Smed_v6_45751_0_1	-10.62	0.00011	0.04	0.46	not available	not available	not available	not available	not available	not available	not available	not available	not available	not available	not available	not available
dd_Smed_v6_45942_0_2	-5.48	0.00822	0.06	0.29	1.61e-08	NP_001337248	ODAD4	tetratricopeptide repeat protein 25 isoform 2 [Homo sapiens]	not available	not available	not available	not available	3.07e-16	NP_611637	CG13502	uncharacterized protein Dmel_CG13502, isoform A [Drosophila melanogaster] >ref|XP_002082578.1| uncharacterized protein Dsimw501_GD25147, isoform A [Drosophila simulans]
dd_Smed_v6_460_0_1	-3.23	2.14e-11	23.71	71.26	not available	not available	not available	not available	not available	not available	not available	not available	not available	not available	not available	not available
dd_Smed_v6_4629_0_1	-2.2	0	28.67	58.5	not available	not available	not available	not available	not available	not available	not available	not available	not available	not available	not available	not available
dd_Smed_v6_463_0_1	-3.68	0	64.31	219.64	not available	not available	not available	not available	not available	not available	not available	not available	not available	not available	not available	not available
dd_Smed_v6_465_0_1	-2.17	5.67e-13	28.37	57.27	not available	not available	not available	not available	not available	not available	not available	not available	not available	not available	not available	not available
dd_Smed_v6_468_0_1	-2.64	0	72.91	178.11	not available	not available	not available	not available	not available	not available	not available	not available	not available	not available	not available	not available
dd_Smed_v6_47_0_1	-2.52	0	323.52	755.64	not available	not available	not available	not available	not available	not available	not available	not available	not available	not available	not available	not available
dd_Smed_v6_47199_0_1	-14.06	0.00418	0.02	0.29	not available	not available	not available	not available	not available	not available	not available	not available	not available	not available	not available	not available
dd_Smed_v6_47542_0_1	-5.67	0.00318	0.09	0.52	3.59e-45	NP_061816	TUBA8	tubulin alpha-8 chain [Macaca fascicularis] >ref|NP_061816.1| tubulin alpha-8 chain isoform 1 [Homo sapiens] >ref|XP_001104173.1| tubulin alpha-8 chain isoform X1 [Macaca mulatta] >ref|XP_002830879.1| tubulin alpha-8 chain isoform X1 [Pongo abelii] >ref|XP_003278379.1| PREDICTED: tubulin alpha-8 chain isoform X3 [Nomascus leucogenys] >ref|XP_003828331.1| tubulin alpha-8 chain isoform X2 [Pan pani…	2.82e-46	NP_001021050	tba-2	Tubulin alpha-2 chain [Caenorhabditis elegans]	1.85e-43	NP_524264	alphaTub84D	alpha-Tubulin at 84D [Drosophila melanogaster] >ref|XP_001979199.1| tubulin alpha-3 chain [Drosophila erecta] >ref|XP_002096643.1| uncharacterized protein Dyak_GE24934 [Drosophila yakuba] >ref|XP_016935459.1| PREDICTED: tubulin alpha-3 chain [Drosophila suzukii] >ref|XP_017013135.1| PREDICTED: tubulin alpha-3 chain [Drosophila takahashii]
dd_Smed_v6_480_0_1	-2.64	0	78.17	191.09	not available	not available	not available	not available	not available	not available	not available	not available	not available	not available	not available	not available
dd_Smed_v6_4800_0_1	-86.79	0.000954	0.00112	0.15	0	NP_005391	PRKCE	protein kinase C epsilon type [Homo sapiens] >ref|XP_002812114.1| protein kinase C epsilon type [Pongo abelii] >ref|XP_003262853.1| PREDICTED: protein kinase C epsilon type [Nomascus leucogenys] >ref|XP_003309040.2| protein kinase C epsilon type isoform X1 [Pan troglodytes] >ref|XP_003822705.1| protein kinase C epsilon type isoform X1 [Pan paniscus] >ref|XP_004029222.1| PREDICTED: protein kinase …	0	NP_001256396	pkc-1	Protein kinase C [Caenorhabditis elegans]	0	NP_001287576	Pkc98E	protein C kinase 98E, isoform C [Drosophila melanogaster]
dd_Smed_v6_48558_0_1	-6.12	0.000276	0.08	0.46	not available	not available	not available	not available	not available	not available	not available	not available	not available	not available	not available	not available
dd_Smed_v6_4857_0_2	-2.02	0.00171	3.15	5.97	not available	not available	not available	not available	not available	not available	not available	not available	not available	not available	not available	not available
dd_Smed_v6_49142_0_1	-8.31	0.000938	0.04	0.36	3.4e-38	XP_016883178	LSM14B	protein LSM14 homolog B isoform X12 [Homo sapiens]	3.5e-29	NP_493254	car-1	Cytokinesis, Apoptosis, RNA-associated [Caenorhabditis elegans]	3.5e-23	NP_001261772	tral	trailer hitch, isoform E [Drosophila melanogaster]
dd_Smed_v6_4916_0_1	-2.07	0	15.97	30.69	4.16e-38	NP_001274118	ODC1	ornithine decarboxylase isoform 1 [Homo sapiens] >ref|NP_001274119.1| ornithine decarboxylase isoform 1 [Homo sapiens] >ref|NP_002530.1| ornithine decarboxylase isoform 1 [Homo sapiens]	1.04e-33	NP_504752	odc-1	Ornithine decarboxylase [Caenorhabditis elegans]	3.36e-30	NP_477052	Odc1	ornithine decarboxylase 1 [Drosophila melanogaster]
dd_Smed_v6_496_0_1	-6.93	0	15.97	103.93	not available	not available	not available	not available	not available	not available	not available	not available	not available	not available	not available	not available
dd_Smed_v6_497_0_1	-2.09	1.36e-09	304.76	590.83	5.54e-14	NP_005916	MEP1B	meprin A subunit beta isoform 1 precursor [Homo sapiens]	1.47e-20	NP_001254939	nas-4	Zinc metalloproteinase nas-4 [Caenorhabditis elegans]	2.39e-28	NP_001262871	CG6763	uncharacterized protein Dmel_CG6763, isoform B [Drosophila melanogaster] >ref|NP_651138.1| uncharacterized protein Dmel_CG6763, isoform A [Drosophila melanogaster]
dd_Smed_v6_49825_0_1	-5.96	0.00772	0.06	0.36	2.94e-106	XP_016860313	TUBA4A	tubulin alpha-4A chain isoform 3 [Mus musculus] >ref|XP_012355068.1| PREDICTED: tubulin alpha-4A chain isoform X5 [Nomascus leucogenys] >ref|XP_014966609.1| tubulin alpha-4A chain isoform X4 [Macaca mulatta] >ref|XP_016860313.1| tubulin alpha-4A chain isoform X1 [Homo sapiens] >ref|XP_021568462.1| tubulin alpha-4A chain isoform X3 [Carlito syrichta] >ref|XP_021779723.1| tubulin alpha-4A chain iso…	7.63e-102	NP_508555	tba-9	Tubulin alpha chain [Caenorhabditis elegans]	1.2e-104	NP_476772	alphaTub84B	alpha-Tubulin at 84B [Drosophila melanogaster] >ref|XP_001359737.1| uncharacterized protein Dpse_GA15128 [Drosophila pseudoobscura pseudoobscura] >ref|XP_001953205.1| uncharacterized protein Dana_GF17649 [Drosophila ananassae] >ref|XP_001979141.1| tubulin alpha-1 chain [Drosophila erecta] >ref|XP_001989810.1| GH19001 [Drosophila grimshawi] >ref|XP_001999459.1| uncharacterized protein Dmoj_GI23057…
dd_Smed_v6_499_0_1	-2.79	0	55.23	142.67	not available	not available	not available	not available	not available	not available	not available	not available	not available	not available	not available	not available
dd_Smed_v6_50143_0_1	-3.6	3.06e-05	0.24	0.82	7.4e-11	NP_004637	NPHS1	nephrin precursor [Homo sapiens]	1.21e-06	NP_001309674	syg-2	Synaptogenesis protein syg-2 [Caenorhabditis elegans]	8.82e-10	NP_524702	hbs	hibris, isoform A [Drosophila melanogaster]
dd_Smed_v6_5159_0_1	-3.74	0	13.03	45.07	not available	not available	not available	not available	not available	not available	not available	not available	not available	not available	not available	not available
dd_Smed_v6_517_0_1	-2.26	1.29e-08	12.16	25.43	not available	not available	not available	not available	not available	not available	not available	not available	not available	not available	not available	not available
dd_Smed_v6_52843_0_1	-4	0.000387	0.1	0.39	9.68e-25	NP_113609	ODAD4	tetratricopeptide repeat protein 25 isoform 1 [Homo sapiens]	not available	not available	not available	not available	not available	not available	not available	not available
dd_Smed_v6_52996_0_1	-5.62	0.000773	0.07	0.39	1.73e-115	NP_002802	PSMD7	26S proteasome non-ATPase regulatory subunit 7 [Homo sapiens] >ref|XP_003263001.1| PREDICTED: 26S proteasome non-ATPase regulatory subunit 7 [Nomascus leucogenys] >ref|XP_003829560.1| 26S proteasome non-ATPase regulatory subunit 7 [Pan paniscus] >ref|XP_004058025.1| PREDICTED: 26S proteasome non-ATPase regulatory subunit 7 [Gorilla gorilla gorilla] >ref|XP_009249153.1| 26S proteasome non-ATPase r…	9.02e-107	NP_491319	rpn-8	proteasome Regulatory Particle, Non-ATPase-like [Caenorhabditis elegans]	1.9e-120	NP_001261168	Rpn8	regulatory particle non-ATPase 8, isoform C [Drosophila melanogaster] >ref|NP_523845.2| regulatory particle non-ATPase 8, isoform A [Drosophila melanogaster] >ref|XP_002043047.1| GM11856 [Drosophila sechellia] >ref|XP_002082951.1| uncharacterized protein Dsimw501_GD11854 [Drosophila simulans]
dd_Smed_v6_53_0_1	-2.35	1.76e-12	641.06	1392.48	not available	not available	not available	not available	not available	not available	not available	not available	not available	not available	not available	not available
dd_Smed_v6_5307_0_1	-2.5	0	15.53	36.08	8.16e-29	NP_000490	CYP1A1	cytochrome P450 1A1 isoform 1 [Homo sapiens] >ref|NP_001306146.1| cytochrome P450 1A1 isoform 1 [Homo sapiens]	9.24e-40	NP_496085	cyp-13A10	Putative cytochrome P450 CYP13A10 [Caenorhabditis elegans]	2.38e-26	NP_523403	Cyp18a1	cytochrome P450-18a1, isoform B [Drosophila melanogaster] >ref|NP_728191.1| cytochrome P450-18a1, isoform A [Drosophila melanogaster]
dd_Smed_v6_5344_0_5	-2.84	1.21e-06	4.51	12.02	1.11e-59	NP_000758	CYP2B6	cytochrome P450 2B6 precursor [Homo sapiens]	4.82e-55	NP_503846	cyp-33C9	CYtochrome P450 family [Caenorhabditis elegans]	5.4e-51	NP_523403	Cyp18a1	cytochrome P450-18a1, isoform B [Drosophila melanogaster] >ref|NP_728191.1| cytochrome P450-18a1, isoform A [Drosophila melanogaster]
dd_Smed_v6_5391_0_1	-2.98	0	19.81	54.89	not available	not available	not available	not available	not available	not available	not available	not available	not available	not available	not available	not available
dd_Smed_v6_5477_0_1	-2.64	0	11.33	27.65	not available	not available	not available	not available	not available	not available	not available	not available	4.78e-08	NP_609869	CG5783	uncharacterized protein Dmel_CG5783 [Drosophila melanogaster]
dd_Smed_v6_54802_0_1	-12.21	0.00712	0.01	0.19	1.03e-34	XP_011521535	TSNAXIP1	translin-associated factor X-interacting protein 1 isoform X4 [Homo sapiens]	not available	not available	not available	not available	not available	not available	not available	not available
dd_Smed_v6_55_0_1	-7.22	1.92e-11	100.66	684.86	not available	not available	not available	not available	not available	not available	not available	not available	not available	not available	not available	not available
dd_Smed_v6_557_0_1	-2.01	2.27e-09	32.58	61.12	not available	not available	not available	not available	not available	not available	not available	not available	not available	not available	not available	not available
dd_Smed_v6_558_0_1	-4.08	0	17.13	64.67	not available	not available	not available	not available	not available	not available	not available	not available	not available	not available	not available	not available
dd_Smed_v6_5606_0_1	-2.2	4.07e-11	18.31	37.57	not available	not available	not available	not available	not available	not available	not available	not available	not available	not available	not available	not available
dd_Smed_v6_566_0_1	-2.43	0.000389	141.61	320.82	not available	not available	not available	not available	not available	not available	not available	not available	not available	not available	not available	not available
dd_Smed_v6_566_0_2	-2.5	0.000135	83.82	195.22	not available	not available	not available	not available	not available	not available	not available	not available	not available	not available	not available	not available
dd_Smed_v6_57_0_1	-6.21	3.82e-08	37.58	221.12	1.88e-11	NP_001316168	TFPI	tissue factor pathway inhibitor isoform a precursor [Homo sapiens] >ref|NP_001316169.1| tissue factor pathway inhibitor isoform a precursor [Homo sapiens] >ref|NP_001316170.1| tissue factor pathway inhibitor isoform a precursor [Homo sapiens] >ref|NP_006278.1| tissue factor pathway inhibitor isoform a precursor [Homo sapiens] >ref|XP_006712783.1| tissue factor pathway inhibitor isoform X1 [Homo s…	3.16e-10	NP_001256944	mlt-11	Uncharacterized protein CELE_W01F3.3 [Caenorhabditis elegans]	1.01e-10	NP_788751	Ppn	papilin, isoform F [Drosophila melanogaster]
dd_Smed_v6_574_0_1	-8.12	1.32e-05	8.91	69.3	not available	not available	not available	not available	not available	not available	not available	not available	not available	not available	not available	not available
dd_Smed_v6_58_0_1	-4.83	0.0044	188.88	876.84	1.11e-11	NP_001242913	COLEC11	collectin-11 isoform e precursor [Homo sapiens]	8.41e-07	NP_501371	clec-52	C-type LECtin [Caenorhabditis elegans]	2.73e-08	NP_728586	tfc	triforce, isoform A [Drosophila melanogaster] >ref|NP_728587.1| triforce, isoform C [Drosophila melanogaster]
dd_Smed_v6_583_0_1	-2.43	9.2e-13	148.4	334.54	not available	not available	not available	not available	not available	not available	not available	not available	not available	not available	not available	not available
dd_Smed_v6_5881_0_1	-2.35	0	17.28	37.78	not available	not available	not available	not available	not available	not available	not available	not available	not available	not available	not available	not available
dd_Smed_v6_59429_0_1	-6.2	0.00115	0.06	0.35	8.2e-90	NP_997195	TUBA3E	tubulin alpha-3E chain [Homo sapiens]	1.31e-90	NP_001251213	tba-1	Tubulin alpha chain [Caenorhabditis elegans]	5.95e-90	NP_476772	alphaTub84B	alpha-Tubulin at 84B [Drosophila melanogaster] >ref|XP_001359737.1| uncharacterized protein Dpse_GA15128 [Drosophila pseudoobscura pseudoobscura] >ref|XP_001953205.1| uncharacterized protein Dana_GF17649 [Drosophila ananassae] >ref|XP_001979141.1| tubulin alpha-1 chain [Drosophila erecta] >ref|XP_001989810.1| GH19001 [Drosophila grimshawi] >ref|XP_001999459.1| uncharacterized protein Dmoj_GI23057…
dd_Smed_v6_5958_0_1	-2.9	0	13.94	37.37	not available	not available	not available	not available	not available	not available	not available	not available	not available	not available	not available	not available
dd_Smed_v6_6028_0_1	-2.59	0	10.62	25.61	not available	not available	not available	not available	not available	not available	not available	not available	not available	not available	not available	not available
dd_Smed_v6_617_0_1	-3.54	0	14.56	47.44	not available	not available	not available	not available	not available	not available	not available	not available	not available	not available	not available	not available
dd_Smed_v6_6199_0_1	-2.21	0	9.32	19.02	1.09e-66	NP_001347381	PCMT1	protein-L-isoaspartate(D-aspartate) O-methyltransferase isoform 6 [Homo sapiens]	2.13e-53	NP_504551	pcm-1	Protein-L-isoaspartate O-methyltransferase [Caenorhabditis elegans]	1.92e-59	NP_536756	Pcmt	Protein-L-isoaspartate (D-aspartate) O-methyltransferase, isoform A [Drosophila melanogaster]
dd_Smed_v6_6318_0_1	-7.92	0	1.38	10.29	1.81e-07	NP_001315613	APLP2	amyloid-like protein 2 isoform 7 precursor [Homo sapiens]	8.18e-08	NP_001256942	mlt-11	Uncharacterized protein CELE_W01F3.3 [Caenorhabditis elegans]	4.4e-08	NP_001285595	CG3604	uncharacterized protein Dmel_CG3604, isoform B [Drosophila melanogaster] >ref|NP_608801.1| uncharacterized protein Dmel_CG3604, isoform A [Drosophila melanogaster]
dd_Smed_v6_6335_0_1	-4.34	0	5.01	20.01	1.75e-07	XP_011523533	MMP28	matrix metalloproteinase-28 isoform X6 [Homo sapiens]	5.85e-09	NP_503790	zmp-3	Matrix metalloproteinase-C [Caenorhabditis elegans]	not available	not available	not available	not available
dd_Smed_v6_644_0_1	-4.53	6.58e-14	20.83	88.35	not available	not available	not available	not available	not available	not available	not available	not available	not available	not available	not available	not available
dd_Smed_v6_6442_0_1	-2.34	0.00724	0.55	1.2	not available	not available	not available	not available	not available	not available	not available	not available	not available	not available	not available	not available
dd_Smed_v6_647_0_1	-2.36	0	59.21	129.08	not available	not available	not available	not available	not available	not available	not available	not available	not available	not available	not available	not available
dd_Smed_v6_6495_0_2	-2.71	0.00124	0.98	2.49	8.9e-37	NP_076956	GGCT	gamma-glutamylcyclotransferase isoform 1 [Homo sapiens] >ref|XP_003833427.1| gamma-glutamylcyclotransferase isoform X1 [Pan paniscus] >ref|XP_004045302.1| PREDICTED: gamma-glutamylcyclotransferase [Gorilla gorilla gorilla] >ref|XP_519024.1| gamma-glutamylcyclotransferase isoform X1 [Pan troglodytes]	1.13e-24	NP_495406	C44B7.7	Uncharacterized protein CELE_C44B7.7 [Caenorhabditis elegans]	7.92e-29	NP_730334	CG32196	uncharacterized protein Dmel_CG32196, isoform B [Drosophila melanogaster]
dd_Smed_v6_65840_0_1	-9.73	0.00476	0.02	0.19	1.15e-33	NP_803136	KLC3	kinesin light chain 3 [Homo sapiens]	1.65e-32	NP_001023665	klc-2	Kinesin light chain [Caenorhabditis elegans]	6.95e-32	NP_001261781	Klc	kinesin light chain, isoform C [Drosophila melanogaster]
dd_Smed_v6_663_0_1	-2.5	0	36.86	86.11	not available	not available	not available	not available	not available	not available	not available	not available	1.57e-06	NP_524597	Sap-r	Saposin-related, isoform A [Drosophila melanogaster]
dd_Smed_v6_6640_0_1	-2.13	0.000277	1.53	2.99	5.92e-76	XP_006724489	LMF2	lipase maturation factor 2 isoform X3 [Homo sapiens] >ref|XP_006724490.1| lipase maturation factor 2 isoform X3 [Homo sapiens]	9.62e-47	NP_001041273	K11G12.6	Lipase maturation factor [Caenorhabditis elegans]	not available	not available	not available	not available
dd_Smed_v6_67062_0_1	-3.25	0.00106	0.26	0.78	not available	not available	not available	not available	not available	not available	not available	not available	not available	not available	not available	not available
dd_Smed_v6_68_0_1	-2.54	0	403.01	945.71	not available	not available	not available	not available	not available	not available	not available	not available	not available	not available	not available	not available
dd_Smed_v6_6831_0_1	-2.55	0	9.02	21.37	6.78e-118	NP_003670	KMO	kynurenine 3-monooxygenase [Homo sapiens]	1.57e-116	NP_506025	kmo-1	Kynurenine 3-monooxygenase [Caenorhabditis elegans]	1.09e-109	NP_523651	cn	cinnabar [Drosophila melanogaster]
dd_Smed_v6_694_0_1	-2.05	0	36.02	68.54	not available	not available	not available	not available	not available	not available	not available	not available	not available	not available	not available	not available
dd_Smed_v6_7_0_1	-2.07	8.61e-09	202.56	389.81	not available	not available	not available	not available	not available	not available	not available	not available	not available	not available	not available	not available
dd_Smed_v6_704_0_1	-2.24	0	87.95	182.44	4.56e-07	NP_006423	NPC2	NPC intracellular cholesterol transporter 2 precursor [Pan troglodytes] >ref|NP_001253689.1| NPC intracellular cholesterol transporter 2 precursor [Macaca mulatta] >ref|NP_006423.1| NPC intracellular cholesterol transporter 2 isoform 2 precursor [Homo sapiens] >ref|XP_003260798.1| PREDICTED: epididymal secretory protein E1 isoform X3 [Nomascus leucogenys] >ref|XP_004055485.1| PREDICTED: epididyma…	not available	not available	not available	not available	not available	not available	not available	not available
dd_Smed_v6_715_0_1	-2.19	0	50.93	103.3	not available	not available	not available	not available	not available	not available	not available	not available	not available	not available	not available	not available
dd_Smed_v6_7175_0_3	-2.76	1.38e-14	1.28	3.3	2.93e-22	NP_736609	PGBD3	piggyBac transposable element-derived protein 3 [Homo sapiens]	not available	not available	not available	not available	not available	not available	not available	not available
dd_Smed_v6_719_0_1	-2.48	0	72.78	167.19	not available	not available	not available	not available	not available	not available	not available	not available	not available	not available	not available	not available
dd_Smed_v6_7251_0_1	-2.23	3e-05	4.63	9.68	not available	not available	not available	not available	not available	not available	not available	not available	not available	not available	not available	not available
dd_Smed_v6_72745_0_1	-8.74	0.00952	0.02	0.15	not available	not available	not available	not available	not available	not available	not available	not available	not available	not available	not available	not available
dd_Smed_v6_7453_0_1	-2.41	4.18e-09	4.43	9.92	not available	not available	not available	not available	not available	not available	not available	not available	not available	not available	not available	not available
dd_Smed_v6_750_0_1	-2.04	3.17e-09	468.02	883.82	not available	not available	not available	not available	not available	not available	not available	not available	not available	not available	not available	not available
dd_Smed_v6_7505_0_1	-3.35	3.68e-08	3.02	9.43	not available	not available	not available	not available	not available	not available	not available	not available	not available	not available	not available	not available
dd_Smed_v6_7525_0_1	-2.8	2.51e-06	1.99	5.13	not available	not available	not available	not available	not available	not available	not available	not available	not available	not available	not available	not available
dd_Smed_v6_76_0_1	-2.04	9.35e-09	2067.11	3906.6	1.77e-19	NP_036597	TLL2	tolloid-like protein 2 precursor [Homo sapiens]	8.4e-22	NP_502533	nas-14	Zinc metalloproteinase nas-14 [Caenorhabditis elegans]	1.61e-22	NP_609759	CG11865	uncharacterized protein Dmel_CG11865 [Drosophila melanogaster]
dd_Smed_v6_767_0_1	-2.65	0	87.79	214.46	not available	not available	not available	not available	not available	not available	not available	not available	not available	not available	not available	not available
dd_Smed_v6_771_0_1	-2.47	0	71.79	164.28	not available	not available	not available	not available	not available	not available	not available	not available	not available	not available	not available	not available
dd_Smed_v6_7730_0_1	-2.48	2.22e-08	2.25	5.2	2.76e-68	NP_036452	PLA2G15	group XV phospholipase A2 isoform 1 precursor [Homo sapiens]	8.05e-57	NP_492033	M05B5.4	Uncharacterized protein CELE_M05B5.4 [Caenorhabditis elegans]	1.03e-63	NP_001260628	CG18858	uncharacterized protein Dmel_CG18858, isoform B [Drosophila melanogaster] >ref|NP_652700.1| uncharacterized protein Dmel_CG18858, isoform A [Drosophila melanogaster]
dd_Smed_v6_775_0_1	-2.34	0	81.67	176.86	not available	not available	not available	not available	not available	not available	not available	not available	not available	not available	not available	not available
dd_Smed_v6_7858_0_2	-3.37	0.00473	0.17	0.51	3.01e-26	XP_011542066	CDC25C	M-phase inducer phosphatase 3 isoform X9 [Homo sapiens]	1.94e-18	NP_496197	cdc-25.4	Cell Division Cycle related [Caenorhabditis elegans]	2.23e-29	NP_001263066	stg	string, isoform B [Drosophila melanogaster] >ref|NP_524547.1| string, isoform A [Drosophila melanogaster]
dd_Smed_v6_7874_0_1	-2.21	0	12.02	24.62	1.47e-47	NP_898898	CYP2U1	cytochrome P450 2U1 [Homo sapiens]	7.18e-36	NP_504104	cyp-34A10	CYtochrome P450 family [Caenorhabditis elegans]	2.45e-37	NP_523403	Cyp18a1	cytochrome P450-18a1, isoform B [Drosophila melanogaster] >ref|NP_728191.1| cytochrome P450-18a1, isoform A [Drosophila melanogaster]
dd_Smed_v6_79_0_1	-6.11	0.000531	290.53	1698.64	8.34e-06	NP_000441	SELE	E-selectin precursor [Homo sapiens]	not available	not available	not available	not available	not available	not available	not available	not available
dd_Smed_v6_7967_0_1	-9.64	8.63e-05	0.16	1.5	5.79e-54	NP_001185757	LIPF	gastric triacylglycerol lipase isoform 3 precursor [Homo sapiens]	8.18e-47	NP_504755	lipl-6	LIPase Like [Caenorhabditis elegans]	3.34e-47	NP_723607	CG31871	uncharacterized protein Dmel_CG31871 [Drosophila melanogaster]
dd_Smed_v6_8004_0_1	-2.16	0.000485	3.7	7.5	2.56e-06	NP_004611	TRAF6	TNF receptor-associated factor 6 [Homo sapiens] >ref|NP_665802.1| TNF receptor-associated factor 6 [Homo sapiens]	not available	not available	not available	not available	not available	not available	not available	not available
dd_Smed_v6_8008_0_1	-2.03	5.92e-05	7.08	13.27	4.42e-14	NP_001019765	C1orf53	uncharacterized protein C1orf53 [Homo sapiens] >ref|XP_001138922.1| uncharacterized protein C1orf53 homolog [Pan troglodytes] >ref|XP_003823121.1| uncharacterized protein C1orf53 homolog [Pan paniscus]	2.53e-10	NP_495528	mrpl-14	Mitochondrial Ribosomal Protein, Large [Caenorhabditis elegans]	not available	not available	not available	not available
dd_Smed_v6_8012_0_1	-2.1	3.19e-11	5.16	10.04	1.48e-42	NP_683695	SDR9C7	short-chain dehydrogenase/reductase family 9C member 7 [Homo sapiens]	3.64e-33	NP_505941	dhs-20	DeHydrogenases, Short chain [Caenorhabditis elegans]	2.08e-23	NP_610724	CG8888	uncharacterized protein Dmel_CG8888 [Drosophila melanogaster]
dd_Smed_v6_8036_0_1	-2.23	0.00164	1.43	2.96	not available	not available	not available	not available	not available	not available	not available	not available	not available	not available	not available	not available
dd_Smed_v6_8042_0_1	-2.55	1.7e-09	5.15	12.16	not available	not available	not available	not available	not available	not available	not available	not available	not available	not available	not available	not available
dd_Smed_v6_8062_0_3	-2.02	0.00198	0.66	1.25	3.54e-117	NP_078836	ACSS3	acyl-CoA synthetase short-chain family member 3, mitochondrial isoform 1 precursor [Homo sapiens]	6.35e-52	NP_001021206	acs-19	Acetyl-coenzyme A synthetase [Caenorhabditis elegans]	2e-107	NP_001287502	CG6432	uncharacterized protein Dmel_CG6432, isoform B [Drosophila melanogaster] >ref|NP_651247.1| uncharacterized protein Dmel_CG6432, isoform A [Drosophila melanogaster]
dd_Smed_v6_8067_0_1	-2.49	0.000193	2.78	6.4	not available	not available	not available	not available	not available	not available	not available	not available	not available	not available	not available	not available
dd_Smed_v6_8083_0_4	-9.9	0.00694	0.04	0.35	2.81e-19	NP_071409	LHPP	phospholysine phosphohistidine inorganic pyrophosphate phosphatase isoform 1 [Homo sapiens]	4.59e-17	NP_506040	C13C4.4	Uncharacterized protein CELE_C13C4.4 [Caenorhabditis elegans]	5.51e-11	NP_609219	CG17294	uncharacterized protein Dmel_CG17294 [Drosophila melanogaster]
dd_Smed_v6_8193_0_1	-2.07	0.00564	1.14	2.17	1.47e-80	XP_016881239	SMAD2	PREDICTED: mothers against decapentaplegic homolog 2-like [Leptonychotes weddellii] >ref|XP_007972291.1| PREDICTED: mothers against decapentaplegic homolog 2 isoform X3 [Chlorocebus sabaeus] >ref|XP_012600803.1| mothers against decapentaplegic homolog 2 isoform X3 [Microcebus murinus] >ref|XP_014308022.1| mothers against decapentaplegic homolog 2 isoform X6 [Myotis lucifugus] >ref|XP_014394746.1|…	1.14e-57	NP_498931	sma-2	Dwarfin sma-2 [Caenorhabditis elegans]	1.26e-76	NP_001285006	Smox	smad on X, isoform B [Drosophila melanogaster] >ref|NP_511079.1| smad on X, isoform A [Drosophila melanogaster] >ref|XP_002044382.1| GM11208 [Drosophila sechellia] >ref|XP_002101185.1| uncharacterized protein Dyak_GE17479 [Drosophila yakuba] >ref|XP_016038500.1| uncharacterized protein Dsimw501_GD24642 [Drosophila simulans]
dd_Smed_v6_8195_0_1	-2.84	0	6.42	16.87	4.84e-76	NP_001274118	ODC1	ornithine decarboxylase isoform 1 [Homo sapiens] >ref|NP_001274119.1| ornithine decarboxylase isoform 1 [Homo sapiens] >ref|NP_002530.1| ornithine decarboxylase isoform 1 [Homo sapiens]	5.11e-65	NP_504752	odc-1	Ornithine decarboxylase [Caenorhabditis elegans]	1.98e-66	NP_477052	Odc1	ornithine decarboxylase 1 [Drosophila melanogaster]
dd_Smed_v6_827_0_1	-4.14	0	63.21	243.32	not available	not available	not available	not available	not available	not available	not available	not available	not available	not available	not available	not available
dd_Smed_v6_830_0_1	-2.51	0	27.42	63.46	not available	not available	not available	not available	not available	not available	not available	not available	not available	not available	not available	not available
dd_Smed_v6_8335_0_1	-2.96	1.18e-08	1.16	3.23	2.15e-49	NP_060712	SLC47A1	multidrug and toxin extrusion protein 1 [Homo sapiens]	not available	not available	not available	not available	not available	not available	not available	not available
dd_Smed_v6_8392_0_2	-2.43	0	6.32	14.19	0	NP_004170	TPH1	tryptophan 5-hydroxylase 1 [Homo sapiens]	1.81e-154	NP_001254184	pah-1	Phenylalanine-4-hydroxylase [Caenorhabditis elegans]	2.83e-179	NP_612080	Trh	tryptophan hydroxylase [Drosophila melanogaster]
dd_Smed_v6_8406_0_1	-2.41	0.00128	1.17	2.58	1.49e-160	NP_000430	PCSK1	neuroendocrine convertase 1 isoform 1 preproprotein [Homo sapiens]	2.41e-140	NP_001303781	bli-4	Endoprotease bli-4 [Caenorhabditis elegans]	1.34e-134	NP_001262953	Fur1	furin 1, isoform H [Drosophila melanogaster]
dd_Smed_v6_8451_0_5	-2.69	1.02e-05	0.79	1.98	not available	not available	not available	not available	not available	not available	not available	not available	not available	not available	not available	not available
dd_Smed_v6_8481_0_5	-304.66	0.00215	0	0.5	3.7e-30	XP_016875510	METTL25	methyltransferase-like protein 25 isoform X5 [Homo sapiens]	3.7e-21	NP_871828	F25H2.12	Uncharacterized protein CELE_F25H2.12 [Caenorhabditis elegans]	1.2e-29	NP_001033941	CG33964	uncharacterized protein Dmel_CG33964 [Drosophila melanogaster]
dd_Smed_v6_8509_0_1	-2.2	5.96e-05	2.3	4.72	not available	not available	not available	not available	not available	not available	not available	not available	not available	not available	not available	not available
dd_Smed_v6_8514_0_1	-2.68	1.91e-05	0.83	2.08	not available	not available	not available	not available	not available	not available	not available	not available	not available	not available	not available	not available
dd_Smed_v6_8562_0_2	-4.43	0	3.29	13.52	1.28e-106	NP_001351978	ADAR	double-stranded RNA-specific adenosine deaminase isoform f [Homo sapiens] >ref|XP_011507363.2| double-stranded RNA-specific adenosine deaminase isoform X2 [Homo sapiens]	2.92e-44	NP_498594	adr-2	Double-stranded RNA-specific adenosine deaminase adr-2 [Caenorhabditis elegans]	1.58e-69	NP_001245469	Adar	adenosine deaminase acting on RNA, isoform I [Drosophila melanogaster] >ref|NP_569940.2| adenosine deaminase acting on RNA, isoform A [Drosophila melanogaster]
dd_Smed_v6_862_0_1	-2.2	9.97e-13	76.54	157.23	not available	not available	not available	not available	not available	not available	not available	not available	not available	not available	not available	not available
dd_Smed_v6_8652_0_2	-7.46	0.00145	0.05	0.32	1.85e-71	XP_016876202	SLC7A1	high affinity cationic amino acid transporter 1 isoform X1 [Homo sapiens]	2.58e-80	NP_494428	B0454.6	Uncharacterized protein CELE_B0454.6 [Caenorhabditis elegans]	2.97e-76	NP_649428	slif	slimfast, isoform C [Drosophila melanogaster] >ref|NP_730764.1| slimfast, isoform A [Drosophila melanogaster] >ref|NP_730765.1| slimfast, isoform B [Drosophila melanogaster]
dd_Smed_v6_874_0_1	-2.01	4.96e-05	15.61	29.44	not available	not available	not available	not available	not available	not available	not available	not available	not available	not available	not available	not available
dd_Smed_v6_882_0_1	-9.94	3.48e-12	3.86	36.35	not available	not available	not available	not available	not available	not available	not available	not available	not available	not available	not available	not available
dd_Smed_v6_884_0_4	-2.02	0.000116	0.98	1.84	3.88e-13	NP_001005361	DNM2	dynamin-2 isoform 2 [Homo sapiens] >ref|XP_016790505.1| dynamin-2 isoform X6 [Pan troglodytes] >ref|XP_018870661.1| PREDICTED: dynamin-2 isoform X1 [Gorilla gorilla gorilla] >ref|XP_024092415.1| dynamin-2 isoform X2 [Pongo abelii]	2.21e-13	NP_001024331	dyn-1	Dynamin [Caenorhabditis elegans]	2.69e-13	NP_001036278	shi	shibire, isoform H [Drosophila melanogaster] >ref|NP_001036279.1| shibire, isoform I [Drosophila melanogaster] >ref|NP_524853.2| shibire, isoform C [Drosophila melanogaster] >ref|NP_727911.1| shibire, isoform B [Drosophila melanogaster] >ref|NP_996467.1| shibire, isoform E [Drosophila melanogaster] >ref|NP_996468.1| shibire, isoform A [Drosophila melanogaster]
dd_Smed_v6_8988_0_2	-2.49	3.98e-05	0.68	1.58	not available	not available	not available	not available	not available	not available	not available	not available	not available	not available	not available	not available
dd_Smed_v6_902_0_1	-3.26	0	25.77	77.95	not available	not available	not available	not available	not available	not available	not available	not available	not available	not available	not available	not available
dd_Smed_v6_9064_0_3	-2.01	1.24e-08	3.32	6.15	1.9e-75	NP_001189352	TRMT1L	TRMT1-like protein isoform 2 [Homo sapiens]	6.79e-19	NP_506513	trm-1	tRNA (guanine(26)-N(2))-dimethyltransferase [Caenorhabditis elegans]	1.8e-14	NP_609566	CG6388	uncharacterized protein Dmel_CG6388 [Drosophila melanogaster]
dd_Smed_v6_9118_0_1	-2.13	0	14.08	27.9	2.3e-176	NP_001339425	ASNS	asparagine synthetase [glutamine-hydrolyzing] isoform a [Homo sapiens] >ref|NP_001664.3| asparagine synthetase [glutamine-hydrolyzing] isoform a [Homo sapiens] >ref|NP_597680.2| asparagine synthetase [glutamine-hydrolyzing] isoform a [Homo sapiens] >ref|NP_899199.2| asparagine synthetase [glutamine-hydrolyzing] isoform a [Homo sapiens]	5.7e-76	NP_741864	asns-2	Asparagine synthetase [Caenorhabditis elegans]	1.4e-83	NP_996132	AsnS	asparagine synthetase [Drosophila melanogaster]
dd_Smed_v6_9120_1_1	-2.9	0	6.22	16.83	7.3e-32	XP_011514361	TCAF2	TRPM8 channel-associated factor 2 isoform X3 [Homo sapiens]	3.54e-08	NP_001033327	cam-1	Tyrosine-protein kinase receptor cam-1 [Caenorhabditis elegans]	4.59e-06	NP_477255	Nrk	neurospecific receptor kinase [Drosophila melanogaster]
dd_Smed_v6_9223_0_1	-2.33	0	11.18	24.12	not available	not available	not available	not available	not available	not available	not available	not available	not available	not available	not available	not available
dd_Smed_v6_950_0_1	-2.55	0	156.98	373.13	1.11e-17	NP_003371	VIM	vimentin [Homo sapiens] >ref|XP_003831224.1| vimentin [Pan paniscus] >ref|XP_006717563.1| vimentin isoform X1 [Homo sapiens] >ref|XP_018890043.1| PREDICTED: vimentin [Gorilla gorilla gorilla] >ref|XP_024109584.1| vimentin [Pongo abelii]	9.18e-25	NP_741903	ifa-1	Intermediate filament protein ifa-1 [Caenorhabditis elegans]	2.47e-20	NP_523742	LamC	lamin C, isoform A [Drosophila melanogaster]
dd_Smed_v6_9584_0_1	-2.15	0.00474	2.41	4.75	1.52e-09	NP_006341	FST	follistatin isoform FST317 precursor [Homo sapiens] >ref|XP_517768.3| follistatin isoform X3 [Pan troglodytes]	8.96e-07	NP_001022152	agr-1	AGRin (synaptic protein) homolog [Caenorhabditis elegans]	7.94e-08	NP_652376	Fs	follistatin, isoform A [Drosophila melanogaster]
dd_Smed_v6_961_0_1	-2.1	8.68e-12	231.81	450.83	1.2e-18	NP_001002036	ASTL	astacin-like metalloendopeptidase precursor [Homo sapiens]	2.27e-19	NP_502533	nas-14	Zinc metalloproteinase nas-14 [Caenorhabditis elegans]	1.29e-20	NP_609759	CG11865	uncharacterized protein Dmel_CG11865 [Drosophila melanogaster]
dd_Smed_v6_9640_0_1	-2.26	2.82e-13	6.76	14.14	not available	not available	not available	not available	not available	not available	not available	not available	not available	not available	not available	not available
dd_Smed_v6_9676_0_1	-7.76	4.28e-09	0.23	1.73	2.43e-100	NP_006079	TUBB4B	tubulin beta-4B chain [Bos taurus] >ref|NP_001181720.1| tubulin beta-4B chain [Macaca mulatta] >ref|NP_001233307.1| tubulin beta-4B chain [Pan troglodytes] >ref|NP_001271895.1| tubulin beta-4B chain [Macaca fascicularis] >ref|NP_006079.1| tubulin beta-4B chain [Homo sapiens] >ref|NP_666228.1| tubulin beta-4B chain [Mus musculus] >ref|XP_001367041.1| PREDICTED: tubulin beta-4B chain [Monodelphis d…	5.32e-98	NP_509585	tbb-4	Tubulin beta-4 chain [Caenorhabditis elegans] >ref|XP_002643476.1| C. briggsae CBR-TBB-4 protein [Caenorhabditis briggsae]	6.63e-98	NP_523795	betaTub56D	beta-Tubulin at 56D, isoform B [Drosophila melanogaster] >ref|XP_001958879.1| uncharacterized protein Dana_GF12605 [Drosophila ananassae] >ref|XP_001974813.2| tubulin beta-1 chain [Drosophila erecta] >ref|XP_001987016.1| GH20203 [Drosophila grimshawi] >ref|XP_002005898.1| uncharacterized protein Dmoj_GI20729 [Drosophila mojavensis] >ref|XP_002018511.1| tubulin beta-1 chain [Drosophila persimilis]…
dd_Smed_v6_9731_0_1	-26.55	1.27e-07	0.08	2.12	8.15e-43	XP_011538055	LIPM	lipase member M isoform X4 [Homo sapiens]	1.26e-39	NP_505527	lipl-2	Lipase [Caenorhabditis elegans]	5.41e-37	NP_609418	Lip4	lipase 4, isoform A [Drosophila melanogaster]
dd_Smed_v6_9748_0_4	-3.91	0.00851	0.12	0.45	not available	not available	not available	not available	not available	not available	not available	not available	not available	not available	not available	not available

## Sheet: adar2(RNAi) UpReg 28 days
					Homo sapiens				Caenorhabditis elegans				Drosophila melanogaster
Name	Fold change	FDR p-value	adar2(RNAi) RPKM Mean	control(RNAi) RPKM Mean	Lowest E-value	Accession (E-value)	Gene name	Description (E-value)	Lowest E-value	Accession (E-value)	Gene name	Description (E-value)	Lowest E-value	Accession (E-value)	Gene name	Description (E-value)
dd_Smed_v6_10024_0_1	3.87	0	17.65	4.39	5.14e-129	NP_066363	ZNFX1	NFX1-type zinc finger-containing protein 1 [Homo sapiens]	1.98e-87	NP_001254204	ZK1067.2	Zinc finger NFX1-type containing homolog [Caenorhabditis elegans]	1.99e-53	NP_651229	CG6204	uncharacterized protein Dmel_CG6204 [Drosophila melanogaster]
dd_Smed_v6_10024_0_2	4.24	0	52	11.81	2.76e-41	NP_066363	ZNFX1	NFX1-type zinc finger-containing protein 1 [Homo sapiens]	7.88e-20	NP_001254205	ZK1067.2	Zinc finger NFX1-type containing homolog [Caenorhabditis elegans]	not available	not available	not available	not available
dd_Smed_v6_10024_0_3	4.9	0	16.78	3.28	6.14e-06	NP_066363	ZNFX1	NFX1-type zinc finger-containing protein 1 [Homo sapiens]	not available	not available	not available	not available	not available	not available	not available	not available
dd_Smed_v6_10182_0_2	5.88	0.000254	0.98	0.16	2.14e-29	XP_011518292	PGAP2	post-GPI attachment to proteins factor 2 isoform X1 [Homo sapiens]	1.54e-16	NP_497966	tag-189	Post-GPI attachment to proteins factor 2 [Caenorhabditis elegans]	1.9e-37	NP_573361	CG7990	uncharacterized protein Dmel_CG7990, isoform A [Drosophila melanogaster]
dd_Smed_v6_10407_0_5	4.03	5.24e-06	0.44	0.1	not available	not available	not available	not available	not available	not available	not available	not available	not available	not available	not available	not available
dd_Smed_v6_10424_0_2	2.05	2.91e-05	2.6	1.22	1.63e-16	XP_016873709	TRAF6	TNF receptor-associated factor 6 isoform X1 [Homo sapiens]	5.87e-10	NP_499773	trf-1	TNF Receptor Associated Factor (TRAF) homolog [Caenorhabditis elegans]	3.71e-12	NP_477416	Traf4	TNF-receptor-associated factor 4, isoform A [Drosophila melanogaster] >ref|XP_016023411.1| uncharacterized protein Dsimw501_GD23279, isoform C [Drosophila simulans]
dd_Smed_v6_10512_1_6	9.02	1.87e-07	1.49	0.15	not available	not available	not available	not available	5.6e-06	NP_741157	ubq-1	Ubiquitin-related [Caenorhabditis elegans]	not available	not available	not available	not available
dd_Smed_v6_10536_0_1	2.17	1.97e-07	10.79	4.81	not available	not available	not available	not available	not available	not available	not available	not available	not available	not available	not available	not available
dd_Smed_v6_10576_0_1	2.41	1.32e-13	4.81	1.91	0	NP_001303247	PKM	pyruvate kinase PKM isoform g [Homo sapiens] >ref|XP_008970133.1| pyruvate kinase PKM isoform X4 [Pan paniscus] >ref|XP_009427758.1| pyruvate kinase PKM isoform X5 [Pan troglodytes]	0	NP_492458	pyk-1	Pyruvate kinase [Caenorhabditis elegans]	0	NP_732723	PyK	pyruvate kinase, isoform B [Drosophila melanogaster]
dd_Smed_v6_10584_0_1	3.54	5.72e-08	4.11	1.12	not available	not available	not available	not available	not available	not available	not available	not available	not available	not available	not available	not available
dd_Smed_v6_10633_0_1	4.15	0	7.22	1.68	0	NP_066363	ZNFX1	NFX1-type zinc finger-containing protein 1 [Homo sapiens]	1.2e-78	NP_001254204	ZK1067.2	Zinc finger NFX1-type containing homolog [Caenorhabditis elegans]	8.83e-44	NP_651229	CG6204	uncharacterized protein Dmel_CG6204 [Drosophila melanogaster]
dd_Smed_v6_10633_0_2	2.69	0	17.34	6.21	0	NP_066363	ZNFX1	NFX1-type zinc finger-containing protein 1 [Homo sapiens]	1.17e-78	NP_001254204	ZK1067.2	Zinc finger NFX1-type containing homolog [Caenorhabditis elegans]	8.72e-44	NP_651229	CG6204	uncharacterized protein Dmel_CG6204 [Drosophila melanogaster]
dd_Smed_v6_10633_0_3	3.76	0	24.88	6.36	0	NP_066363	ZNFX1	NFX1-type zinc finger-containing protein 1 [Homo sapiens]	8.7e-79	NP_001254204	ZK1067.2	Zinc finger NFX1-type containing homolog [Caenorhabditis elegans]	7.94e-44	NP_651229	CG6204	uncharacterized protein Dmel_CG6204 [Drosophila melanogaster]
dd_Smed_v6_10633_0_4	6.35	0	17.49	2.65	0	NP_066363	ZNFX1	NFX1-type zinc finger-containing protein 1 [Homo sapiens]	9.16e-79	NP_001254204	ZK1067.2	Zinc finger NFX1-type containing homolog [Caenorhabditis elegans]	7.83e-44	NP_651229	CG6204	uncharacterized protein Dmel_CG6204 [Drosophila melanogaster]
dd_Smed_v6_10685_0_1	5.1	0	39.79	7.51	not available	not available	not available	not available	not available	not available	not available	not available	not available	not available	not available	not available
dd_Smed_v6_10696_0_1	5.03	0	3.59	0.68	0	NP_066363	ZNFX1	NFX1-type zinc finger-containing protein 1 [Homo sapiens]	2.88e-90	NP_001254204	ZK1067.2	Zinc finger NFX1-type containing homolog [Caenorhabditis elegans]	5.64e-39	NP_651229	CG6204	uncharacterized protein Dmel_CG6204 [Drosophila melanogaster]
dd_Smed_v6_10696_0_2	5.03	1.76e-14	1.27	0.24	0	NP_066363	ZNFX1	NFX1-type zinc finger-containing protein 1 [Homo sapiens]	2.78e-90	NP_001254204	ZK1067.2	Zinc finger NFX1-type containing homolog [Caenorhabditis elegans]	5.58e-39	NP_651229	CG6204	uncharacterized protein Dmel_CG6204 [Drosophila melanogaster]
dd_Smed_v6_10696_0_3	3.23	0	39.64	11.8	0	NP_066363	ZNFX1	NFX1-type zinc finger-containing protein 1 [Homo sapiens]	2.67e-90	NP_001254204	ZK1067.2	Zinc finger NFX1-type containing homolog [Caenorhabditis elegans]	5.51e-39	NP_651229	CG6204	uncharacterized protein Dmel_CG6204 [Drosophila melanogaster]
dd_Smed_v6_10719_0_1	3.28	0	9.27	2.74	1.06e-06	XP_011521210	CYLD	ubiquitin carboxyl-terminal hydrolase CYLD isoform X2 [Homo sapiens] >ref|XP_016878470.1| ubiquitin carboxyl-terminal hydrolase CYLD isoform X2 [Homo sapiens]	not available	not available	not available	not available	2.2e-08	NP_609371	CYLD	cylindromatosis, isoform E [Drosophila melanogaster] >ref|NP_723554.1| cylindromatosis, isoform D [Drosophila melanogaster]
dd_Smed_v6_10719_0_11	10.76	5.9e-09	2.17	0.19	not available	not available	not available	not available	not available	not available	not available	not available	not available	not available	not available	not available
dd_Smed_v6_10719_0_3	7.29	0	2.58	0.34	not available	not available	not available	not available	not available	not available	not available	not available	not available	not available	not available	not available
dd_Smed_v6_10719_0_6	3.89	0.00713	2.2	0.55	not available	not available	not available	not available	not available	not available	not available	not available	not available	not available	not available	not available
dd_Smed_v6_10719_0_7	3.31	0	12.68	3.68	not available	not available	not available	not available	not available	not available	not available	not available	not available	not available	not available	not available
dd_Smed_v6_10719_0_8	2.95	0	21.31	6.95	3.46e-12	NP_001035814	CYLD	ubiquitin carboxyl-terminal hydrolase CYLD isoform 2 [Homo sapiens] >ref|NP_001035877.1| ubiquitin carboxyl-terminal hydrolase CYLD isoform 2 [Homo sapiens] >ref|XP_003819864.1| ubiquitin carboxyl-terminal hydrolase CYLD isoform X2 [Pan paniscus] >ref|XP_004057685.1| PREDICTED: ubiquitin carboxyl-terminal hydrolase CYLD isoform X2 [Gorilla gorilla gorilla] >ref|XP_004057686.1| PREDICTED: ubiquiti…	1.94e-11	NP_001255047	cyld-1	CYLinDromatosis (human disease gene) homolog [Caenorhabditis elegans]	3e-12	NP_609371	CYLD	cylindromatosis, isoform E [Drosophila melanogaster] >ref|NP_723554.1| cylindromatosis, isoform D [Drosophila melanogaster]
dd_Smed_v6_10748_0_1	5.85	0	76.01	12.51	not available	not available	not available	not available	not available	not available	not available	not available	not available	not available	not available	not available
dd_Smed_v6_10882_0_2	2.12	0.000332	3.09	1.4	6.09e-35	NP_056377	UBXN7	UBX domain-containing protein 7 [Homo sapiens] >ref|XP_018879957.1| PREDICTED: UBX domain-containing protein 7 isoform X1 [Gorilla gorilla gorilla]	not available	not available	not available	not available	2.71e-17	NP_001260064	CG8892	uncharacterized protein Dmel_CG8892, isoform E [Drosophila melanogaster] >ref|NP_608891.1| uncharacterized protein Dmel_CG8892, isoform D [Drosophila melanogaster] >ref|NP_723035.1| uncharacterized protein Dmel_CG8892, isoform B [Drosophila melanogaster] >ref|NP_723036.1| uncharacterized protein Dmel_CG8892, isoform C [Drosophila melanogaster]
dd_Smed_v6_10906_0_1	3.4	0	8.59	2.42	not available	not available	not available	not available	not available	not available	not available	not available	not available	not available	not available	not available
dd_Smed_v6_10906_0_2	27.19	0	6.9	0.24	not available	not available	not available	not available	not available	not available	not available	not available	not available	not available	not available	not available
dd_Smed_v6_10929_0_2	2.4	0	34.96	14.02	not available	not available	not available	not available	not available	not available	not available	not available	not available	not available	not available	not available
dd_Smed_v6_1103_0_1	2.8	0	102.83	35.31	2.05e-26	NP_932766	AQP1	aquaporin-1 isoform 1 [Homo sapiens] >ref|XP_004045314.2| PREDICTED: aquaporin-1 isoform X1 [Gorilla gorilla gorilla]	3.91e-21	NP_001256248	aqp-6	AQuaPorin or aquaglyceroporin related [Caenorhabditis elegans]	6.17e-30	NP_001260892	Drip	drip, isoform E [Drosophila melanogaster]
dd_Smed_v6_11100_0_1	2.87	0	25.76	8.65	3.11e-18	NP_066961	TRAF2	TNF receptor-associated factor 2 [Homo sapiens] >ref|XP_011517276.1| TNF receptor-associated factor 2 isoform X1 [Homo sapiens] >ref|XP_011517278.1| TNF receptor-associated factor 2 isoform X1 [Homo sapiens] >ref|XP_011517279.1| TNF receptor-associated factor 2 isoform X1 [Homo sapiens]	7.03e-15	NP_499773	trf-1	TNF Receptor Associated Factor (TRAF) homolog [Caenorhabditis elegans]	1.04e-09	NP_001097080	Traf4	TNF-receptor-associated factor 4, isoform E [Drosophila melanogaster]
dd_Smed_v6_11134_0_4	20.9	0.00779	0.15	0.00579	2.24e-27	XP_024306244	CBFA2T3	protein CBFA2T3 isoform X2 [Homo sapiens]	not available	not available	not available	not available	3.94e-15	NP_523841	nvy	nervy, isoform A [Drosophila melanogaster]
dd_Smed_v6_11175_0_2	6.06	0.00241	1.13	0.18	3.09e-07	XP_024305499	GEMIN2	gem-associated protein 2 isoform X2 [Homo sapiens]	not available	not available	not available	not available	not available	not available	not available	not available
dd_Smed_v6_11193_0_1	3.5	0	22.5	6.19	1.04e-19	NP_001217	CASP6	caspase-6 isoform alpha precursor [Homo sapiens]	5.38e-15	NP_001255709	ced-3	Cell death protein 3 subunit p17 [Caenorhabditis elegans]	1.01e-14	NP_477462	Decay	death executioner caspase related to Apopain/Yama [Drosophila melanogaster]
dd_Smed_v6_11193_0_2	3.01	0	5.34	1.7	2.56e-10	XP_005246951	CASP8	caspase-8 isoform X6 [Homo sapiens]	not available	not available	not available	not available	1.01e-08	NP_476974	Dcp-1	death caspase-1 [Drosophila melanogaster]
dd_Smed_v6_1175_0_1	3.59	6.91e-13	6.69	1.78	not available	not available	not available	not available	not available	not available	not available	not available	not available	not available	not available	not available
dd_Smed_v6_11824_0_1	4.51	0	25.15	5.37	6.48e-73	NP_066363	ZNFX1	NFX1-type zinc finger-containing protein 1 [Homo sapiens]	3.54e-62	NP_001254205	ZK1067.2	Zinc finger NFX1-type containing homolog [Caenorhabditis elegans]	9.38e-62	NP_651229	CG6204	uncharacterized protein Dmel_CG6204 [Drosophila melanogaster]
dd_Smed_v6_11851_0_1	12.32	0	111.97	8.76	1.22e-20	NP_006453	RBCK1	ranBP-type and C3HC4-type zinc finger-containing protein 1 isoform 1 [Homo sapiens] >ref|XP_024094496.1| ranBP-type and C3HC4-type zinc finger-containing protein 1 isoform X2 [Pongo abelii]	not available	not available	not available	not available	2.21e-09	NP_723214	LUBEL	linear ubiquitin E3 ligase, isoform E [Drosophila melanogaster]
dd_Smed_v6_11930_0_1	13.56	0	44.38	3.15	not available	not available	not available	not available	not available	not available	not available	not available	not available	not available	not available	not available
dd_Smed_v6_11945_0_2	28.44	1.18e-10	0.87	0.03	2.99e-25	NP_001316545	ZBED9	SCAN domain-containing protein 3 isoform 2 [Homo sapiens] >ref|XP_011512586.1| SCAN domain-containing protein 3 isoform X1 [Homo sapiens] >ref|XP_011512587.1| SCAN domain-containing protein 3 isoform X1 [Homo sapiens] >ref|XP_011512588.1| SCAN domain-containing protein 3 isoform X1 [Homo sapiens] >ref|XP_011512589.1| SCAN domain-containing protein 3 isoform X1 [Homo sapiens]	not available	not available	not available	not available	not available	not available	not available	not available
dd_Smed_v6_11953_0_1	2.37	1.22e-06	2.5	1.02	7.34e-26	NP_001135417	ACTA2	actin, aortic smooth muscle [Bos taurus] >ref|NP_001095152.1| actin, aortic smooth muscle [Oryctolagus cuniculus] >ref|NP_001126814.1| actin, aortic smooth muscle [Pongo abelii] >ref|NP_001135417.1| actin, aortic smooth muscle [Homo sapiens] >ref|NP_001158122.1| actin, aortic smooth muscle [Sus scrofa] >ref|NP_001245001.1| actin, aortic smooth muscle [Macaca mulatta] >ref|NP_001307784.1| actin, a…	9.92e-27	NP_505818	act-2	Actin-2 [Caenorhabditis elegans] >ref|XP_002636430.1| Hypothetical protein CBG23091 [Caenorhabditis briggsae] >ref|XP_003100412.1| CRE-ACT-2 protein [Caenorhabditis remanei]	6.95e-27	NP_001014725	Act5C	actin, cytoplasmic 2 [Microbacterium arborescens] >ref|NP_001014725.1| actin 5C, isoform D [Drosophila melanogaster] >ref|NP_001014726.1| actin 5C, isoform C [Drosophila melanogaster] >ref|NP_001119672.1| actin related protein 1 [Acyrthosiphon pisum] >ref|NP_001119727.1| actin, cytoplasmic A4 [Bombyx mori] >ref|NP_001165843.1| actin related protein 1 [Tribolium castaneum] >ref|NP_001165844.1| act…
dd_Smed_v6_1196_0_1	3.26	0	84.18	24.78	3.45e-119	NP_060711	TMEM184C	transmembrane protein 184C [Homo sapiens] >ref|XP_003815903.1| transmembrane protein 184C [Pan paniscus] >ref|XP_008967128.1| transmembrane protein 184C [Pan paniscus] >ref|XP_008967129.1| transmembrane protein 184C [Pan paniscus] >ref|XP_016807835.1| transmembrane protein 184C [Pan troglodytes]	2.22e-49	NP_510442	F40E10.6	Uncharacterized protein CELE_F40E10.6 [Caenorhabditis elegans]	5.15e-110	NP_001245956	CG5850	uncharacterized protein Dmel_CG5850, isoform E [Drosophila melanogaster]
dd_Smed_v6_1199_0_1	2.48	0	359.14	139.11	7.83e-52	NP_067056	DNASE2B	deoxyribonuclease-2-beta isoform 1 precursor [Homo sapiens]	3.06e-58	NP_498817	crn-7	Cell-death-related nuclease 7 [Caenorhabditis elegans]	2.6e-49	NP_650672	DNaseII	deoxyribonuclease II [Drosophila melanogaster]
dd_Smed_v6_1205_0_2	9.15	0.00207	0.03	0.00325	0	XP_016866705	DST	dystonin isoform X17 [Homo sapiens]	1.56e-115	NP_001021858	vab-10	Uncharacterized protein CELE_ZK1151.1 [Caenorhabditis elegans]	0	NP_001137660	shot	short stop, isoform L [Drosophila melanogaster]
dd_Smed_v6_1205_0_6	23.06	9.83e-07	0.07	0.00263	0	XP_011513128	DST	dystonin isoform X34 [Homo sapiens]	1.56e-115	NP_001021858	vab-10	Uncharacterized protein CELE_ZK1151.1 [Caenorhabditis elegans]	0	NP_001137660	shot	short stop, isoform L [Drosophila melanogaster]
dd_Smed_v6_12122_0_1	2.13	8.13e-05	1.33	0.6	4.03e-115	NP_115515	ANKRD27	ankyrin repeat domain-containing protein 27 [Homo sapiens] >ref|XP_006723475.1| ankyrin repeat domain-containing protein 27 isoform X1 [Homo sapiens]	4.35e-22	NP_500898	unc-44	Uncharacterized protein CELE_B0350.2 [Caenorhabditis elegans]	1.05e-26	NP_001097533	Ank2	ankyrin 2, isoform N [Drosophila melanogaster]
dd_Smed_v6_12171_0_2	2.1	1.08e-07	11.74	5.36	1.41e-06	NP_055824	PDZRN3	E3 ubiquitin-protein ligase PDZRN3 isoform 1 [Homo sapiens]	not available	not available	not available	not available	not available	not available	not available	not available
dd_Smed_v6_1219_1_2	2.04	0	55.54	26.19	1.14e-11	NP_001025040	PLAC8L1	PLAC8-like protein 1 [Homo sapiens]	not available	not available	not available	not available	not available	not available	not available	not available
dd_Smed_v6_1219_1_3	2.23	0	177.15	76.39	1.97e-12	XP_005268438	PLAC8L1	PLAC8-like protein 1 isoform X1 [Homo sapiens]	not available	not available	not available	not available	not available	not available	not available	not available
dd_Smed_v6_12329_0_1	4.28	0	57.98	13.04	1.9e-176	NP_001309145	DHX8	ATP-dependent RNA helicase DHX8 isoform 3 [Homo sapiens]	2.55e-162	NP_495019	mog-5	Probable pre-mRNA-splicing factor ATP-dependent RNA helicase mog-5 [Caenorhabditis elegans]	1.36e-168	NP_610928	pea	peanuts [Drosophila melanogaster]
dd_Smed_v6_12414_0_2	2.8	6.69e-14	11.6	3.99	not available	not available	not available	not available	not available	not available	not available	not available	not available	not available	not available	not available
dd_Smed_v6_12512_0_1	2.48	1.14e-08	16.35	6.34	not available	not available	not available	not available	not available	not available	not available	not available	not available	not available	not available	not available
dd_Smed_v6_12556_0_16	2.17	0.000413	7.29	3.25	not available	not available	not available	not available	not available	not available	not available	not available	not available	not available	not available	not available
dd_Smed_v6_12660_2_9	7.15	0.00238	0.14	0.02	1.46e-135	NP_663748	TIGD1	tigger transposable element-derived protein 1 [Homo sapiens]	not available	not available	not available	not available	not available	not available	not available	not available
dd_Smed_v6_12665_0_1	3.36	0	18.18	5.2	1.67e-09	NP_001317035	LRFN5	leucine-rich repeat and fibronectin type-III domain-containing protein 5 isoform 2 precursor [Homo sapiens] >ref|NP_001333104.1| leucine-rich repeat and fibronectin type-III domain-containing protein 5 isoform 2 precursor [Homo sapiens]	6.57e-11	NP_499897	sma-10	Leucine-rich repeats and immunoglobulin-like domains protein sma-10 [Caenorhabditis elegans]	2.68e-09	NP_001188805	CG18095	uncharacterized protein Dmel_CG18095, isoform B [Drosophila melanogaster]
dd_Smed_v6_13034_0_2	47.97	0.000287	0.49	0.00796	7.25e-71	NP_112597	PUS3	tRNA pseudouridine(38/39) synthase isoform 1 [Homo sapiens]	3.39e-57	NP_496062	tag-124	Probable tRNA pseudouridine synthase tag-124 [Caenorhabditis elegans]	3.87e-54	NP_611646	CG3045	uncharacterized protein Dmel_CG3045 [Drosophila melanogaster]
dd_Smed_v6_13199_0_1	7.22	0	131.85	17.6	1.31e-28	XP_005252265	TUT7	terminal uridylyltransferase 7 isoform X7 [Homo sapiens]	1.06e-16	NP_498099	cid-1	Caffeine Induced Death (S. pombe Cid) homolog [Caenorhabditis elegans]	2.86e-12	NP_001262829	Gld2	GLD2 poly(A) polymerase, isoform C [Drosophila melanogaster] >ref|NP_651012.2| GLD2 poly(A) polymerase, isoform B [Drosophila melanogaster]
dd_Smed_v6_13202_0_1	2.22	1.18e-12	15.61	6.77	4.17e-15	NP_001274522	CLIC1	chloride intracellular channel protein 1 [Homo sapiens] >ref|NP_001274523.1| chloride intracellular channel protein 1 [Homo sapiens] >ref|NP_001279.2| chloride intracellular channel protein 1 [Homo sapiens] >ref|XP_004043733.2| PREDICTED: chloride intracellular channel protein 1 [Gorilla gorilla gorilla] >ref|XP_004043734.2| PREDICTED: chloride intracellular channel protein 1 [Gorilla gorilla gor…	8.61e-30	NP_740950	exc-4	Chloride intracellular channel exc-4 [Caenorhabditis elegans]	2.97e-24	NP_001259537	Clic	chloride intracellular channel, isoform C [Drosophila melanogaster] >ref|NP_572928.1| chloride intracellular channel, isoform A [Drosophila melanogaster]
dd_Smed_v6_13222_0_1	2.11	0.00135	3.85	1.75	9.84e-22	XP_005260818	GPCPD1	glycerophosphocholine phosphodiesterase GPCPD1 isoform X3 [Homo sapiens]	2.93e-24	NP_001022322	gpcp-2	Putative glycerophosphocholine phosphodiesterase GPCPD1 homolog 2 [Caenorhabditis elegans]	6.58e-25	NP_722936	CG2818	uncharacterized protein Dmel_CG2818, isoform B [Drosophila melanogaster]
dd_Smed_v6_13374_0_1	2.2	0	4.39	1.91	2.79e-09	NP_001300943	POGK	pogo transposable element with KRAB domain isoform 2 [Homo sapiens] >ref|XP_016857404.1| pogo transposable element with KRAB domain isoform X3 [Homo sapiens]	not available	not available	not available	not available	not available	not available	not available	not available
dd_Smed_v6_13671_0_1	2.43	0.00056	0.96	0.38	8.7e-10	NP_001294942	LOXHD1	lipoxygenase homology domain-containing protein 1 isoform 5 [Homo sapiens]	not available	not available	not available	not available	not available	not available	not available	not available
dd_Smed_v6_13681_0_1	2.75	0	7.35	2.57	not available	not available	not available	not available	not available	not available	not available	not available	not available	not available	not available	not available
dd_Smed_v6_13681_0_5	2.96	0	8.45	2.74	not available	not available	not available	not available	not available	not available	not available	not available	not available	not available	not available	not available
dd_Smed_v6_13742_0_1	2.17	0.00147	2.41	1.06	not available	not available	not available	not available	not available	not available	not available	not available	not available	not available	not available	not available
dd_Smed_v6_13762_0_1	4.17	9.14e-09	5.44	1.24	not available	not available	not available	not available	not available	not available	not available	not available	not available	not available	not available	not available
dd_Smed_v6_13779_0_4	4.89	0.00806	0.24	0.05	not available	not available	not available	not available	not available	not available	not available	not available	not available	not available	not available	not available
dd_Smed_v6_13858_0_1	5.58	0	24.94	4.31	not available	not available	not available	not available	not available	not available	not available	not available	not available	not available	not available	not available
dd_Smed_v6_14107_0_4	12.3	0.00133	0.53	0.03	not available	not available	not available	not available	not available	not available	not available	not available	not available	not available	not available	not available
dd_Smed_v6_14187_0_2	6.4	0	6.19	0.92	not available	not available	not available	not available	not available	not available	not available	not available	not available	not available	not available	not available
dd_Smed_v6_14187_0_3	4.88	0	17.8	3.5	not available	not available	not available	not available	not available	not available	not available	not available	not available	not available	not available	not available
dd_Smed_v6_14249_0_1	2.26	6.47e-11	3.98	1.69	not available	not available	not available	not available	not available	not available	not available	not available	not available	not available	not available	not available
dd_Smed_v6_15042_0_2	2.43	0.000591	1.15	0.45	not available	not available	not available	not available	not available	not available	not available	not available	not available	not available	not available	not available
dd_Smed_v6_15124_0_1	2.02	0	10.5	4.98	2.54e-07	NP_006506	SETMAR	histone-lysine N-methyltransferase SETMAR isoform 1 [Homo sapiens]	not available	not available	not available	not available	not available	not available	not available	not available
dd_Smed_v6_15197_0_1	2.07	7.62e-10	5.78	2.69	6.47e-70	XP_016860259	SLC20A1	sodium-dependent phosphate transporter 1 isoform X2 [Homo sapiens] >ref|XP_016860260.1| sodium-dependent phosphate transporter 1 isoform X2 [Homo sapiens]	6.07e-109	NP_501180	pitr-1	Phosphate transporter [Caenorhabditis elegans]	4.76e-61	NP_001261704	NaPi-III	Na[+]-dependent inorganic phosphate cotransporter type III, isoform B [Drosophila melanogaster] >ref|NP_648441.1| Na[+]-dependent inorganic phosphate cotransporter type III, isoform A [Drosophila melanogaster]
dd_Smed_v6_15588_0_2	5.97	0	6.73	1.08	not available	not available	not available	not available	not available	not available	not available	not available	not available	not available	not available	not available
dd_Smed_v6_15956_0_2	2.31	3.21e-05	5.23	2.17	6.81e-10	NP_663748	TIGD1	tigger transposable element-derived protein 1 [Homo sapiens]	not available	not available	not available	not available	not available	not available	not available	not available
dd_Smed_v6_16040_0_1	4.18	4.66e-08	0.79	0.18	1.35e-34	NP_736609	PGBD3	piggyBac transposable element-derived protein 3 [Homo sapiens]	not available	not available	not available	not available	not available	not available	not available	not available
dd_Smed_v6_16060_0_21	6.9	0.00207	1.27	0.16	not available	not available	not available	not available	not available	not available	not available	not available	not available	not available	not available	not available
dd_Smed_v6_16097_0_1	3.98	1.85e-05	1.61	0.39	2.61e-20	NP_003721	RNASET2	ribonuclease T2 precursor [Homo sapiens]	1.15e-25	NP_503370	rnst-2	RiboNucleaSe T homolog [Caenorhabditis elegans]	1.41e-22	NP_523966	RNaseX25	ribonuclease X25 [Drosophila melanogaster]
dd_Smed_v6_16121_0_1	2.4	0.00968	2.8	1.13	not available	not available	not available	not available	not available	not available	not available	not available	not available	not available	not available	not available
dd_Smed_v6_1616_0_1	5.05	0	22.05	4.2	not available	not available	not available	not available	not available	not available	not available	not available	not available	not available	not available	not available
dd_Smed_v6_1620_0_1	6.06	0	769.67	122.19	2.49e-28	NP_001136082	ULK2	serine/threonine-protein kinase ULK2 [Homo sapiens] >ref|NP_055498.3| serine/threonine-protein kinase ULK2 [Homo sapiens]	9.47e-26	NP_001021174	plk-1	Serine/threonine-protein kinase plk-1 [Caenorhabditis elegans]	3.89e-26	NP_648601	Atg1	Autophagy-related 1, isoform A [Drosophila melanogaster]
dd_Smed_v6_16323_0_4	2.78	4.62e-05	8	2.76	not available	not available	not available	not available	not available	not available	not available	not available	not available	not available	not available	not available
dd_Smed_v6_16621_0_1	3.63	0	2.88	0.77	2.56e-12	NP_775808	GTF2IRD2	general transcription factor II-I repeat domain-containing protein 2A isoform 1 [Homo sapiens]	not available	not available	not available	not available	not available	not available	not available	not available
dd_Smed_v6_1671_0_2	2.12	0	116.72	52.89	not available	not available	not available	not available	not available	not available	not available	not available	not available	not available	not available	not available
dd_Smed_v6_17002_0_4	3.3	0	5.51	1.6	not available	not available	not available	not available	not available	not available	not available	not available	not available	not available	not available	not available
dd_Smed_v6_17062_0_1	2.37	2.82e-08	4.64	1.88	not available	not available	not available	not available	not available	not available	not available	not available	not available	not available	not available	not available
dd_Smed_v6_17065_0_1	10.72	0.00339	0.74	0.06	not available	not available	not available	not available	not available	not available	not available	not available	not available	not available	not available	not available
dd_Smed_v6_17614_0_8	3.93	0.000433	1.46	0.36	not available	not available	not available	not available	not available	not available	not available	not available	not available	not available	not available	not available
dd_Smed_v6_17717_0_1	3.11	0.000532	0.68	0.21	1.06e-11	XP_011536381	TNS2	tensin-2 isoform X5 [Homo sapiens]	6.98e-09	NP_001305203	tns-1	TeNSin homolog [Caenorhabditis elegans]	1.41e-10	NP_001163569	by	blistery, isoform D [Drosophila melanogaster] >ref|NP_001163570.1| blistery, isoform C [Drosophila melanogaster] >ref|NP_649901.1| blistery, isoform A [Drosophila melanogaster]
dd_Smed_v6_17747_0_1	4.89	0.000908	0.48	0.09	not available	not available	not available	not available	not available	not available	not available	not available	not available	not available	not available	not available
dd_Smed_v6_17762_0_1	2.79	0.000294	1.52	0.53	not available	not available	not available	not available	not available	not available	not available	not available	not available	not available	not available	not available
dd_Smed_v6_17799_0_1	7.62	7.95e-06	1.87	0.22	not available	not available	not available	not available	not available	not available	not available	not available	not available	not available	not available	not available
dd_Smed_v6_17938_0_1	2.71	0.000161	2	0.71	not available	not available	not available	not available	not available	not available	not available	not available	not available	not available	not available	not available
dd_Smed_v6_18360_0_1	2.08	0.00056	1.89	0.88	not available	not available	not available	not available	not available	not available	not available	not available	not available	not available	not available	not available
dd_Smed_v6_1837_0_1	16.69	0	1719.24	99.06	not available	not available	not available	not available	not available	not available	not available	not available	not available	not available	not available	not available
dd_Smed_v6_18533_0_2	5.69	0.00205	1.02	0.17	not available	not available	not available	not available	not available	not available	not available	not available	not available	not available	not available	not available
dd_Smed_v6_1866_0_1	2.02	0	329	156.77	not available	not available	not available	not available	not available	not available	not available	not available	not available	not available	not available	not available
dd_Smed_v6_18852_0_1	26.84	0	34.3	1.22	not available	not available	not available	not available	not available	not available	not available	not available	not available	not available	not available	not available
dd_Smed_v6_18869_0_2	16.32	0.00668	0.36	0.02	not available	not available	not available	not available	not available	not available	not available	not available	not available	not available	not available	not available
dd_Smed_v6_18945_0_1	2.22	0.00394	2.65	1.13	not available	not available	not available	not available	not available	not available	not available	not available	not available	not available	not available	not available
dd_Smed_v6_19204_0_1	4.74	0	15.4	3.12	not available	not available	not available	not available	not available	not available	not available	not available	not available	not available	not available	not available
dd_Smed_v6_19445_0_1	3.44	0	5.74	1.6	not available	not available	not available	not available	not available	not available	not available	not available	not available	not available	not available	not available
dd_Smed_v6_19551_0_1	2.34	0.00752	1.06	0.43	not available	not available	not available	not available	not available	not available	not available	not available	not available	not available	not available	not available
dd_Smed_v6_19551_0_2	2.61	4.01e-09	2.98	1.09	not available	not available	not available	not available	not available	not available	not available	not available	not available	not available	not available	not available
dd_Smed_v6_19781_0_2	4.04	4.89e-08	2.67	0.63	2.47e-12	NP_775808	GTF2IRD2	general transcription factor II-I repeat domain-containing protein 2A isoform 1 [Homo sapiens]	not available	not available	not available	not available	not available	not available	not available	not available
dd_Smed_v6_19937_0_1	2.46	6.03e-07	3.26	1.27	1.94e-163	NP_002060	GNAI1	guanine nucleotide-binding protein G(i) subunit alpha-1 [Sus scrofa] >ref|NP_001230985.1| guanine nucleotide-binding protein G(i) subunit alpha-1 [Cricetulus griseus] >ref|NP_002060.4| guanine nucleotide-binding protein G(i) subunit alpha-1 isoform 1 [Homo sapiens] >ref|NP_034435.1| guanine nucleotide-binding protein G(i) subunit alpha-1 [Mus musculus] >ref|NP_776749.1| guanine nucleotide-binding…	1.97e-142	NP_492108	goa-1	Guanine nucleotide-binding protein G(o) subunit alpha [Caenorhabditis elegans]	4.34e-152	NP_477502	Galphai	G protein alpha i subunit [Drosophila melanogaster]
dd_Smed_v6_20500_0_1	5.72	0	15.49	2.59	not available	not available	not available	not available	not available	not available	not available	not available	not available	not available	not available	not available
dd_Smed_v6_20538_0_1	8.7	1.28e-09	1.14	0.12	6.4e-09	NP_663772	TIGD4	tigger transposable element-derived protein 4 [Homo sapiens] >ref|XP_005262864.1| tigger transposable element-derived protein 4 isoform X1 [Homo sapiens]	not available	not available	not available	not available	not available	not available	not available	not available
dd_Smed_v6_2072_0_28	20.22	0.00476	0.07	0.00304	0	XP_024303732	ANK3	ankyrin-3 isoform X33 [Homo sapiens]	0	NP_741409	unc-44	Uncharacterized protein CELE_B0350.2 [Caenorhabditis elegans]	0	NP_729285	Ank2	ankyrin 2, isoform L [Drosophila melanogaster]
dd_Smed_v6_2089_0_1	8.75	0	416.78	45.83	not available	not available	not available	not available	not available	not available	not available	not available	not available	not available	not available	not available
dd_Smed_v6_21505_0_1	4.48	0	15.13	3.24	not available	not available	not available	not available	not available	not available	not available	not available	not available	not available	not available	not available
dd_Smed_v6_21586_0_1	3.3	0	5.14	1.5	not available	not available	not available	not available	not available	not available	not available	not available	not available	not available	not available	not available
dd_Smed_v6_21790_0_2	8.16	0	6.13	0.72	not available	not available	not available	not available	not available	not available	not available	not available	not available	not available	not available	not available
dd_Smed_v6_21790_0_3	5.55	0	13.63	2.35	not available	not available	not available	not available	not available	not available	not available	not available	not available	not available	not available	not available
dd_Smed_v6_21984_0_1	2.64	1.76e-14	3.89	1.41	not available	not available	not available	not available	not available	not available	not available	not available	not available	not available	not available	not available
dd_Smed_v6_2205_0_6	2.38	1.85e-09	17.87	7.2	not available	not available	not available	not available	not available	not available	not available	not available	not available	not available	not available	not available
dd_Smed_v6_22118_0_1	3.66	0.000169	2.16	0.57	not available	not available	not available	not available	not available	not available	not available	not available	not available	not available	not available	not available
dd_Smed_v6_22202_0_1	2.21	0.00592	0.89	0.38	not available	not available	not available	not available	not available	not available	not available	not available	not available	not available	not available	not available
dd_Smed_v6_22230_0_1	2.34	0.000351	1.69	0.69	not available	not available	not available	not available	not available	not available	not available	not available	not available	not available	not available	not available
dd_Smed_v6_22230_0_2	12.53	0	2.89	0.22	not available	not available	not available	not available	not available	not available	not available	not available	not available	not available	not available	not available
dd_Smed_v6_22230_0_4	8.83	2.86e-10	1.56	0.17	not available	not available	not available	not available	not available	not available	not available	not available	not available	not available	not available	not available
dd_Smed_v6_22397_0_2	2.81	0.00016	1.71	0.58	not available	not available	not available	not available	not available	not available	not available	not available	not available	not available	not available	not available
dd_Smed_v6_2248_0_1	2.82	0	231.58	78.99	not available	not available	not available	not available	not available	not available	not available	not available	not available	not available	not available	not available
dd_Smed_v6_2262_0_1	2.3	0	222.88	93.17	not available	not available	not available	not available	not available	not available	not available	not available	not available	not available	not available	not available
dd_Smed_v6_22810_0_1	3.06	0	5.09	1.6	2.39e-13	NP_001186883	ACTG1	actin, cytoplasmic 2 [Escherichia coli] >ref|NP_001028790.1| actin, cytoplasmic 2 [Bos taurus] >ref|NP_001120921.1| actin, cytoplasmic 2 [Rattus norvegicus] >ref|NP_001186883.1| actin, cytoplasmic 2 [Homo sapiens] >ref|NP_001295542.1| actin, cytoplasmic 2 [Gallus gallus] >ref|NP_001605.1| actin, cytoplasmic 2 [Homo sapiens] >ref|NP_033739.1| actin, cytoplasmic 2 isoform 1 [Mus musculus] >ref|XP_0…	3.79e-14	NP_508842	act-4	Actin-4 [Caenorhabditis elegans]	7.27e-14	NP_001287314	Act87E	actin 87E, isoform C [Drosophila melanogaster] >ref|NP_477091.1| actin 87E, isoform A [Drosophila melanogaster] >ref|NP_731812.1| actin 87E, isoform B [Drosophila melanogaster] >ref|XP_001359004.1| uncharacterized protein Dpse_GA14877 [Drosophila pseudoobscura pseudoobscura] >ref|XP_001953106.1| uncharacterized protein Dana_GF17602 [Drosophila ananassae] >ref|XP_001980267.1| actin-87E [Drosophila…
dd_Smed_v6_23278_0_1	3.51	0.00589	1.45	0.39	not available	not available	not available	not available	not available	not available	not available	not available	not available	not available	not available	not available
dd_Smed_v6_23376_0_1	8.24	0	3.89	0.45	not available	not available	not available	not available	not available	not available	not available	not available	not available	not available	not available	not available
dd_Smed_v6_23822_0_1	6.96	7.41e-08	2.91	0.39	not available	not available	not available	not available	not available	not available	not available	not available	not available	not available	not available	not available
dd_Smed_v6_2446_0_2	2.42	0	15.51	6.14	not available	not available	not available	not available	not available	not available	not available	not available	not available	not available	not available	not available
dd_Smed_v6_2446_0_3	2.41	0	51.11	20.37	not available	not available	not available	not available	not available	not available	not available	not available	not available	not available	not available	not available
dd_Smed_v6_24488_1_2	2.51	0.000122	4.32	1.66	not available	not available	not available	not available	not available	not available	not available	not available	not available	not available	not available	not available
dd_Smed_v6_2478_0_1	2.59	0	38.78	14.37	3.03e-22	XP_016856506	AGO1	protein argonaute-1 isoform X2 [Pan troglodytes] >ref|XP_016856506.1| protein argonaute-1 isoform X2 [Homo sapiens]	1.7e-15	NP_493837	alg-2	Protein argonaute [Caenorhabditis elegans]	6.25e-20	NP_001246314	AGO1	Argonaute-1, isoform D [Drosophila melanogaster] >ref|NP_725341.1| Argonaute-1, isoform A [Drosophila melanogaster] >ref|NP_725342.1| Argonaute-1, isoform C [Drosophila melanogaster] >ref|XP_016027498.1| argonaute 1, isoform C [Drosophila simulans]
dd_Smed_v6_2478_0_2	2.07	0	28.2	13.14	3.38e-22	XP_016856506	AGO1	protein argonaute-1 isoform X2 [Pan troglodytes] >ref|XP_016856506.1| protein argonaute-1 isoform X2 [Homo sapiens]	1.55e-15	NP_493837	alg-2	Protein argonaute [Caenorhabditis elegans]	5.26e-20	NP_523734	AGO1	Argonaute-1, isoform B [Drosophila melanogaster] >ref|XP_015012403.1| protein argonaute-2 isoform X3 [Drosophila erecta] >ref|XP_015052451.1| uncharacterized protein Dyak_GE13329, isoform D [Drosophila yakuba] >ref|XP_016027500.1| argonaute 1, isoform E [Drosophila simulans]
dd_Smed_v6_25620_0_1	4.31	0	5.66	1.26	not available	not available	not available	not available	not available	not available	not available	not available	not available	not available	not available	not available
dd_Smed_v6_25770_0_1	7.18	0.00769	0.25	0.03	not available	not available	not available	not available	not available	not available	not available	not available	not available	not available	not available	not available
dd_Smed_v6_2581_0_1	3.47	0	107.47	29.76	0	NP_066363	ZNFX1	NFX1-type zinc finger-containing protein 1 [Homo sapiens]	2.71e-100	NP_001254204	ZK1067.2	Zinc finger NFX1-type containing homolog [Caenorhabditis elegans]	2.62e-46	NP_651229	CG6204	uncharacterized protein Dmel_CG6204 [Drosophila melanogaster]
dd_Smed_v6_25874_0_1	2.67	1.24e-05	1.6	0.57	not available	not available	not available	not available	not available	not available	not available	not available	not available	not available	not available	not available
dd_Smed_v6_2589_0_1	3.13	1.91e-05	1.43	0.44	1.78e-47	NP_663306	MAP3K7	mitogen-activated protein kinase kinase kinase 7 isoform D [Homo sapiens] >ref|XP_003950942.1| mitogen-activated protein kinase kinase kinase 7 isoform X5 [Pan troglodytes] >ref|XP_010356058.1| PREDICTED: mitogen-activated protein kinase kinase kinase 7 isoform X4 [Rhinopithecus roxellana] >ref|XP_011797335.1| PREDICTED: mitogen-activated protein kinase kinase kinase 7 isoform X4 [Colobus angolen…	9.24e-29	NP_492620	mom-4	Mitogen-activated protein kinase kinase kinase mom-4 [Caenorhabditis elegans]	1.13e-51	NP_524080	Tak1	TGF-beta activated kinase 1, isoform A [Drosophila melanogaster]
dd_Smed_v6_26534_0_1	2.28	0.00246	2.34	0.99	5.48e-27	NP_001248762	JRKL	jerky protein homolog-like [Homo sapiens] >ref|NP_003763.2| jerky protein homolog-like [Homo sapiens]	not available	not available	not available	not available	not available	not available	not available	not available
dd_Smed_v6_2701_0_1	4.25	0	218.53	49.43	8.17e-19	NP_002078	GRN	progranulin precursor [Homo sapiens] >ref|XP_005257310.1| progranulin isoform X1 [Homo sapiens] >ref|XP_024306498.1| progranulin isoform X1 [Homo sapiens]	1.35e-15	NP_492981	pgrn-1	ProGRaNulin homolog [Caenorhabditis elegans]	not available	not available	not available	not available
dd_Smed_v6_2701_0_2	7.79	0	426.17	52.57	1.45e-19	NP_002078	GRN	progranulin precursor [Homo sapiens] >ref|XP_005257310.1| progranulin isoform X1 [Homo sapiens] >ref|XP_024306498.1| progranulin isoform X1 [Homo sapiens]	1.27e-15	NP_492981	pgrn-1	ProGRaNulin homolog [Caenorhabditis elegans]	not available	not available	not available	not available
dd_Smed_v6_2712_0_12	2.39	5.68e-13	5.89	2.38	6.28e-22	NP_001307607	SETMAR	histone-lysine N-methyltransferase SETMAR isoform 7 [Homo sapiens]	not available	not available	not available	not available	not available	not available	not available	not available
dd_Smed_v6_2712_0_2	2.45	0	19.86	7.79	3.75e-33	NP_001307607	SETMAR	histone-lysine N-methyltransferase SETMAR isoform 7 [Homo sapiens]	not available	not available	not available	not available	not available	not available	not available	not available
dd_Smed_v6_2712_3_15	2.12	8.67e-08	13.69	6.18	not available	not available	not available	not available	not available	not available	not available	not available	not available	not available	not available	not available
dd_Smed_v6_2712_3_9	2.3	0	63.42	26.52	1.52e-11	NP_112506	RBCK1	ranBP-type and C3HC4-type zinc finger-containing protein 1 isoform 2 [Homo sapiens] >ref|XP_002830204.3| ranBP-type and C3HC4-type zinc finger-containing protein 1 isoform X1 [Pongo abelii] >ref|XP_003821293.1| ranBP-type and C3HC4-type zinc finger-containing protein 1 isoform X1 [Pan paniscus]	not available	not available	not available	not available	not available	not available	not available	not available
dd_Smed_v6_27282_0_3	3.59	0	5.7	1.51	1.13e-09	NP_663748	TIGD1	tigger transposable element-derived protein 1 [Homo sapiens]	not available	not available	not available	not available	not available	not available	not available	not available
dd_Smed_v6_27282_0_4	3.44	7.95e-07	2.73	0.76	not available	not available	not available	not available	not available	not available	not available	not available	not available	not available	not available	not available
dd_Smed_v6_27423_0_1	2.56	3.91e-06	2.27	0.86	not available	not available	not available	not available	not available	not available	not available	not available	not available	not available	not available	not available
dd_Smed_v6_27579_0_2	6.92	0.009	0.41	0.06	not available	not available	not available	not available	not available	not available	not available	not available	not available	not available	not available	not available
dd_Smed_v6_27969_0_1	9	4.52e-07	1	0.1	not available	not available	not available	not available	not available	not available	not available	not available	not available	not available	not available	not available
dd_Smed_v6_2850_0_1	9.44	0.00103	3.62	0.37	not available	not available	not available	not available	not available	not available	not available	not available	not available	not available	not available	not available
dd_Smed_v6_2850_0_2	7.64	0	379.39	47.83	not available	not available	not available	not available	not available	not available	not available	not available	not available	not available	not available	not available
dd_Smed_v6_2850_0_3	16.91	0	421.33	23.96	not available	not available	not available	not available	not available	not available	not available	not available	not available	not available	not available	not available
dd_Smed_v6_2850_0_4	14.99	0	693.6	44.45	not available	not available	not available	not available	not available	not available	not available	not available	not available	not available	not available	not available
dd_Smed_v6_2850_0_5	18.81	0	96.47	4.9	not available	not available	not available	not available	not available	not available	not available	not available	not available	not available	not available	not available
dd_Smed_v6_2850_0_6	17.26	0	106.71	5.92	not available	not available	not available	not available	not available	not available	not available	not available	not available	not available	not available	not available
dd_Smed_v6_28553_0_1	3.09	4.47e-10	3.59	1.12	2.73e-22	NP_001186883	ACTG1	actin, cytoplasmic 2 [Escherichia coli] >ref|NP_001028790.1| actin, cytoplasmic 2 [Bos taurus] >ref|NP_001120921.1| actin, cytoplasmic 2 [Rattus norvegicus] >ref|NP_001186883.1| actin, cytoplasmic 2 [Homo sapiens] >ref|NP_001295542.1| actin, cytoplasmic 2 [Gallus gallus] >ref|NP_001605.1| actin, cytoplasmic 2 [Homo sapiens] >ref|NP_033739.1| actin, cytoplasmic 2 isoform 1 [Mus musculus] >ref|XP_0…	3.12e-23	NP_508842	act-4	Actin-4 [Caenorhabditis elegans]	8.82e-23	NP_523625	Act42A	actin 42A [Drosophila melanogaster] >ref|XP_002043384.1| GM16492 [Drosophila sechellia] >ref|XP_002063119.1| actin-42A [Drosophila willistoni] >ref|XP_016026067.1| uncharacterized protein Dsimw501_GD10342 [Drosophila simulans] >ref|XP_016931470.1| PREDICTED: actin-42A [Drosophila suzukii] >ref|XP_016949648.1| PREDICTED: actin-42A [Drosophila biarmipes] >ref|XP_016991777.1| PREDICTED: actin-42A [D…
dd_Smed_v6_29392_0_1	4.44	9.37e-05	1.69	0.36	not available	not available	not available	not available	not available	not available	not available	not available	not available	not available	not available	not available
dd_Smed_v6_29926_0_1	5.07	0.00352	1.92	0.35	not available	not available	not available	not available	not available	not available	not available	not available	not available	not available	not available	not available
dd_Smed_v6_31188_0_1	4.38	7.32e-06	2.08	0.44	not available	not available	not available	not available	not available	not available	not available	not available	not available	not available	not available	not available
dd_Smed_v6_31304_0_4	3.46	0.0062	1.83	0.5	not available	not available	not available	not available	not available	not available	not available	not available	not available	not available	not available	not available
dd_Smed_v6_3169_0_1	4.92	0	597.01	116.71	not available	not available	not available	not available	not available	not available	not available	not available	not available	not available	not available	not available
dd_Smed_v6_31867_0_2	2.3	0.00231	1.12	0.46	not available	not available	not available	not available	not available	not available	not available	not available	not available	not available	not available	not available
dd_Smed_v6_31893_0_1	8.17	3.1e-06	1.76	0.2	not available	not available	not available	not available	not available	not available	not available	not available	not available	not available	not available	not available
dd_Smed_v6_320_0_1	2.05	0	329.66	154.55	0	NP_006588	HSPA8	heat shock cognate 71 kDa protein [Equus caballus] >ref|NP_001125783.1| heat shock cognate 71 kDa protein [Pongo abelii] >ref|NP_001248586.1| heat shock cognate 71 kDa protein [Macaca mulatta] >ref|NP_006588.1| heat shock cognate 71 kDa protein isoform 1 [Homo sapiens] >ref|XP_002708378.1| PREDICTED: heat shock cognate 71 kDa protein [Oryctolagus cuniculus] >ref|XP_003253350.1| PREDICTED: heat sh…	0	NP_503068	hsp-1	Heat shock 70 kDa protein A [Caenorhabditis elegans]	0	NP_001262586	Hsc70-4	heat shock protein cognate 4, isoform G [Drosophila melanogaster] >ref|NP_524356.1| heat shock protein cognate 4, isoform A [Drosophila melanogaster] >ref|NP_731987.1| heat shock protein cognate 4, isoform B [Drosophila melanogaster] >ref|NP_731988.1| heat shock protein cognate 4, isoform C [Drosophila melanogaster] >ref|NP_731989.1| heat shock protein cognate 4, isoform D [Drosophila melanogaste…
dd_Smed_v6_32046_0_1	2.22	0.00566	1.21	0.52	not available	not available	not available	not available	not available	not available	not available	not available	not available	not available	not available	not available
dd_Smed_v6_32070_0_1	7.65	5.56e-07	1.59	0.2	not available	not available	not available	not available	not available	not available	not available	not available	not available	not available	not available	not available
dd_Smed_v6_32167_0_1	4.07	7.61e-06	1.01	0.24	not available	not available	not available	not available	not available	not available	not available	not available	not available	not available	not available	not available
dd_Smed_v6_32167_0_6	5.3	0.000593	1.09	0.19	not available	not available	not available	not available	not available	not available	not available	not available	not available	not available	not available	not available
dd_Smed_v6_3281_0_1	2.98	0	108.4	34.97	5.13e-13	NP_005735	ARIH1	E3 ubiquitin-protein ligase ARIH1 [Pan troglodytes] >ref|NP_005735.2| E3 ubiquitin-protein ligase ARIH1 [Homo sapiens] >ref|XP_002825681.1| E3 ubiquitin-protein ligase ARIH1 isoform X1 [Pongo abelii] >ref|XP_004056495.1| PREDICTED: E3 ubiquitin-protein ligase ARIH1 [Gorilla gorilla gorilla] >ref|XP_008014185.1| PREDICTED: E3 ubiquitin-protein ligase ARIH1 [Chlorocebus sabaeus] >ref|XP_009208815.3…	7.24e-11	NP_001041060	ari-1.4	RBR-type E3 ubiquitin transferase [Caenorhabditis elegans]	6.29e-12	NP_001245736	ari-1	ariadne 1, isoform D [Drosophila melanogaster] >ref|NP_001259671.1| ariadne 1, isoform E [Drosophila melanogaster] >ref|NP_001259672.1| ariadne 1, isoform F [Drosophila melanogaster] >ref|NP_523399.1| ariadne 1, isoform A [Drosophila melanogaster] >ref|NP_728145.1| ariadne 1, isoform B [Drosophila melanogaster] >ref|NP_996500.1| ariadne 1, isoform C [Drosophila melanogaster]
dd_Smed_v6_33060_0_2	134.9	8.46e-07	1.2	0.00569	not available	not available	not available	not available	not available	not available	not available	not available	not available	not available	not available	not available
dd_Smed_v6_33295_0_1	2.69	0.00617	3.4	1.21	not available	not available	not available	not available	not available	not available	not available	not available	not available	not available	not available	not available
dd_Smed_v6_33363_0_1	2.68	0.00415	1.99	0.7	not available	not available	not available	not available	not available	not available	not available	not available	not available	not available	not available	not available
dd_Smed_v6_3407_0_2	35.26	0.00876	0.1	0.00189	1.27e-37	XP_016877277	TRIP11	thyroid receptor-interacting protein 11 isoform X2 [Homo sapiens]	not available	not available	not available	not available	1.21e-09	NP_788907	Gmap	golgi microtubule-associated protein, isoform A [Drosophila melanogaster]
dd_Smed_v6_34302_0_1	6.07	0	4.2	0.66	not available	not available	not available	not available	not available	not available	not available	not available	not available	not available	not available	not available
dd_Smed_v6_34302_0_2	8.1	2.81e-10	1.91	0.23	not available	not available	not available	not available	not available	not available	not available	not available	not available	not available	not available	not available
dd_Smed_v6_3486_0_1	2.71	0	134.54	47.8	2.53e-18	NP_006453	RBCK1	ranBP-type and C3HC4-type zinc finger-containing protein 1 isoform 1 [Homo sapiens] >ref|XP_024094496.1| ranBP-type and C3HC4-type zinc finger-containing protein 1 isoform X2 [Pongo abelii]	not available	not available	not available	not available	3.97e-08	NP_723214	LUBEL	linear ubiquitin E3 ligase, isoform E [Drosophila melanogaster]
dd_Smed_v6_35221_0_1	2.92	6.13e-05	1.46	0.48	not available	not available	not available	not available	not available	not available	not available	not available	not available	not available	not available	not available
dd_Smed_v6_3562_0_1	28.82	8.39e-05	0.62	0.02	7.45e-09	NP_001186356	TRAF3	TNF receptor-associated factor 3 isoform 3 [Homo sapiens] >ref|XP_011535420.1| TNF receptor-associated factor 3 isoform X5 [Homo sapiens]	not available	not available	not available	not available	4.2e-07	NP_511080	Traf6	TNF-receptor-associated factor 6 [Drosophila melanogaster]
dd_Smed_v6_35674_0_1	2.89	0.000105	1.56	0.52	not available	not available	not available	not available	not available	not available	not available	not available	not available	not available	not available	not available
dd_Smed_v6_3686_0_1	7.63	0	437.25	55.16	not available	not available	not available	not available	not available	not available	not available	not available	not available	not available	not available	not available
dd_Smed_v6_36866_0_1	12.82	3.67e-06	2.13	0.15	not available	not available	not available	not available	not available	not available	not available	not available	not available	not available	not available	not available
dd_Smed_v6_3742_0_1	2.33	0	37.39	15.46	1.36e-82	NP_077024	DHX58	probable ATP-dependent RNA helicase DHX58 [Homo sapiens] >ref|XP_016880548.1| probable ATP-dependent RNA helicase DHX58 isoform X1 [Homo sapiens]	4.36e-57	NP_001293710	drh-1	Dicer Related Helicase [Caenorhabditis elegans]	2.67e-12	NP_524453	Dcr-1	Dicer-1 [Drosophila melanogaster]
dd_Smed_v6_3742_0_2	3.14	0	18.51	5.66	1.6e-82	NP_055129	DDX58	probable ATP-dependent RNA helicase DDX58 [Homo sapiens] >ref|XP_001156662.1| probable ATP-dependent RNA helicase DDX58 [Pan troglodytes]	3.25e-57	NP_001293710	drh-1	Dicer Related Helicase [Caenorhabditis elegans]	2.63e-12	NP_524453	Dcr-1	Dicer-1 [Drosophila melanogaster]
dd_Smed_v6_37567_0_2	14.84	8.57e-05	0.29	0.02	1.21e-20	NP_001230182	TIGD6	tigger transposable element-derived protein 6 [Homo sapiens] >ref|NP_112215.1| tigger transposable element-derived protein 6 [Homo sapiens]	not available	not available	not available	not available	not available	not available	not available	not available
dd_Smed_v6_37672_0_1	20.53	1.07e-08	2.07	0.09	not available	not available	not available	not available	not available	not available	not available	not available	not available	not available	not available	not available
dd_Smed_v6_3817_0_1	2.1	0	84.71	38.79	0	NP_001180345	DDX3X	ATP-dependent RNA helicase DDX3X isoform 2 [Homo sapiens] >ref|XP_005593382.1| PREDICTED: ATP-dependent RNA helicase DDX3X isoform X2 [Macaca fascicularis] >ref|XP_008987404.1| PREDICTED: ATP-dependent RNA helicase DDX3X isoform X2 [Callithrix jacchus] >ref|XP_009195684.1| ATP-dependent RNA helicase DDX3X isoform X2 [Papio anubis] >ref|XP_009233020.1| ATP-dependent RNA helicase DDX3X isoform X2 […	4.65e-153	NP_001254858	laf-1	ATP-dependent RNA helicase laf-1 [Caenorhabditis elegans]	2.09e-170	NP_001262379	bel	belle, isoform B [Drosophila melanogaster]
dd_Smed_v6_3817_0_2	2.49	5.07e-14	7.17	2.76	1.19e-68	NP_001350748	DDX3X	ATP-dependent RNA helicase DDX3X isoform 4 [Homo sapiens]	3.46e-56	NP_001254858	laf-1	ATP-dependent RNA helicase laf-1 [Caenorhabditis elegans]	1.84e-62	NP_536783	bel	belle, isoform A [Drosophila melanogaster]
dd_Smed_v6_38811_0_2	4.29	1.25e-05	1.29	0.29	not available	not available	not available	not available	not available	not available	not available	not available	not available	not available	not available	not available
dd_Smed_v6_38925_0_1	2.1	0.00721	1.13	0.52	not available	not available	not available	not available	not available	not available	not available	not available	not available	not available	not available	not available
dd_Smed_v6_3900_1_4	2	0.000825	1.38	0.67	not available	not available	not available	not available	not available	not available	not available	not available	not available	not available	not available	not available
dd_Smed_v6_3962_0_1	2.36	1.03e-10	4.96	2.01	not available	not available	not available	not available	not available	not available	not available	not available	not available	not available	not available	not available
dd_Smed_v6_4025_0_2	2.05	0	7.24	3.39	not available	not available	not available	not available	not available	not available	not available	not available	not available	not available	not available	not available
dd_Smed_v6_406_0_1	2.76	0	592.97	206.43	not available	not available	not available	not available	not available	not available	not available	not available	not available	not available	not available	not available
dd_Smed_v6_40877_0_1	2.9	0.00535	0.9	0.29	not available	not available	not available	not available	not available	not available	not available	not available	not available	not available	not available	not available
dd_Smed_v6_42117_0_1	3.67	0.00358	0.99	0.25	1.02e-08	NP_006506	SETMAR	histone-lysine N-methyltransferase SETMAR isoform 1 [Homo sapiens]	not available	not available	not available	not available	not available	not available	not available	not available
dd_Smed_v6_422_0_1	6.62	0	1275.74	185.48	5.2e-11	NP_001268645	UBB	polyubiquitin-B [Pan troglodytes] >ref|NP_001098779.1| polyubiquitin-B [Sus scrofa] >ref|NP_001181737.1| polyubiquitin-B [Macaca mulatta] >ref|NP_001268645.1| polyubiquitin-B precursor [Homo sapiens] >ref|NP_001268646.1| polyubiquitin-B precursor [Homo sapiens] >ref|NP_001268647.1| polyubiquitin-B precursor [Homo sapiens] >ref|NP_001268648.1| polyubiquitin-B precursor [Homo sapiens] >ref|NP_00126…	1.28e-08	NP_741158	ubq-1	Ubiquitin-related [Caenorhabditis elegans]	3.67e-11	NP_001284937	Ubi-p5E	Ubiquitin-5E, isoform B [Drosophila melanogaster] >ref|NP_727078.1| Ubiquitin-5E, isoform A [Drosophila melanogaster]
dd_Smed_v6_422_0_2	16.74	0	4241.09	243.76	not available	not available	not available	not available	not available	not available	not available	not available	not available	not available	not available	not available
dd_Smed_v6_42578_0_1	16.1	9.69e-10	1.78	0.1	not available	not available	not available	not available	not available	not available	not available	not available	not available	not available	not available	not available
dd_Smed_v6_42578_0_2	12.02	3.06e-06	1.27	0.1	not available	not available	not available	not available	not available	not available	not available	not available	not available	not available	not available	not available
dd_Smed_v6_42578_0_4	21.79	0.000448	0.85	0.03	not available	not available	not available	not available	not available	not available	not available	not available	not available	not available	not available	not available
dd_Smed_v6_427_0_10	5.83	0	421.21	69.4	6.06e-12	NP_002078	GRN	progranulin precursor [Homo sapiens] >ref|XP_005257310.1| progranulin isoform X1 [Homo sapiens] >ref|XP_024306498.1| progranulin isoform X1 [Homo sapiens]	1.22e-12	NP_492982	pgrn-1	ProGRaNulin homolog [Caenorhabditis elegans]	not available	not available	not available	not available
dd_Smed_v6_427_0_2	4.14	0	1274.8	295.44	2.64e-26	NP_002078	GRN	progranulin precursor [Homo sapiens] >ref|XP_005257310.1| progranulin isoform X1 [Homo sapiens] >ref|XP_024306498.1| progranulin isoform X1 [Homo sapiens]	4.95e-22	NP_492981	pgrn-1	ProGRaNulin homolog [Caenorhabditis elegans]	not available	not available	not available	not available
dd_Smed_v6_427_0_4	6.57	0	108.09	15.87	3.03e-18	NP_002078	GRN	progranulin precursor [Homo sapiens] >ref|XP_005257310.1| progranulin isoform X1 [Homo sapiens] >ref|XP_024306498.1| progranulin isoform X1 [Homo sapiens]	6.81e-21	NP_492981	pgrn-1	ProGRaNulin homolog [Caenorhabditis elegans]	not available	not available	not available	not available
dd_Smed_v6_427_0_5	4.4	0	520.7	113.54	1.41e-18	NP_002078	GRN	progranulin precursor [Homo sapiens] >ref|XP_005257310.1| progranulin isoform X1 [Homo sapiens] >ref|XP_024306498.1| progranulin isoform X1 [Homo sapiens]	5e-22	NP_492982	pgrn-1	ProGRaNulin homolog [Caenorhabditis elegans]	not available	not available	not available	not available
dd_Smed_v6_427_0_6	5.91	0	416.43	67.82	9.19e-18	NP_002078	GRN	progranulin precursor [Homo sapiens] >ref|XP_005257310.1| progranulin isoform X1 [Homo sapiens] >ref|XP_024306498.1| progranulin isoform X1 [Homo sapiens]	1.14e-21	NP_492982	pgrn-1	ProGRaNulin homolog [Caenorhabditis elegans]	not available	not available	not available	not available
dd_Smed_v6_427_0_7	5.97	0	411.24	66.06	3.68e-10	NP_002078	GRN	progranulin precursor [Homo sapiens] >ref|XP_005257310.1| progranulin isoform X1 [Homo sapiens] >ref|XP_024306498.1| progranulin isoform X1 [Homo sapiens]	5.34e-11	NP_492982	pgrn-1	ProGRaNulin homolog [Caenorhabditis elegans]	not available	not available	not available	not available
dd_Smed_v6_427_0_8	10.72	0.00381	0.55	0.04	9.75e-11	NP_002078	GRN	progranulin precursor [Homo sapiens] >ref|XP_005257310.1| progranulin isoform X1 [Homo sapiens] >ref|XP_024306498.1| progranulin isoform X1 [Homo sapiens]	2.07e-12	NP_492982	pgrn-1	ProGRaNulin homolog [Caenorhabditis elegans]	not available	not available	not available	not available
dd_Smed_v6_427_0_9	4.98	0	1381.94	266.73	5.8e-10	NP_002078	GRN	progranulin precursor [Homo sapiens] >ref|XP_005257310.1| progranulin isoform X1 [Homo sapiens] >ref|XP_024306498.1| progranulin isoform X1 [Homo sapiens]	1.48e-11	NP_492982	pgrn-1	ProGRaNulin homolog [Caenorhabditis elegans]	not available	not available	not available	not available
dd_Smed_v6_43095_0_3	4.52	0.0095	0.71	0.14	not available	not available	not available	not available	not available	not available	not available	not available	not available	not available	not available	not available
dd_Smed_v6_43240_0_1	2.26	0.00142	2.14	0.9	not available	not available	not available	not available	not available	not available	not available	not available	not available	not available	not available	not available
dd_Smed_v6_4361_0_1	2.15	0	79.67	35.69	4.77e-71	NP_071451	IFIH1	interferon-induced helicase C domain-containing protein 1 [Homo sapiens]	3.33e-58	NP_001293710	drh-1	Dicer Related Helicase [Caenorhabditis elegans]	2.32e-12	NP_001262806	Fancm	fanconi anemia group M helicase, isoform B [Drosophila melanogaster] >ref|NP_650971.2| fanconi anemia group M helicase, isoform A [Drosophila melanogaster]
dd_Smed_v6_4420_0_1	4.17	0	106.94	24.69	3.22e-24	NP_003291	TRAF3	TNF receptor-associated factor 3 isoform 1 [Homo sapiens] >ref|NP_663777.1| TNF receptor-associated factor 3 isoform 1 [Homo sapiens] >ref|XP_016877106.1| TNF receptor-associated factor 3 isoform X1 [Homo sapiens] >ref|XP_016877107.1| TNF receptor-associated factor 3 isoform X1 [Homo sapiens]	2.31e-14	NP_491534	trf-2	TNF Receptor Associated Factor (TRAF) homolog [Caenorhabditis elegans]	6.03e-14	NP_001097080	Traf4	TNF-receptor-associated factor 4, isoform E [Drosophila melanogaster]
dd_Smed_v6_4477_0_1	2.07	0	47.75	22.2	not available	not available	not available	not available	not available	not available	not available	not available	not available	not available	not available	not available
dd_Smed_v6_44924_0_1	4.16	2.98e-05	1.84	0.42	not available	not available	not available	not available	not available	not available	not available	not available	not available	not available	not available	not available
dd_Smed_v6_48579_0_1	5.45	1.16e-08	1.59	0.28	not available	not available	not available	not available	not available	not available	not available	not available	not available	not available	not available	not available
dd_Smed_v6_48674_0_1	3.55	0.000361	1.45	0.38	not available	not available	not available	not available	not available	not available	not available	not available	not available	not available	not available	not available
dd_Smed_v6_50835_0_1	2.91	0.00321	0.76	0.24	not available	not available	not available	not available	not available	not available	not available	not available	not available	not available	not available	not available
dd_Smed_v6_50949_0_2	11.56	2.49e-07	1.23	0.09	not available	not available	not available	not available	not available	not available	not available	not available	not available	not available	not available	not available
dd_Smed_v6_51560_0_1	2.25	0.00257	1.46	0.62	not available	not available	not available	not available	not available	not available	not available	not available	not available	not available	not available	not available
dd_Smed_v6_5199_0_1	2.49	2.52e-12	120.5	46.44	not available	not available	not available	not available	not available	not available	not available	not available	not available	not available	not available	not available
dd_Smed_v6_5201_0_1	3.26	0	139.83	41.29	1.98e-64	NP_077024	DHX58	probable ATP-dependent RNA helicase DHX58 [Homo sapiens] >ref|XP_016880548.1| probable ATP-dependent RNA helicase DHX58 isoform X1 [Homo sapiens]	1.23e-48	NP_001293710	drh-1	Dicer Related Helicase [Caenorhabditis elegans]	6.73e-08	NP_001262806	Fancm	fanconi anemia group M helicase, isoform B [Drosophila melanogaster] >ref|NP_650971.2| fanconi anemia group M helicase, isoform A [Drosophila melanogaster]
dd_Smed_v6_52133_0_1	5.85	0.000118	1.76	0.28	not available	not available	not available	not available	not available	not available	not available	not available	not available	not available	not available	not available
dd_Smed_v6_52454_0_1	8.15	1.02e-09	1.55	0.18	4.07e-38	XP_016879110	EIF3CL	eukaryotic translation initiation factor 3 subunit C-like protein isoform X2 [Homo sapiens]	5.83e-41	NP_492638	eif-3.C	Eukaryotic translation initiation factor 3 subunit C [Caenorhabditis elegans]	6e-43	NP_001286545	eIF3c	eukaryotic translation initiation factor 3 subunit c, isoform B [Drosophila melanogaster] >ref|NP_611242.1| eukaryotic translation initiation factor 3 subunit c, isoform A [Drosophila melanogaster]
dd_Smed_v6_5276_0_2	2.13	2.62e-11	6.86	3.08	not available	not available	not available	not available	not available	not available	not available	not available	not available	not available	not available	not available
dd_Smed_v6_5344_0_4	849.28	0.00029	1.56	0	4.76e-61	NP_000761	CYP2C8	cytochrome P450 2C8 isoform a precursor [Homo sapiens]	1.21e-56	NP_510203	cyp-14A1	CYtochrome P450 family [Caenorhabditis elegans]	6.01e-54	NP_523403	Cyp18a1	cytochrome P450-18a1, isoform B [Drosophila melanogaster] >ref|NP_728191.1| cytochrome P450-18a1, isoform A [Drosophila melanogaster]
dd_Smed_v6_55745_0_1	4.53	0.00566	1.18	0.24	3.32e-06	NP_001138663	FAM200B	protein FAM200B [Homo sapiens] >ref|XP_016863537.1| protein FAM200B isoform X1 [Homo sapiens] >ref|XP_024309764.1| protein FAM200B isoform X1 [Homo sapiens] >ref|XP_024309765.1| protein FAM200B isoform X1 [Homo sapiens] >ref|XP_024309766.1| protein FAM200B isoform X1 [Homo sapiens] >ref|XP_024309767.1| protein FAM200B isoform X1 [Homo sapiens] >ref|XP_024309768.1| protein FAM200B isoform X1 [Homo…	not available	not available	not available	not available	not available	not available	not available	not available
dd_Smed_v6_5587_0_1	2.72	0	65.55	23.23	2.48e-20	NP_055129	DDX58	probable ATP-dependent RNA helicase DDX58 [Homo sapiens] >ref|XP_001156662.1| probable ATP-dependent RNA helicase DDX58 [Pan troglodytes]	2.74e-27	NP_492161	drh-3	Dicer Related Helicase [Caenorhabditis elegans]	1.23e-09	NP_523778	Dcr-2	Dicer-2, isoform A [Drosophila melanogaster]
dd_Smed_v6_5607_0_1	2.03	5.07e-14	33.05	15.63	not available	not available	not available	not available	not available	not available	not available	not available	not available	not available	not available	not available
dd_Smed_v6_56310_0_1	5.77	6.18e-06	2.31	0.37	not available	not available	not available	not available	not available	not available	not available	not available	not available	not available	not available	not available
dd_Smed_v6_5635_0_1	2.3	0	74.76	31.23	9.2e-169	NP_001357458	FYN	tyrosine-protein kinase Fyn isoform a [Homo sapiens] >ref|NP_002028.1| tyrosine-protein kinase Fyn isoform a [Homo sapiens] >ref|XP_001159342.1| tyrosine-protein kinase Fyn isoform X1 [Pan troglodytes] >ref|XP_002714971.1| PREDICTED: tyrosine-protein kinase Fyn isoform X1 [Oryctolagus cuniculus] >ref|XP_002817302.2| tyrosine-protein kinase Fyn isoform X1 [Pongo abelii] >ref|XP_003255626.1| PREDIC…	1.25e-158	NP_001293421	src-1	Tyrosine protein-kinase src-1 [Caenorhabditis elegans]	7.11e-164	NP_476849	Src42A	Src oncogene at 42A, isoform A [Drosophila melanogaster] >ref|XP_001970793.1| tyrosine-protein kinase Src42A isoform X3 [Drosophila erecta] >ref|XP_002043383.1| GM16530 [Drosophila sechellia] >ref|XP_002080258.1| uncharacterized protein Dsimw501_GD10390, isoform A [Drosophila simulans]
dd_Smed_v6_5708_0_2	2.37	0	19.64	7.95	not available	not available	not available	not available	not available	not available	not available	not available	not available	not available	not available	not available
dd_Smed_v6_582_0_1	2.96	0	1176.5	382.31	4.37e-110	NP_001188504	CTSV	cathepsin L2 preproprotein [Homo sapiens] >ref|NP_001324.2| cathepsin L2 preproprotein [Homo sapiens]	6.11e-94	NP_001256718	cpl-1	CathePsin L family [Caenorhabditis elegans]	1.85e-101	NP_523735	Cp1	cysteine proteinase-1, isoform C [Drosophila melanogaster]
dd_Smed_v6_63989_0_1	13.67	0.00899	0.61	0.03	not available	not available	not available	not available	not available	not available	not available	not available	not available	not available	not available	not available
dd_Smed_v6_64706_0_1	9.9	3.9e-05	1.39	0.13	5.26e-07	XP_016879110	EIF3CL	eukaryotic translation initiation factor 3 subunit C-like protein isoform X2 [Homo sapiens]	6.92e-06	NP_492638	eif-3.C	Eukaryotic translation initiation factor 3 subunit C [Caenorhabditis elegans]	1.36e-07	NP_001286545	eIF3c	eukaryotic translation initiation factor 3 subunit c, isoform B [Drosophila melanogaster] >ref|NP_611242.1| eukaryotic translation initiation factor 3 subunit c, isoform A [Drosophila melanogaster]
dd_Smed_v6_6543_0_1	5.25	0	19.29	3.49	not available	not available	not available	not available	not available	not available	not available	not available	not available	not available	not available	not available
dd_Smed_v6_65551_0_1	4.84	9.57e-05	1.69	0.33	not available	not available	not available	not available	not available	not available	not available	not available	not available	not available	not available	not available
dd_Smed_v6_6585_0_3	317.07	0.00355	0.18	0	not available	not available	not available	not available	3.64e-21	NP_001256466	nid-1	NIDogen (basement membrane protein) [Caenorhabditis elegans]	6.67e-18	NP_610575	Ndg	Nidogen/entactin, isoform A [Drosophila melanogaster] >ref|NP_995796.2| Nidogen/entactin, isoform C [Drosophila melanogaster]
dd_Smed_v6_6669_0_1	2.86	0	6.2	2.08	2.27e-20	NP_004961	IGFALS	insulin-like growth factor-binding protein complex acid labile subunit isoform 2 precursor [Homo sapiens]	6.88e-18	NP_495322	lron-15	eLRR (extracellular Leucine-Rich Repeat) ONly [Caenorhabditis elegans]	2.64e-20	NP_001246765	Toll-6	Toll-6, isoform B [Drosophila melanogaster] >ref|NP_001246766.1| Toll-6, isoform C [Drosophila melanogaster] >ref|NP_524081.1| Toll-6, isoform A [Drosophila melanogaster]
dd_Smed_v6_6669_0_2	2.11	0	33.07	15.11	2.24e-20	NP_004961	IGFALS	insulin-like growth factor-binding protein complex acid labile subunit isoform 2 precursor [Homo sapiens]	6.81e-18	NP_495322	lron-15	eLRR (extracellular Leucine-Rich Repeat) ONly [Caenorhabditis elegans]	2.61e-20	NP_001246765	Toll-6	Toll-6, isoform B [Drosophila melanogaster] >ref|NP_001246766.1| Toll-6, isoform C [Drosophila melanogaster] >ref|NP_524081.1| Toll-6, isoform A [Drosophila melanogaster]
dd_Smed_v6_6701_0_5	19.64	0.00601	0.2	0.00847	not available	not available	not available	not available	not available	not available	not available	not available	not available	not available	not available	not available
dd_Smed_v6_67229_0_1	6.31	0.00922	0.86	0.12	not available	not available	not available	not available	not available	not available	not available	not available	not available	not available	not available	not available
dd_Smed_v6_6743_0_1	2.74	0	68.91	24.24	not available	not available	not available	not available	not available	not available	not available	not available	not available	not available	not available	not available
dd_Smed_v6_67651_0_1	7.13	0	5.99	0.8	not available	not available	not available	not available	not available	not available	not available	not available	not available	not available	not available	not available
dd_Smed_v6_6777_0_1	12.59	0.000838	0.52	0.04	not available	not available	not available	not available	not available	not available	not available	not available	not available	not available	not available	not available
dd_Smed_v6_6822_0_5	2.29	2.32e-10	4.88	2.05	1.8e-58	NP_114171	HASPIN	serine/threonine-protein kinase haspin [Homo sapiens]	1.49e-53	NP_492043	hasp-1	HASPin kinase related [Caenorhabditis elegans]	1.55e-60	NP_001015349	Haspin	haspin [Drosophila melanogaster]
dd_Smed_v6_6840_0_1	2.36	0	59.42	24.2	1.37e-07	XP_016882599	BCL3	B-cell lymphoma 3 protein isoform X5 [Homo sapiens]	6.43e-06	NP_001294016	kdin-1	KiDINs220 (vertebrate scaffold protein) homolog [Caenorhabditis elegans]	not available	not available	not available	not available
dd_Smed_v6_6840_0_2	2.38	1.08e-07	10.97	4.43	not available	not available	not available	not available	not available	not available	not available	not available	not available	not available	not available	not available
dd_Smed_v6_6952_0_1	2.51	1.76e-14	6.53	2.5	not available	not available	not available	not available	not available	not available	not available	not available	not available	not available	not available	not available
dd_Smed_v6_7016_0_1	2.18	0	41.46	18.27	5.62e-13	NP_001354425	ANKRD44	serine/threonine-protein phosphatase 6 regulatory ankyrin repeat subunit B isoform D [Homo sapiens]	5.46e-13	NP_741409	unc-44	Uncharacterized protein CELE_B0350.2 [Caenorhabditis elegans]	1.43e-17	NP_001097533	Ank2	ankyrin 2, isoform N [Drosophila melanogaster]
dd_Smed_v6_7124_0_1	2.04	0	47.32	22.28	not available	not available	not available	not available	not available	not available	not available	not available	3.29e-07	NP_511080	Traf6	TNF-receptor-associated factor 6 [Drosophila melanogaster]
dd_Smed_v6_7128_0_1	4.7	0	58.64	12	6.06e-12	XP_005257681	STAT5A	signal transducer and activator of transcription 5A isoform X1 [Homo sapiens]	not available	not available	not available	not available	1.04e-09	NP_732517	Stat92E	Signal-transducer and activator of transcription protein at 92E, isoform B [Drosophila melanogaster]
dd_Smed_v6_71461_0_1	8.36	0.000825	1.2	0.13	not available	not available	not available	not available	not available	not available	not available	not available	not available	not available	not available	not available
dd_Smed_v6_7246_0_1	3.55	0	72.38	19.66	not available	not available	not available	not available	not available	not available	not available	not available	not available	not available	not available	not available
dd_Smed_v6_7247_0_1	3.13	0	41.03	12.64	9.22e-07	NP_001230009	ELF5	ETS-related transcription factor Elf-5 isoform 3 [Homo sapiens] >ref|XP_004050974.1| PREDICTED: ETS-related transcription factor Elf-5 isoform X4 [Gorilla gorilla gorilla] >ref|XP_008772132.1| PREDICTED: ETS-related transcription factor Elf-5 isoform X2 [Rattus norvegicus] >ref|XP_009244760.1| ETS-related transcription factor Elf-5 isoform X4 [Pongo abelii]	3.63e-08	NP_509099	ets-4	Transcription factor ets-4 [Caenorhabditis elegans]	6.37e-07	NP_524535	Ets98B	Ets at 98B, isoform A [Drosophila melanogaster]
dd_Smed_v6_7261_0_1	12.78	0	20.43	1.53	not available	not available	not available	not available	not available	not available	not available	not available	not available	not available	not available	not available
dd_Smed_v6_7351_0_1	5.65	0	57.91	9.86	not available	not available	not available	not available	not available	not available	not available	not available	not available	not available	not available	not available
dd_Smed_v6_7361_0_1	2.91	0	42.8	14.13	2.29e-35	NP_001258791	PNLDC1	poly(A)-specific ribonuclease PNLDC1 isoform 1 [Homo sapiens]	1.24e-16	NP_506169	parn-1	3'-5' exoribonuclease parn-1 [Caenorhabditis elegans]	not available	not available	not available	not available
dd_Smed_v6_7441_0_1	3.04	0	61.77	19.59	3.96e-47	NP_631917	ALKBH3	alpha-ketoglutarate-dependent dioxygenase alkB homolog 3 [Homo sapiens] >ref|XP_001159019.1| alpha-ketoglutarate-dependent dioxygenase alkB homolog 3 isoform X1 [Pan troglodytes] >ref|XP_003808262.1| alpha-ketoglutarate-dependent dioxygenase alkB homolog 3 [Pan paniscus] >ref|XP_008958542.1| alpha-ketoglutarate-dependent dioxygenase alkB homolog 3 [Pan paniscus] >ref|XP_009458538.1| alpha-ketoglu…	not available	not available	not available	not available	not available	not available	not available	not available
dd_Smed_v6_7450_0_3	2.38	0	26.19	10.6	4.71e-12	XP_005260702	RBCK1	ranBP-type and C3HC4-type zinc finger-containing protein 1 isoform X3 [Homo sapiens]	not available	not available	not available	not available	not available	not available	not available	not available
dd_Smed_v6_7590_0_1	2.52	0	44.91	17.12	not available	not available	not available	not available	not available	not available	not available	not available	not available	not available	not available	not available
dd_Smed_v6_7594_0_1	4.21	0	97	22.18	4.36e-105	XP_011515267	AGO2	protein argonaute-2 isoform X2 [Homo sapiens]	3.04e-96	NP_493837	alg-2	Protein argonaute [Caenorhabditis elegans]	1.66e-93	NP_001246314	AGO1	Argonaute-1, isoform D [Drosophila melanogaster] >ref|NP_725341.1| Argonaute-1, isoform A [Drosophila melanogaster] >ref|NP_725342.1| Argonaute-1, isoform C [Drosophila melanogaster] >ref|XP_016027498.1| argonaute 1, isoform C [Drosophila simulans]
dd_Smed_v6_768_0_2	5.97	0	10.11	1.63	8.81e-44	NP_006255	PTPN13	tyrosine-protein phosphatase non-receptor type 13 isoform 2 [Homo sapiens]	3.3e-41	NP_500128	Y41D4A.5	Tyrosine-protein phosphatase [Caenorhabditis elegans]	2.99e-44	NP_524048	Ptp69D	protein tyrosine phosphatase 69D, isoform A [Drosophila melanogaster]
dd_Smed_v6_7792_0_5	404.53	0.00201	0.37	0	0	NP_001338	DGKQ	diacylglycerol kinase theta [Homo sapiens]	0	NP_508191	dgk-1	Diacylglycerol kinase [Caenorhabditis elegans]	0	NP_996275	CG31140	uncharacterized protein Dmel_CG31140, isoform F [Drosophila melanogaster]
dd_Smed_v6_78227_0_1	13.38	2.43e-05	1.2	0.08	not available	not available	not available	not available	not available	not available	not available	not available	not available	not available	not available	not available
dd_Smed_v6_783_0_1	9.66	0	1178.05	117.11	not available	not available	not available	not available	not available	not available	not available	not available	not available	not available	not available	not available
dd_Smed_v6_7857_0_1	6.39	0.000139	0.38	0.06	not available	not available	not available	not available	not available	not available	not available	not available	not available	not available	not available	not available
dd_Smed_v6_7940_0_1	2.61	0	52.79	19.45	8.44e-163	NP_001309145	DHX8	ATP-dependent RNA helicase DHX8 isoform 3 [Homo sapiens]	1.17e-150	NP_497027	mog-4	Probable pre-mRNA-splicing factor ATP-dependent RNA helicase mog-4 [Caenorhabditis elegans]	9.93e-158	NP_610928	pea	peanuts [Drosophila melanogaster]
dd_Smed_v6_80154_0_1	43.15	0	13.14	0.29	not available	not available	not available	not available	not available	not available	not available	not available	not available	not available	not available	not available
dd_Smed_v6_8176_0_1	2.01	0	22	10.52	1.35e-78	NP_001032412	HELZ2	helicase with zinc finger domain 2 isoform 1 [Homo sapiens]	9.71e-35	NP_490829	smg-2	Regulator of nonsense transcripts 1 [Caenorhabditis elegans]	3.31e-35	NP_001285145	Upf1	Upf1, isoform B [Drosophila melanogaster] >ref|NP_572767.1| Upf1, isoform A [Drosophila melanogaster]
dd_Smed_v6_8339_0_1	3.01	0	53.75	17.23	not available	not available	not available	not available	not available	not available	not available	not available	not available	not available	not available	not available
dd_Smed_v6_8447_0_1	3.54	0	31.38	8.52	not available	not available	not available	not available	not available	not available	not available	not available	not available	not available	not available	not available
dd_Smed_v6_8502_0_1	2.14	0	26.63	11.96	2.13e-54	NP_001182502	DICER1	endoribonuclease Dicer isoform 2 [Homo sapiens]	1.53e-47	NP_498761	dcr-1	Death-promoting deoxyribonuclease [Caenorhabditis elegans]	6.63e-42	NP_524453	Dcr-1	Dicer-1 [Drosophila melanogaster]
dd_Smed_v6_8575_0_1	2.44	0	13.02	5.14	6.56e-41	NP_001317376	HELZ	probable helicase with zinc finger domain isoform 2 [Homo sapiens]	6.5e-09	NP_001300391	Y106G6D.5	Uncharacterized protein CELE_Y106G6D.5 [Caenorhabditis elegans]	1.35e-39	NP_001261848	Helz	uncharacterized protein Dmel_CG9425, isoform C [Drosophila melanogaster] >ref|NP_648725.2| uncharacterized protein Dmel_CG9425, isoform D [Drosophila melanogaster] >ref|NP_996084.1| uncharacterized protein Dmel_CG9425, isoform B [Drosophila melanogaster]
dd_Smed_v6_8575_0_3	2.59	0.00486	2.15	0.79	3.45e-41	NP_001317376	HELZ	probable helicase with zinc finger domain isoform 2 [Homo sapiens]	5.7e-09	NP_001300391	Y106G6D.5	Uncharacterized protein CELE_Y106G6D.5 [Caenorhabditis elegans]	1.01e-39	NP_001261848	Helz	uncharacterized protein Dmel_CG9425, isoform C [Drosophila melanogaster] >ref|NP_648725.2| uncharacterized protein Dmel_CG9425, isoform D [Drosophila melanogaster] >ref|NP_996084.1| uncharacterized protein Dmel_CG9425, isoform B [Drosophila melanogaster]
dd_Smed_v6_8609_0_1	4.36	0.000596	2.2	0.47	not available	not available	not available	not available	not available	not available	not available	not available	not available	not available	not available	not available
dd_Smed_v6_8762_0_1	2.19	0	44.01	19.4	2.03e-12	NP_066363	ZNFX1	NFX1-type zinc finger-containing protein 1 [Homo sapiens]	7.52e-12	NP_001254205	ZK1067.2	Zinc finger NFX1-type containing homolog [Caenorhabditis elegans]	1.07e-07	NP_476598	stc	shuttle craft, isoform A [Drosophila melanogaster]
dd_Smed_v6_884_0_10	6.04	0	125.94	20.03	5.47e-11	NP_001269849	MX1	interferon-induced GTP-binding protein Mx1 isoform b [Homo sapiens]	4.73e-06	NP_495986	eat-3	Uncharacterized protein CELE_D2013.5 [Caenorhabditis elegans]	1.74e-07	NP_001259946	Drp1	dynamin related protein 1, isoform B [Drosophila melanogaster] >ref|NP_608694.2| dynamin related protein 1, isoform A [Drosophila melanogaster]
dd_Smed_v6_884_0_11	3.9	0	154.64	38.08	1.94e-09	NP_001005362	DNM2	dynamin-2 isoform 4 [Homo sapiens] >ref|XP_016790510.1| dynamin-2 isoform X11 [Pan troglodytes] >ref|XP_018870665.1| PREDICTED: dynamin-2 isoform X5 [Gorilla gorilla gorilla] >ref|XP_024092419.1| dynamin-2 isoform X6 [Pongo abelii]	2.08e-09	NP_001024331	dyn-1	Dynamin [Caenorhabditis elegans]	2.1e-09	NP_001162766	shi	shibire, isoform J [Drosophila melanogaster] >ref|NP_727910.1| shibire, isoform K [Drosophila melanogaster] >ref|NP_996465.1| shibire, isoform G [Drosophila melanogaster] >ref|NP_996466.1| shibire, isoform F [Drosophila melanogaster]
dd_Smed_v6_884_0_6	3.07	0	227.47	71.2	8.15e-17	NP_001138397	MX1	interferon-induced GTP-binding protein Mx1 isoform a [Homo sapiens] >ref|NP_001171517.1| interferon-induced GTP-binding protein Mx1 isoform a [Homo sapiens] >ref|NP_002453.2| interferon-induced GTP-binding protein Mx1 isoform a [Homo sapiens] >ref|XP_005261035.1| interferon-induced GTP-binding protein Mx1 isoform X1 [Homo sapiens] >ref|XP_005261036.1| interferon-induced GTP-binding protein Mx1 is…	3.29e-10	NP_001023375	drp-1	Dynamin-Related Protein [Caenorhabditis elegans]	4.99e-11	NP_001259946	Drp1	dynamin related protein 1, isoform B [Drosophila melanogaster] >ref|NP_608694.2| dynamin related protein 1, isoform A [Drosophila melanogaster]
dd_Smed_v6_884_0_8	3.65	0	38.02	9.99	not available	not available	not available	not available	not available	not available	not available	not available	not available	not available	not available	not available
dd_Smed_v6_884_0_9	3.5	1.1e-10	16.85	4.64	4.96e-06	NP_001317309	DNM1L	dynamin-1-like protein isoform 8 [Homo sapiens] >ref|XP_005570594.1| PREDICTED: dynamin-1-like protein isoform X5 [Macaca fascicularis] >ref|XP_008964540.1| dynamin-1-like protein isoform X5 [Pan paniscus] >ref|XP_009001899.1| PREDICTED: dynamin-1-like protein isoform X3 [Callithrix jacchus] >ref|XP_010369287.1| PREDICTED: dynamin-1-like protein isoform X6 [Rhinopithecus roxellana] >ref|XP_011927…	not available	not available	not available	not available	not available	not available	not available	not available
dd_Smed_v6_8930_0_1	2.02	0.00564	2.95	1.4	not available	not available	not available	not available	not available	not available	not available	not available	not available	not available	not available	not available
dd_Smed_v6_915_0_1	3.12	0	770.06	237.07	1.05e-45	NP_002078	GRN	progranulin precursor [Homo sapiens] >ref|XP_005257310.1| progranulin isoform X1 [Homo sapiens] >ref|XP_024306498.1| progranulin isoform X1 [Homo sapiens]	6.63e-22	NP_492982	pgrn-1	ProGRaNulin homolog [Caenorhabditis elegans]	not available	not available	not available	not available
dd_Smed_v6_9375_0_1	5.03	1.62e-11	5.13	0.98	not available	not available	not available	not available	not available	not available	not available	not available	not available	not available	not available	not available
dd_Smed_v6_9526_0_1	2.2	0	37	16.17	not available	not available	not available	not available	not available	not available	not available	not available	not available	not available	not available	not available
dd_Smed_v6_964_0_1	2.49	0	408.14	157.19	not available	not available	not available	not available	not available	not available	not available	not available	not available	not available	not available	not available
dd_Smed_v6_9717_0_1	4.1	1.13e-07	1.85	0.43	7.34e-12	NP_689808	PGBD4	piggyBac transposable element-derived protein 4 [Homo sapiens]	not available	not available	not available	not available	not available	not available	not available	not available

## Sheet: adar2(RNAi) DownReg 28 days
					Homo sapiens				Caenorhabditis elegans				Drosophila melanogaster
Name	Fold change	FDR p-value	adar2(RNAi) RPKM Mean	control(RNAi) RPKM Mean	Lowest E-value	Accession (E-value)	Gene name	Description (E-value)	Lowest E-value	Accession (E-value)	Gene name	Description (E-value)	Lowest E-value	Accession (E-value)	Gene name	Description (E-value)
dd_Smed_v6_10484_0_1	-2.24	1.49e-08	3.14	6.76	2.75e-20	NP_955631	NANOS1	nanos homolog 1 [Homo sapiens]	not available	not available	not available	not available	2.28e-16	NP_476658	nos	nanos, isoform A [Drosophila melanogaster]
dd_Smed_v6_10947_0_2	-4.69	0	1.4	6.3	0	NP_005992	TUBA3C	tubulin alpha-3 chain [Rattus norvegicus] >ref|NP_001035097.1| tubulin alpha-3 chain [Rattus norvegicus] >ref|NP_001233579.1| tubulin alpha-3E chain [Pan troglodytes] >ref|NP_005992.1| tubulin alpha-3C chain [Homo sapiens] >ref|NP_033472.1| tubulin alpha-3 chain [Mus musculus] >ref|NP_033475.1| tubulin alpha-3 chain [Mus musculus] >ref|NP_525125.2| tubulin alpha-3D chain [Homo sapiens] >ref|XP_00…	0	NP_497663	mec-12	Detyrosinated tubulin alpha-3 chain [Caenorhabditis elegans]	0	NP_476772	alphaTub84B	alpha-Tubulin at 84B [Drosophila melanogaster] >ref|XP_001359737.1| uncharacterized protein Dpse_GA15128 [Drosophila pseudoobscura pseudoobscura] >ref|XP_001953205.1| uncharacterized protein Dana_GF17649 [Drosophila ananassae] >ref|XP_001979141.1| tubulin alpha-1 chain [Drosophila erecta] >ref|XP_001989810.1| GH19001 [Drosophila grimshawi] >ref|XP_001999459.1| uncharacterized protein Dmoj_GI23057…
dd_Smed_v6_11019_0_2	-7.26	0	0.24	1.67	6.05e-132	XP_006724804	INTS6L	integrator complex subunit 6-like isoform X2 [Homo sapiens]	9.28e-49	NP_001294213	dic-1	human DICE1 (Deleted In Cancer) homolog [Caenorhabditis elegans]	1.07e-98	NP_001259259	IntS6	integrator 6, isoform C [Drosophila melanogaster] >ref|NP_001259260.1| integrator 6, isoform D [Drosophila melanogaster] >ref|NP_001259261.1| integrator 6, isoform E [Drosophila melanogaster] >ref|NP_572253.2| integrator 6, isoform A [Drosophila melanogaster] >ref|NP_727026.1| integrator 6, isoform B [Drosophila melanogaster]
dd_Smed_v6_1114_0_1	-2.1	0	151.57	305.64	1.48e-173	NP_002141	HPD	4-hydroxyphenylpyruvate dioxygenase isoform 1 [Homo sapiens]	3.69e-166	NP_499324	hpd-1	4-hydroxyphenylpyruvate dioxygenase [Caenorhabditis elegans]	0	NP_730536	Hpd	4-hydroxyphenylpyruvate dioxygenase, isoform A [Drosophila melanogaster] >ref|XP_002085658.2| uncharacterized protein Dsimw501_GD12185 [Drosophila simulans]
dd_Smed_v6_11479_0_2	-2.07	7.01e-07	3.79	7.54	not available	not available	not available	not available	not available	not available	not available	not available	not available	not available	not available	not available
dd_Smed_v6_11802_0_1	-3.97	1.97e-13	0.6	2.31	0	NP_001244120	DDX6	probable ATP-dependent RNA helicase DDX6 [Homo sapiens] >ref|NP_004388.2| probable ATP-dependent RNA helicase DDX6 [Homo sapiens] >ref|XP_003253300.1| PREDICTED: probable ATP-dependent RNA helicase DDX6 [Nomascus leucogenys] >ref|XP_003820080.1| probable ATP-dependent RNA helicase DDX6 [Pan paniscus] >ref|XP_003820081.1| probable ATP-dependent RNA helicase DDX6 [Pan paniscus] >ref|XP_003910842.1|…	0	NP_498646	cgh-1	ATP-dependent RNA helicase cgh-1 [Caenorhabditis elegans]	0	NP_523533	me31B	maternal expression at 31B, isoform A [Drosophila melanogaster]
dd_Smed_v6_11870_0_1	-3.97	2.91e-05	0.13	0.5	0	NP_005989	CCT3	T-complex protein 1 subunit gamma isoform a [Homo sapiens] >ref|XP_003821103.1| T-complex protein 1 subunit gamma [Pan paniscus]	0	NP_494218	cct-3	T-complex protein 1 subunit gamma [Caenorhabditis elegans]	0	NP_001189236	CCT3	chaperonin containing TCP1 subunit 3, isoform C [Drosophila melanogaster] >ref|NP_001189237.1| chaperonin containing TCP1 subunit 3, isoform D [Drosophila melanogaster] >ref|NP_650572.2| chaperonin containing TCP1 subunit 3, isoform A [Drosophila melanogaster] >ref|NP_732167.1| chaperonin containing TCP1 subunit 3, isoform B [Drosophila melanogaster]
dd_Smed_v6_11945_0_8	-4.89	0.000276	0.18	0.86	1.89e-25	NP_001316545	ZBED9	SCAN domain-containing protein 3 isoform 2 [Homo sapiens] >ref|XP_011512586.1| SCAN domain-containing protein 3 isoform X1 [Homo sapiens] >ref|XP_011512587.1| SCAN domain-containing protein 3 isoform X1 [Homo sapiens] >ref|XP_011512588.1| SCAN domain-containing protein 3 isoform X1 [Homo sapiens] >ref|XP_011512589.1| SCAN domain-containing protein 3 isoform X1 [Homo sapiens]	not available	not available	not available	not available	not available	not available	not available	not available
dd_Smed_v6_120_0_1	-2.87	3.53e-13	37.08	101.83	not available	not available	not available	not available	not available	not available	not available	not available	not available	not available	not available	not available
dd_Smed_v6_12179_0_1	-2.09	1.79e-11	3.71	7.46	not available	not available	not available	not available	not available	not available	not available	not available	not available	not available	not available	not available
dd_Smed_v6_12695_0_1	-2.27	1.28e-11	2.59	5.63	7.92e-43	NP_001132928	SVOPL	putative transporter SVOPL isoform 1 [Homo sapiens] >ref|XP_005250200.1| putative transporter SVOPL isoform X1 [Homo sapiens]	4.71e-33	NP_498960	svop-1	Putative transporter svop-1 [Caenorhabditis elegans]	2.11e-26	NP_001286807	CG4324	uncharacterized protein Dmel_CG4324, isoform C [Drosophila melanogaster] >ref|NP_611868.1| uncharacterized protein Dmel_CG4324, isoform A [Drosophila melanogaster]
dd_Smed_v6_12927_0_2	-2.84	0.00667	0.31	0.82	2.25e-57	NP_001193658	AKT3	RAC-gamma serine/threonine-protein kinase isoform 2 [Homo sapiens] >ref|NP_859029.1| RAC-gamma serine/threonine-protein kinase isoform 2 [Homo sapiens] >ref|XP_004284559.1| PREDICTED: RAC-gamma serine/threonine-protein kinase isoform X2 [Orcinus orca] >ref|XP_006157281.1| RAC-gamma serine/threonine-protein kinase isoform X3 [Tupaia chinensis] >ref|XP_007462697.1| PREDICTED: RAC-gamma serine/threo…	9.81e-58	NP_499861	tpa-1	Protein kinase C-like 1 [Caenorhabditis elegans]	2.09e-56	NP_001163767	Pkc98E	protein C kinase 98E, isoform B [Drosophila melanogaster]
dd_Smed_v6_1321_0_1	-2.07	0	63	125.6	not available	not available	not available	not available	not available	not available	not available	not available	not available	not available	not available	not available
dd_Smed_v6_13411_0_3	-5.6	6.24e-05	0.06	0.33	1.12e-113	NP_001119603	POLG	DNA polymerase subunit gamma-1 [Homo sapiens] >ref|NP_002684.1| DNA polymerase subunit gamma-1 [Homo sapiens]	3.88e-42	NP_496592	polg-1	POLG (mitochondrial DNA POLymerase Gamma) [Caenorhabditis elegans]	1.42e-92	NP_476821	tam	tamas [Drosophila melanogaster]
dd_Smed_v6_1349_0_1	-5.77	1.5e-09	2.11	11.67	1.03e-11	NP_001129602	APP	amyloid-beta precursor protein isoform f precursor [Homo sapiens]	1.87e-10	NP_001263941	Y43F8B.3	Uncharacterized protein CELE_Y43F8B.3 [Caenorhabditis elegans]	1.7e-10	NP_788751	Ppn	papilin, isoform F [Drosophila melanogaster]
dd_Smed_v6_135_0_1	-2.43	0.0071	159.23	368.52	not available	not available	not available	not available	not available	not available	not available	not available	not available	not available	not available	not available
dd_Smed_v6_13626_0_1	-6.46	0.000253	0.14	0.86	6.73e-30	XP_011517762	TUBB8	tubulin beta-8 chain isoform X2 [Homo sapiens]	1.68e-28	NP_497728	ben-1	Tubulin beta chain [Caenorhabditis elegans]	1.55e-28	NP_524290	betaTub85D	tubulin beta-2 chain-like [Ceratitis capitata] >ref|NP_524290.2| beta-Tubulin at 85D [Drosophila melanogaster] >ref|XP_001357842.1| uncharacterized protein Dpse_GA21728 [Drosophila pseudoobscura pseudoobscura] >ref|XP_001953433.1| uncharacterized protein Dana_GF17765 [Drosophila ananassae] >ref|XP_001980828.1| tubulin beta-2 chain [Drosophila erecta] >ref|XP_001990080.1| GH19142 [Drosophila grims…
dd_Smed_v6_13734_0_10	-10.84	0.000438	0.02	0.19	not available	not available	not available	not available	not available	not available	not available	not available	not available	not available	not available	not available
dd_Smed_v6_13734_0_6	-2.02	0.00273	0.62	1.21	not available	not available	not available	not available	not available	not available	not available	not available	not available	not available	not available	not available
dd_Smed_v6_1392_0_1	-2.08	7.8e-07	10.36	20.8	not available	not available	not available	not available	not available	not available	not available	not available	not available	not available	not available	not available
dd_Smed_v6_14171_0_2	-31.51	0	0.05	1.67	not available	not available	not available	not available	not available	not available	not available	not available	not available	not available	not available	not available
dd_Smed_v6_14341_0_1	-2.14	2.36e-08	1.64	3.4	not available	not available	not available	not available	not available	not available	not available	not available	not available	not available	not available	not available
dd_Smed_v6_14537_0_1	-2.47	0.000254	0.76	1.79	not available	not available	not available	not available	not available	not available	not available	not available	not available	not available	not available	not available
dd_Smed_v6_14601_0_1	-6.86	2.65e-07	0.27	1.8	not available	not available	not available	not available	not available	not available	not available	not available	not available	not available	not available	not available
dd_Smed_v6_14646_0_1	-2.11	1.23e-07	2.18	4.42	1.21e-79	NP_055299	MOCS3	adenylyltransferase and sulfurtransferase MOCS3 [Homo sapiens]	1.27e-72	NP_501359	moc-3	Molybdopterin-synthase sulfurtransferase [Caenorhabditis elegans]	5.83e-82	NP_001260255	Uba4	ubiquitin activating enzyme 4, isoform B [Drosophila melanogaster] >ref|NP_001260256.1| ubiquitin activating enzyme 4, isoform C [Drosophila melanogaster] >ref|NP_609240.2| ubiquitin activating enzyme 4, isoform A [Drosophila melanogaster]
dd_Smed_v6_14696_0_2	-3.63	0.000416	0.17	0.58	1.37e-156	NP_871626	PPP2R3A	serine/threonine-protein phosphatase 2A regulatory subunit B'' subunit alpha isoform 2 [Homo sapiens]	3.43e-96	NP_001257277	F43B10.1	Uncharacterized protein CELE_F43B10.1 [Caenorhabditis elegans]	5.83e-144	NP_001247197	CG4733	uncharacterized protein Dmel_CG4733, isoform C [Drosophila melanogaster] >ref|NP_001247198.1| uncharacterized protein Dmel_CG4733, isoform D [Drosophila melanogaster] >ref|NP_650842.2| uncharacterized protein Dmel_CG4733, isoform B [Drosophila melanogaster]
dd_Smed_v6_14799_0_1	-4.09	0.00598	0.25	1	not available	not available	not available	not available	not available	not available	not available	not available	not available	not available	not available	not available
dd_Smed_v6_14812_0_1	-9	2.46e-09	0.2	1.78	not available	not available	not available	not available	not available	not available	not available	not available	not available	not available	not available	not available
dd_Smed_v6_14910_0_2	-5.38	0	0.43	2.28	1.03e-23	NP_001300981	KLF4	Krueppel-like factor 4 isoform 1 [Homo sapiens]	1.12e-23	NP_001022204	klf-3	Kruppel-Like Factor (zinc finger protein) [Caenorhabditis elegans]	2.75e-26	NP_001259832	cbt	cabut, isoform C [Drosophila melanogaster] >ref|NP_608529.2| cabut, isoform B [Drosophila melanogaster]
dd_Smed_v6_15010_0_1	-3.32	5.71e-06	0.44	1.44	4.66e-87	NP_001627	SLC25A6	ADP/ATP translocase 3 [Macaca fascicularis] >ref|NP_001627.2| ADP/ATP translocase 3 [Homo sapiens] >ref|XP_002831374.3| ADP/ATP translocase 3 [Pongo abelii] >ref|XP_004063771.1| PREDICTED: ADP/ATP translocase 3 [Gorilla gorilla gorilla] >ref|XP_008017851.1| PREDICTED: ADP/ATP translocase 3 [Chlorocebus sabaeus] >ref|XP_010362788.1| PREDICTED: ADP/ATP translocase 3 [Rhinopithecus roxellana] >ref|X…	2.58e-79	NP_501727	ant-1.3	Adenine Nucleotide Translocator [Caenorhabditis elegans]	8.56e-86	NP_727448	sesB	stress-sensitive B, isoform C [Drosophila melanogaster] >ref|NP_727449.1| stress-sensitive B, isoform D [Drosophila melanogaster]
dd_Smed_v6_1530_0_1	-3.7	2.62e-09	10.96	38.5	9.05e-07	NP_001122	CRISP1	cysteine-rich secretory protein 1 isoform 1 precursor [Homo sapiens] >ref|NP_001192149.1| cysteine-rich secretory protein 1 isoform 1 precursor [Homo sapiens]	4.73e-06	NP_507793	scl-21	SCP-Like extracellular protein [Caenorhabditis elegans]	8.99e-09	NP_650264	CG8483	uncharacterized protein Dmel_CG8483 [Drosophila melanogaster]
dd_Smed_v6_1543_0_3	-2.13	5.27e-07	5.22	10.76	not available	not available	not available	not available	not available	not available	not available	not available	not available	not available	not available	not available
dd_Smed_v6_16036_0_1	-2.31	0.000721	0.99	2.21	not available	not available	not available	not available	not available	not available	not available	not available	5.77e-07	NP_001027412	CG33671	uncharacterized protein Dmel_CG33671, isoform A [Drosophila melanogaster] >ref|NP_001260922.1| uncharacterized protein Dmel_CG33671, isoform B [Drosophila melanogaster]
dd_Smed_v6_16106_0_1	-3.16	0.000171	0.77	2.39	not available	not available	not available	not available	not available	not available	not available	not available	not available	not available	not available	not available
dd_Smed_v6_16457_0_1	-2.93	5.07e-14	1.41	3.96	not available	not available	not available	not available	not available	not available	not available	not available	not available	not available	not available	not available
dd_Smed_v6_16497_0_5	-22.23	0	0.07	1.4	not available	not available	not available	not available	not available	not available	not available	not available	not available	not available	not available	not available
dd_Smed_v6_16566_0_2	-6.43	8.75e-11	0.12	0.79	2.03e-69	NP_114476	PCDHGA7	protocadherin gamma-A7 isoform 2 precursor [Homo sapiens]	7.48e-42	NP_506256	fmi-1	FlaMIngo (cadherin plus 7TM domain) homolog [Caenorhabditis elegans]	7.62e-50	NP_001285551	ds	dachsous, isoform B [Drosophila melanogaster] >ref|NP_523446.2| dachsous, isoform A [Drosophila melanogaster]
dd_Smed_v6_16830_0_1	-4.43	0.00185	0.26	1.16	not available	not available	not available	not available	not available	not available	not available	not available	not available	not available	not available	not available
dd_Smed_v6_16848_0_1	-3.37	1.76e-14	0.53	1.7	2.48e-156	XP_016879110	EIF3CL	eukaryotic translation initiation factor 3 subunit C-like protein isoform X2 [Homo sapiens]	1.32e-135	NP_492638	eif-3.C	Eukaryotic translation initiation factor 3 subunit C [Caenorhabditis elegans]	6.53e-149	NP_001286545	eIF3c	eukaryotic translation initiation factor 3 subunit c, isoform B [Drosophila melanogaster] >ref|NP_611242.1| eukaryotic translation initiation factor 3 subunit c, isoform A [Drosophila melanogaster]
dd_Smed_v6_17481_0_1	-2.39	0.00607	1.51	3.46	not available	not available	not available	not available	not available	not available	not available	not available	not available	not available	not available	not available
dd_Smed_v6_17526_0_1	-4.25	6.48e-10	0.66	2.73	3.72e-135	NP_001276674	GAPDH	glyceraldehyde-3-phosphate dehydrogenase isoform 1 [Homo sapiens] >ref|NP_001276675.1| glyceraldehyde-3-phosphate dehydrogenase isoform 1 [Homo sapiens] >ref|NP_002037.2| glyceraldehyde-3-phosphate dehydrogenase isoform 1 [Homo sapiens] >ref|XP_003819180.1| glyceraldehyde-3-phosphate dehydrogenase [Pan paniscus] >ref|XP_004052609.1| PREDICTED: glyceraldehyde-3-phosphate dehydrogenase [Gorilla gor…	1.61e-129	NP_496237	gpd-1	Glyceraldehyde-3-phosphate dehydrogenase 1 [Caenorhabditis elegans]	4.09e-128	NP_001033936	Gapdh1	glyceraldehyde 3 phosphate dehydrogenase 1, isoform B [Drosophila melanogaster] >ref|NP_525108.2| glyceraldehyde 3 phosphate dehydrogenase 1, isoform A [Drosophila melanogaster]
dd_Smed_v6_17727_0_1	-11.19	0.000531	0.06	0.7	not available	not available	not available	not available	not available	not available	not available	not available	not available	not available	not available	not available
dd_Smed_v6_1774_0_1	-2.16	0	43.83	91.13	not available	not available	not available	not available	not available	not available	not available	not available	not available	not available	not available	not available
dd_Smed_v6_18204_0_1	-2.02	0.000217	1.2	2.34	not available	not available	not available	not available	not available	not available	not available	not available	not available	not available	not available	not available
dd_Smed_v6_18464_0_1	-2.38	6.84e-08	6.22	14.35	not available	not available	not available	not available	not available	not available	not available	not available	not available	not available	not available	not available
dd_Smed_v6_19158_0_1	-3.97	0.00432	0.11	0.46	1.07e-20	NP_003760	SRSF9	serine/arginine-rich splicing factor 9 [Homo sapiens] >ref|XP_001160785.1| serine/arginine-rich splicing factor 9 [Pan troglodytes] >ref|XP_002753142.2| PREDICTED: serine/arginine-rich splicing factor 9 [Callithrix jacchus] >ref|XP_002823915.1| serine/arginine-rich splicing factor 9 [Pongo abelii] >ref|XP_003280317.1| PREDICTED: serine/arginine-rich splicing factor 9 isoform X1 [Nomascus leucogen…	2.68e-19	NP_499649	rsp-3	Probable splicing factor, arginine/serine-rich 3 [Caenorhabditis elegans]	2.9e-39	NP_001247139	SF2	splicing factor 2, isoform B [Drosophila melanogaster] >ref|NP_652611.1| splicing factor 2, isoform A [Drosophila melanogaster] >ref|XP_001980171.1| serine/arginine-rich splicing factor 1B [Drosophila erecta] >ref|XP_002041235.1| GM15444 [Drosophila sechellia] >ref|XP_016034429.1| uncharacterized protein Dsimw501_GD28158, isoform B [Drosophila simulans]
dd_Smed_v6_19524_0_1	-6.41	1.41e-09	0.23	1.37	1.47e-176	NP_116093	TUBA1C	tubulin alpha-1C chain isoform c [Homo sapiens] >ref|XP_005570815.1| PREDICTED: tubulin alpha-1C chain [Macaca fascicularis] >ref|XP_008001321.1| PREDICTED: tubulin alpha-1C chain [Chlorocebus sabaeus] >ref|XP_009178936.1| tubulin alpha-1C chain isoform X1 [Papio anubis] >ref|XP_009245955.1| tubulin alpha-1C chain [Pongo abelii] >ref|XP_009423760.1| tubulin alpha-1C chain isoform X3 [Pan troglody…	7.33e-176	NP_001021050	tba-2	Tubulin alpha-2 chain [Caenorhabditis elegans]	2.3e-178	NP_524264	alphaTub84D	alpha-Tubulin at 84D [Drosophila melanogaster] >ref|XP_001979199.1| tubulin alpha-3 chain [Drosophila erecta] >ref|XP_002096643.1| uncharacterized protein Dyak_GE24934 [Drosophila yakuba] >ref|XP_016935459.1| PREDICTED: tubulin alpha-3 chain [Drosophila suzukii] >ref|XP_017013135.1| PREDICTED: tubulin alpha-3 chain [Drosophila takahashii]
dd_Smed_v6_19627_0_2	-5.2	0.00302	0.19	0.94	8.05e-153	NP_078836	ACSS3	acyl-CoA synthetase short-chain family member 3, mitochondrial isoform 1 precursor [Homo sapiens]	3.86e-77	NP_001021206	acs-19	Acetyl-coenzyme A synthetase [Caenorhabditis elegans]	6.04e-128	NP_001287502	CG6432	uncharacterized protein Dmel_CG6432, isoform B [Drosophila melanogaster] >ref|NP_651247.1| uncharacterized protein Dmel_CG6432, isoform A [Drosophila melanogaster]
dd_Smed_v6_19754_0_5	-4.28	0.00717	0.1	0.42	not available	not available	not available	not available	not available	not available	not available	not available	not available	not available	not available	not available
dd_Smed_v6_19874_0_1	-2.52	0.000796	0.53	1.29	0	NP_005338	HSPA5	endoplasmic reticulum chaperone BiP precursor [Macaca mulatta] >ref|NP_005338.1| endoplasmic reticulum chaperone BiP precursor [Homo sapiens] >ref|XP_003808092.1| endoplasmic reticulum chaperone BiP [Pan paniscus] >ref|XP_004048650.1| PREDICTED: 78 kDa glucose-regulated protein [Gorilla gorilla gorilla] >ref|XP_005582274.1| PREDICTED: 78 kDa glucose-regulated protein [Macaca fascicularis] >ref|XP…	0	NP_509019	hsp-3	Heat shock 70 kDa protein C [Caenorhabditis elegans]	0	NP_001285139	Hsc70-3	heat shock 70-kDa protein cognate 3, isoform E [Drosophila melanogaster] >ref|NP_511132.2| heat shock 70-kDa protein cognate 3, isoform B [Drosophila melanogaster] >ref|NP_727563.1| heat shock 70-kDa protein cognate 3, isoform A [Drosophila melanogaster] >ref|NP_727564.1| heat shock 70-kDa protein cognate 3, isoform C [Drosophila melanogaster] >ref|NP_727565.1| heat shock 70-kDa protein cognate 3…
dd_Smed_v6_19878_0_1	-5.66	0.00217	0.06	0.34	6.58e-97	NP_001290044	TUBA1C	tubulin alpha-1C chain isoform b [Homo sapiens] >ref|NP_001290045.1| tubulin alpha-1C chain isoform b [Homo sapiens] >ref|NP_001290046.1| tubulin alpha-1C chain isoform b [Homo sapiens] >ref|XP_009178937.1| tubulin alpha-1C chain isoform X2 [Papio anubis] >ref|XP_011842972.1| PREDICTED: tubulin alpha-1C chain isoform X3 [Mandrillus leucophaeus] >ref|XP_011842973.1| PREDICTED: tubulin alpha-1C cha…	1.25e-97	NP_492268	tba-5	Tubulin alpha chain [Caenorhabditis elegans]	3.19e-96	NP_524297	alphaTub85E	alpha-Tubulin at 85E [Drosophila melanogaster] >ref|XP_001980769.1| tubulin alpha-2 chain [Drosophila erecta] >ref|XP_002031845.1| GM26223 [Drosophila sechellia] >ref|XP_002096996.1| uncharacterized protein Dyak_GE24741 [Drosophila yakuba] >ref|XP_002104073.1| uncharacterized protein Dsimw501_GD20767 [Drosophila simulans] >ref|XP_016930978.1| PREDICTED: tubulin alpha-2 chain [Drosophila suzukii] …
dd_Smed_v6_19995_0_1	-3.56	0.000738	0.81	2.87	not available	not available	not available	not available	not available	not available	not available	not available	not available	not available	not available	not available
dd_Smed_v6_20717_0_1	-2.3	0.00484	0.53	1.21	5.93e-141	NP_005908	MDH1	malate dehydrogenase, cytoplasmic isoform MDH1 [Homo sapiens]	2.16e-121	NP_504656	mdh-1	Malate dehydrogenase [Caenorhabditis elegans]	6.68e-131	NP_001285803	Mdh1	malate dehydrogenase 1, isoform B [Drosophila melanogaster] >ref|NP_609394.1| malate dehydrogenase 1, isoform A [Drosophila melanogaster]
dd_Smed_v6_208_0_1	-2.03	5.44e-10	687.18	1344.23	not available	not available	not available	not available	not available	not available	not available	not available	not available	not available	not available	not available
dd_Smed_v6_20920_0_1	-3.44	0.0018	0.22	0.74	not available	not available	not available	not available	not available	not available	not available	not available	not available	not available	not available	not available
dd_Smed_v6_21690_0_1	-3.76	0.000937	0.07	0.26	1.48e-54	XP_011537593	ABCC2	canalicular multispecific organic anion transporter 1 isoform X2 [Homo sapiens]	3.12e-45	NP_508121	mrp-2	Uncharacterized protein CELE_F57C12.4 [Caenorhabditis elegans]	1.79e-58	NP_001303319	MRP	Multidrug-Resistance like protein 1, isoform R [Drosophila melanogaster]
dd_Smed_v6_21773_0_1	-2.34	1.94e-08	0.96	2.18	not available	not available	not available	not available	not available	not available	not available	not available	not available	not available	not available	not available
dd_Smed_v6_21923_0_1	-8.97	0.00432	0.02	0.2	2.69e-83	NP_808218	SLC13A5	solute carrier family 13 member 5 isoform a [Homo sapiens]	3.68e-76	NP_510473	nac-1	Sodium-dependent low-affinity dicarboxylate transporter 1 [Caenorhabditis elegans]	1.93e-65	NP_001163465	Indy	I'm not dead yet, isoform D [Drosophila melanogaster] >ref|NP_524150.1| I'm not dead yet, isoform A [Drosophila melanogaster] >ref|NP_730364.1| I'm not dead yet, isoform C [Drosophila melanogaster]
dd_Smed_v6_22637_0_1	-3.45	0.00899	0.1	0.36	6.02e-12	NP_653262	C10orf82	uncharacterized protein C10orf82 isoform 1 [Homo sapiens]	not available	not available	not available	not available	not available	not available	not available	not available
dd_Smed_v6_23368_0_1	-3.83	2.1e-05	0.31	1.14	1.03e-136	NP_005338	HSPA5	endoplasmic reticulum chaperone BiP precursor [Macaca mulatta] >ref|NP_005338.1| endoplasmic reticulum chaperone BiP precursor [Homo sapiens] >ref|XP_003808092.1| endoplasmic reticulum chaperone BiP [Pan paniscus] >ref|XP_004048650.1| PREDICTED: 78 kDa glucose-regulated protein [Gorilla gorilla gorilla] >ref|XP_005582274.1| PREDICTED: 78 kDa glucose-regulated protein [Macaca fascicularis] >ref|XP…	1.97e-133	NP_509019	hsp-3	Heat shock 70 kDa protein C [Caenorhabditis elegans]	2.45e-134	NP_001285139	Hsc70-3	heat shock 70-kDa protein cognate 3, isoform E [Drosophila melanogaster] >ref|NP_511132.2| heat shock 70-kDa protein cognate 3, isoform B [Drosophila melanogaster] >ref|NP_727563.1| heat shock 70-kDa protein cognate 3, isoform A [Drosophila melanogaster] >ref|NP_727564.1| heat shock 70-kDa protein cognate 3, isoform C [Drosophila melanogaster] >ref|NP_727565.1| heat shock 70-kDa protein cognate 3…
dd_Smed_v6_23575_0_1	-3.73	8.73e-06	0.15	0.55	not available	not available	not available	not available	not available	not available	not available	not available	not available	not available	not available	not available
dd_Smed_v6_23575_0_2	-4.92	0.00394	0.05	0.25	not available	not available	not available	not available	not available	not available	not available	not available	not available	not available	not available	not available
dd_Smed_v6_240_0_1	-4.06	1.06e-10	23.22	89.55	not available	not available	not available	not available	not available	not available	not available	not available	not available	not available	not available	not available
dd_Smed_v6_24053_0_1	-2.61	0.00158	0.31	0.77	2.76e-141	NP_001265481	TUBA4A	tubulin alpha-4A chain isoform 2 [Homo sapiens] >ref|XP_003272444.1| PREDICTED: tubulin alpha-4A chain isoform X4 [Nomascus leucogenys] >ref|XP_004092085.1| PREDICTED: tubulin alpha-4A chain isoform X4 [Nomascus leucogenys] >ref|XP_004092086.1| PREDICTED: tubulin alpha-4A chain isoform X4 [Nomascus leucogenys] >ref|XP_005640746.1| tubulin alpha-4A chain isoform X2 [Canis lupus familiaris] >ref|XP…	5.95e-143	NP_496351	tba-4	Tubulin alpha chain [Caenorhabditis elegans]	2.82e-141	NP_476772	alphaTub84B	alpha-Tubulin at 84B [Drosophila melanogaster] >ref|XP_001359737.1| uncharacterized protein Dpse_GA15128 [Drosophila pseudoobscura pseudoobscura] >ref|XP_001953205.1| uncharacterized protein Dana_GF17649 [Drosophila ananassae] >ref|XP_001979141.1| tubulin alpha-1 chain [Drosophila erecta] >ref|XP_001989810.1| GH19001 [Drosophila grimshawi] >ref|XP_001999459.1| uncharacterized protein Dmoj_GI23057…
dd_Smed_v6_25197_0_1	-430.35	0.000702	0	0.46	1.98e-78	NP_004489	ONECUT1	hepatocyte nuclear factor 6 [Homo sapiens] >ref|XP_002825515.1| hepatocyte nuclear factor 6 [Pongo abelii] >ref|XP_003266991.1| PREDICTED: hepatocyte nuclear factor 6 [Nomascus leucogenys]	3.61e-66	NP_501046	ceh-48	One cut domain family member [Caenorhabditis elegans]	6e-40	NP_001259065	onecut	onecut, isoform B [Drosophila melanogaster] >ref|NP_524842.2| onecut, isoform A [Drosophila melanogaster]
dd_Smed_v6_25484_0_1	-6.05	2.46e-06	0.18	1.04	2.16e-28	NP_001152759	TPI1	triosephosphate isomerase isoform 2 [Homo sapiens]	1.52e-21	NP_496563	tpi-1	Triosephosphate isomerase [Caenorhabditis elegans]	5.64e-16	NP_788765	Tpi	triose phosphate isomerase, isoform B [Drosophila melanogaster] >ref|NP_788766.1| triose phosphate isomerase, isoform C [Drosophila melanogaster]
dd_Smed_v6_25570_0_1	-9.36	2.64e-06	0.05	0.48	4.96e-32	XP_011519173	YBX3	Y-box-binding protein 3 isoform X3 [Homo sapiens]	1.14e-30	NP_496366	cey-1	C. Elegans Y-box [Caenorhabditis elegans]	6.88e-28	NP_524033	yps	ypsilon schachtel, isoform A [Drosophila melanogaster]
dd_Smed_v6_26230_0_1	-5.17	0.000176	0.13	0.67	9.46e-18	NP_001358523	MFSD8	major facilitator superfamily domain-containing protein 8 isoform 8 [Homo sapiens]	not available	not available	not available	not available	2.33e-12	NP_001261508	Cln7	Cln7, isoform B [Drosophila melanogaster] >ref|NP_001261509.1| Cln7, isoform C [Drosophila melanogaster] >ref|NP_648107.3| Cln7, isoform A [Drosophila melanogaster]
dd_Smed_v6_26360_0_1	-7.58	0.000284	0.04	0.31	1.54e-73	NP_056468	RIBC2	RIB43A-like with coiled-coils protein 2 [Homo sapiens]	not available	not available	not available	not available	2.35e-29	NP_001261727	CG7264	uncharacterized protein Dmel_CG7264, isoform B [Drosophila melanogaster] >ref|NP_648515.1| uncharacterized protein Dmel_CG7264, isoform A [Drosophila melanogaster]
dd_Smed_v6_26553_0_1	-3.08	0.00454	0.31	0.93	1.22e-28	NP_002766	HTRA1	serine protease HTRA1 precursor [Homo sapiens]	not available	not available	not available	not available	6.57e-26	NP_001262565	HtrA2	HTRA2-related serine protease, isoform B [Drosophila melanogaster] >ref|NP_650366.1| HTRA2-related serine protease, isoform A [Drosophila melanogaster]
dd_Smed_v6_2664_0_1	-2.52	4.6e-13	12.68	30.72	not available	not available	not available	not available	not available	not available	not available	not available	not available	not available	not available	not available
dd_Smed_v6_26980_0_1	-10.65	0.00336	0.03	0.43	not available	not available	not available	not available	not available	not available	not available	not available	not available	not available	not available	not available
dd_Smed_v6_27015_0_1	-7.96	0.000154	0.09	0.75	not available	not available	not available	not available	not available	not available	not available	not available	not available	not available	not available	not available
dd_Smed_v6_27323_0_1	-2.88	0.00237	0.27	0.74	1e-09	NP_006453	RBCK1	ranBP-type and C3HC4-type zinc finger-containing protein 1 isoform 1 [Homo sapiens] >ref|XP_024094496.1| ranBP-type and C3HC4-type zinc finger-containing protein 1 isoform X2 [Pongo abelii]	not available	not available	not available	not available	not available	not available	not available	not available
dd_Smed_v6_27559_0_1	-2.31	0.000581	0.72	1.6	not available	not available	not available	not available	not available	not available	not available	not available	not available	not available	not available	not available
dd_Smed_v6_27580_0_1	-6.52	4.82e-07	0.1	0.62	1.47e-13	NP_001338609	NOL4L	nucleolar protein 4-like isoform 3 [Homo sapiens]	not available	not available	not available	not available	1.39e-12	NP_609703	CG46301	uncharacterized protein Dmel_CG46301, isoform D [Drosophila melanogaster]
dd_Smed_v6_28049_0_1	-5.33	0.00208	0.09	0.5	9.4e-50	NP_003542	NME5	nucleoside diphosphate kinase homolog 5 [Homo sapiens]	not available	not available	not available	not available	7.81e-20	NP_572965	nmdyn-D6	nmdyn-D6 [Drosophila melanogaster]
dd_Smed_v6_28627_0_1	-6.07	0.00687	0.06	0.39	2.09e-46	XP_011526805	ADRM1	proteasomal ubiquitin receptor ADRM1 isoform X6 [Homo sapiens] >ref|XP_016793735.1| proteasomal ubiquitin receptor ADRM1 isoform X2 [Pan troglodytes]	3.68e-30	NP_498387	rpn-13	Proteasomal ubiquitin receptor ADRM1 homolog [Caenorhabditis elegans]	3.24e-45	NP_001137664	Rpn13	regulatory particle non-ATPase 13, isoform F [Drosophila melanogaster] >ref|NP_610917.1| regulatory particle non-ATPase 13, isoform A [Drosophila melanogaster] >ref|NP_725346.1| regulatory particle non-ATPase 13, isoform B [Drosophila melanogaster]
dd_Smed_v6_28662_0_1	-3.71	0.000429	0.11	0.39	6e-75	NP_003791	RNGTT	mRNA-capping enzyme isoform a [Homo sapiens] >ref|XP_003258371.1| PREDICTED: mRNA-capping enzyme isoform X1 [Nomascus leucogenys] >ref|XP_003822912.1| mRNA-capping enzyme isoform X1 [Pan paniscus] >ref|XP_018885636.1| PREDICTED: mRNA-capping enzyme [Gorilla gorilla gorilla] >ref|XP_024104634.1| mRNA-capping enzyme [Pongo abelii] >ref|XP_518633.3| mRNA-capping enzyme isoform X1 [Pan troglodytes]	6.27e-65	NP_001020980	cel-1	mRNA guanylyltransferase [Caenorhabditis elegans]	8.45e-110	NP_572952	mRNA-cap	mRNA-capping-enzyme [Drosophila melanogaster]
dd_Smed_v6_2873_0_1	-2.2	0	23.57	49.76	not available	not available	not available	not available	not available	not available	not available	not available	not available	not available	not available	not available
dd_Smed_v6_28835_0_1	-5.09	0.000756	0.05	0.25	1.28e-23	NP_055428	FAF2	FAS-associated factor 2 [Homo sapiens]	not available	not available	not available	not available	5.7e-17	NP_001286057	Faf2	Fas-associated factor 2, isoform B [Drosophila melanogaster] >ref|NP_477388.1| Fas-associated factor 2, isoform A [Drosophila melanogaster]
dd_Smed_v6_29068_0_1	-7.31	6.16e-05	0.11	0.78	not available	not available	not available	not available	not available	not available	not available	not available	not available	not available	not available	not available
dd_Smed_v6_29123_0_1	-6.07	9.18e-07	0.09	0.56	not available	not available	not available	not available	not available	not available	not available	not available	not available	not available	not available	not available
dd_Smed_v6_29268_0_1	-4.36	0.000835	0.09	0.37	not available	not available	not available	not available	not available	not available	not available	not available	not available	not available	not available	not available
dd_Smed_v6_29659_0_1	-2.18	0.00557	0.51	1.06	2.5e-14	NP_001356523	DISP1	protein dispatched homolog 1 isoform 1 [Homo sapiens] >ref|NP_116279.2| protein dispatched homolog 1 isoform 1 [Homo sapiens] >ref|XP_006711655.1| protein dispatched homolog 1 isoform X1 [Homo sapiens] >ref|XP_011508374.1| protein dispatched homolog 1 isoform X1 [Homo sapiens] >ref|XP_011508375.1| protein dispatched homolog 1 isoform X1 [Homo sapiens] >ref|XP_011508376.1| protein dispatched homol…	2.76e-08	NP_505396	ptd-2	disPaTcheD family [Caenorhabditis elegans]	1.33e-09	NP_524734	disp	dispatched [Drosophila melanogaster]
dd_Smed_v6_29967_0_1	-2.63	0.000278	0.49	1.24	1.13e-08	NP_004611	TRAF6	TNF receptor-associated factor 6 [Homo sapiens] >ref|NP_665802.1| TNF receptor-associated factor 6 [Homo sapiens]	not available	not available	not available	not available	4.21e-06	NP_511080	Traf6	TNF-receptor-associated factor 6 [Drosophila melanogaster]
dd_Smed_v6_311_0_2	-2.1	0	58.93	119.14	5.05e-26	XP_016860862	MAP4K4	mitogen-activated protein kinase kinase kinase kinase 4 isoform X42 [Homo sapiens]	1.71e-29	NP_491682	mtk-1	MTK1/MEKK4 homolog [Caenorhabditis elegans]	1.45e-26	NP_524679	msn	misshapen, isoform A [Drosophila melanogaster]
dd_Smed_v6_31121_0_1	-4.05	0.000346	0.08	0.34	6.03e-158	NP_006576	CCT8	T-complex protein 1 subunit theta [Pongo abelii] >ref|NP_006576.2| T-complex protein 1 subunit theta isoform 1 [Homo sapiens] >ref|XP_004062700.1| PREDICTED: T-complex protein 1 subunit theta [Gorilla gorilla gorilla]	1.01e-142	NP_500035	cct-8	T-complex protein 1 subunit theta [Caenorhabditis elegans]	2.4e-165	NP_610418	CCT8	chaperonin containing TCP1 subunit 8 [Drosophila melanogaster]
dd_Smed_v6_31676_0_1	-10.31	0.00561	0.03	0.35	5.38e-18	NP_057048	TPPP3	tubulin polymerization-promoting protein family member 3 [Homo sapiens] >ref|NP_057224.2| tubulin polymerization-promoting protein family member 3 [Homo sapiens] >ref|XP_024306062.1| tubulin polymerization-promoting protein family member 3 isoform X1 [Homo sapiens]	1.23e-08	NP_491219	tppp-1	Tubulin polymerization-promoting protein homolog [Caenorhabditis elegans]	1.56e-12	NP_001246792	ringer	ringmaker, isoform B [Drosophila melanogaster] >ref|NP_001261938.1| ringmaker, isoform C [Drosophila melanogaster] >ref|NP_001261939.1| ringmaker, isoform D [Drosophila melanogaster] >ref|NP_648881.1| ringmaker, isoform A [Drosophila melanogaster]
dd_Smed_v6_31705_0_2	-10.9	5.08e-05	0.04	0.48	2.94e-06	NP_067016	HOXD12	homeobox protein Hox-D12 [Homo sapiens]	2.61e-07	NP_499401	vab-7	Homeobox protein vab-7 [Caenorhabditis elegans]	9.82e-07	NP_001259358	Lim1	LIM homeobox 1, isoform B [Drosophila melanogaster]
dd_Smed_v6_31796_0_1	-3.14	0.00733	0.32	0.99	not available	not available	not available	not available	not available	not available	not available	not available	not available	not available	not available	not available
dd_Smed_v6_32468_0_1	-3.78	0.00348	0.11	0.42	not available	not available	not available	not available	not available	not available	not available	not available	4.55e-08	NP_001261769	tral	trailer hitch, isoform B [Drosophila melanogaster] >ref|NP_648585.3| trailer hitch, isoform A [Drosophila melanogaster]
dd_Smed_v6_331_0_1	-3.07	6.93e-06	63.89	185.89	not available	not available	not available	not available	not available	not available	not available	not available	not available	not available	not available	not available
dd_Smed_v6_33692_0_1	-3.05	0.00363	0.28	0.84	not available	not available	not available	not available	not available	not available	not available	not available	not available	not available	not available	not available
dd_Smed_v6_34269_0_1	-5.07	0.00404	0.06	0.31	4.03e-109	NP_001034581	FHL2	four and a half LIM domains protein 2 isoform a [Homo sapiens] >ref|NP_001305823.1| four and a half LIM domains protein 2 isoform a [Homo sapiens] >ref|NP_001305824.1| four and a half LIM domains protein 2 isoform a [Homo sapiens] >ref|NP_001305825.1| four and a half LIM domains protein 2 isoform a [Homo sapiens] >ref|NP_001441.4| four and a half LIM domains protein 2 isoform a [Homo sapiens] >re…	3.37e-123	NP_001021408	lim-9	LIM domain family [Caenorhabditis elegans]	1.02e-120	NP_730213	Lmpt	limpet, isoform C [Drosophila melanogaster] >ref|XP_002030841.1| GM25674 [Drosophila sechellia] >ref|XP_002085210.1| uncharacterized protein Dsimw501_GD14678, isoform A [Drosophila simulans] >ref|XP_002095067.1| uncharacterized protein Dyak_GE19888, isoform A [Drosophila yakuba] >ref|XP_017080465.1| PREDICTED: four and a half LIM domains protein 2 isoform X6 [Drosophila eugracilis]
dd_Smed_v6_343_0_1	-2.77	3.35e-07	7.65	20.24	not available	not available	not available	not available	not available	not available	not available	not available	not available	not available	not available	not available
dd_Smed_v6_343_0_2	-2.52	8.32e-07	141.64	342	not available	not available	not available	not available	not available	not available	not available	not available	not available	not available	not available	not available
dd_Smed_v6_34763_0_1	-2.83	0.00625	0.14	0.4	1.51e-107	NP_055043	SLC6A7	sodium-dependent proline transporter [Homo sapiens]	3.63e-91	NP_499043	dat-1	Sodium-dependent dopamine transporter [Caenorhabditis elegans]	3.1e-98	NP_611836	GlyT	glycine transporter [Drosophila melanogaster]
dd_Smed_v6_35242_0_1	-6.94	0.00858	0.03	0.19	not available	not available	not available	not available	not available	not available	not available	not available	not available	not available	not available	not available
dd_Smed_v6_36029_0_2	-5.89	0.00194	0.11	0.6	not available	not available	not available	not available	not available	not available	not available	not available	not available	not available	not available	not available
dd_Smed_v6_364_0_3	-2.39	0	13.01	30.04	1.57e-24	NP_001124491	GFAP	glial fibrillary acidic protein isoform 2 [Homo sapiens]	3.6e-51	NP_741903	ifa-1	Intermediate filament protein ifa-1 [Caenorhabditis elegans]	2.27e-24	NP_523742	LamC	lamin C, isoform A [Drosophila melanogaster]
dd_Smed_v6_364_0_5	-2.28	0	13.17	28.84	1.27e-24	NP_001124491	GFAP	glial fibrillary acidic protein isoform 2 [Homo sapiens]	2.04e-51	NP_741903	ifa-1	Intermediate filament protein ifa-1 [Caenorhabditis elegans]	1.34e-24	NP_523742	LamC	lamin C, isoform A [Drosophila melanogaster]
dd_Smed_v6_36596_0_1	-2.44	0.000408	0.41	0.97	not available	not available	not available	not available	not available	not available	not available	not available	not available	not available	not available	not available
dd_Smed_v6_37190_0_2	-5.26	0.000728	0.06	0.33	not available	not available	not available	not available	not available	not available	not available	not available	not available	not available	not available	not available
dd_Smed_v6_37536_0_1	-3.44	0.00173	0.11	0.38	1.97e-106	NP_653306	TEKT4	tektin-4 isoform 1 [Homo sapiens]	2.64e-21	NP_001352248	R02E12.4	Uncharacterized protein CELE_R02E12.4 [Caenorhabditis elegans]	6.47e-58	NP_001285521	CG17450	uncharacterized protein Dmel_CG17450, isoform C [Drosophila melanogaster] >ref|NP_728439.2| uncharacterized protein Dmel_CG17450, isoform A [Drosophila melanogaster] >ref|NP_728442.1| uncharacterized protein Dmel_CG32820, isoform B [Drosophila melanogaster] >ref|NP_728445.1| uncharacterized protein Dmel_CG32819, isoform B [Drosophila melanogaster]
dd_Smed_v6_385_0_1	-4.34	0	31.7	131.24	not available	not available	not available	not available	not available	not available	not available	not available	not available	not available	not available	not available
dd_Smed_v6_385_0_2	-3.12	0.000966	7.43	21.96	not available	not available	not available	not available	not available	not available	not available	not available	not available	not available	not available	not available
dd_Smed_v6_38827_0_1	-4.56	0.000263	0.09	0.39	2.11e-12	XP_016872166	BICC1	protein bicaudal C homolog 1 isoform X2 [Homo sapiens]	not available	not available	not available	not available	2.16e-11	NP_723949	BicC	bicaudal C, isoform D [Drosophila melanogaster]
dd_Smed_v6_38920_0_1	-4.83	3.22e-06	0.07	0.36	0	NP_001091981	KIF2A	kinesin-like protein KIF2A isoform 2 [Homo sapiens]	2.33e-155	NP_001022678	klp-7	Kinesin-like protein [Caenorhabditis elegans]	1.24e-173	NP_001285109	Klp10A	Kinesin-like protein at 10A, isoform F [Drosophila melanogaster] >ref|NP_572687.1| Kinesin-like protein at 10A, isoform A [Drosophila melanogaster] >ref|NP_727491.1| Kinesin-like protein at 10A, isoform B [Drosophila melanogaster] >ref|NP_727492.1| Kinesin-like protein at 10A, isoform C [Drosophila melanogaster] >ref|NP_727493.1| Kinesin-like protein at 10A, isoform D [Drosophila melanogaster] >r…
dd_Smed_v6_38949_0_1	-4.77	5.91e-06	0.23	1.08	not available	not available	not available	not available	not available	not available	not available	not available	not available	not available	not available	not available
dd_Smed_v6_3913_0_1	-2.62	0	15.57	39.14	not available	not available	not available	not available	not available	not available	not available	not available	not available	not available	not available	not available
dd_Smed_v6_39227_0_1	-4.13	0.00316	0.1	0.43	not available	not available	not available	not available	not available	not available	not available	not available	not available	not available	not available	not available
dd_Smed_v6_40428_0_1	-6.05	0.0013	0.03	0.2	3.45e-06	XP_005259981	NOTCH3	neurogenic locus notch homolog protein 3 isoform X1 [Homo sapiens]	1.68e-06	NP_507639	egas-1	EGF plus ASC domain ion channel [Caenorhabditis elegans]	2.17e-06	NP_788284	LRP1	LDL receptor protein 1, isoform G [Drosophila melanogaster]
dd_Smed_v6_4103_0_1	-2.19	3.53e-07	6.58	13.89	not available	not available	not available	not available	not available	not available	not available	not available	not available	not available	not available	not available
dd_Smed_v6_4135_0_1	-4.01	0	2.91	11.13	not available	not available	not available	not available	not available	not available	not available	not available	not available	not available	not available	not available
dd_Smed_v6_41891_0_1	-4.84	0.00571	0.08	0.37	2.55e-62	NP_543136	RSPH1	radial spoke head 1 homolog isoform 1 [Homo sapiens]	1.01e-09	NP_492193	jph-1	JunctoPHilin [Caenorhabditis elegans]	8.46e-33	NP_609609	Rsph1	uncharacterized protein Dmel_CG5458 [Drosophila melanogaster]
dd_Smed_v6_4192_0_1	-2.16	0	4.01	8.31	2.09e-126	NP_001350540	SLC44A2	choline transporter-like protein 2 isoform 3 [Homo sapiens]	1.35e-90	NP_741790	chtl-1	Choline transporter-like protein 1 [Caenorhabditis elegans]	5.05e-53	NP_651670	Ctl2	choline transporter-like 2, isoform A [Drosophila melanogaster] >ref|NP_733268.1| choline transporter-like 2, isoform B [Drosophila melanogaster] >ref|NP_733269.1| choline transporter-like 2, isoform C [Drosophila melanogaster]
dd_Smed_v6_4192_0_2	-2.4	0	11.92	27.53	3.43e-126	NP_001350540	SLC44A2	choline transporter-like protein 2 isoform 3 [Homo sapiens]	1.55e-90	NP_741790	chtl-1	Choline transporter-like protein 1 [Caenorhabditis elegans]	4.76e-53	NP_651670	Ctl2	choline transporter-like 2, isoform A [Drosophila melanogaster] >ref|NP_733268.1| choline transporter-like 2, isoform B [Drosophila melanogaster] >ref|NP_733269.1| choline transporter-like 2, isoform C [Drosophila melanogaster]
dd_Smed_v6_43691_0_1	-11.26	0.00342	0.02	0.34	not available	not available	not available	not available	not available	not available	not available	not available	not available	not available	not available	not available
dd_Smed_v6_44311_0_1	-3.69	0.0033	0.1	0.36	not available	not available	not available	not available	not available	not available	not available	not available	not available	not available	not available	not available
dd_Smed_v6_4538_0_1	-2.44	0	9.12	21.37	6.75e-82	NP_001103	ADARB1	double-stranded RNA-specific editase 1 isoform 1 [Homo sapiens] >ref|XP_016883744.1| double-stranded RNA-specific editase 1 isoform X10 [Homo sapiens]	1.42e-36	NP_498594	adr-2	Double-stranded RNA-specific adenosine deaminase adr-2 [Caenorhabditis elegans]	6.36e-78	NP_001245477	Adar	adenosine deaminase acting on RNA, isoform F [Drosophila melanogaster]
dd_Smed_v6_45751_0_1	-9.93	0.000182	0.04	0.46	not available	not available	not available	not available	not available	not available	not available	not available	not available	not available	not available	not available
dd_Smed_v6_45942_0_2	-6.98	0.00504	0.04	0.29	1.61e-08	NP_001337248	ODAD4	tetratricopeptide repeat protein 25 isoform 2 [Homo sapiens]	not available	not available	not available	not available	3.07e-16	NP_611637	CG13502	uncharacterized protein Dmel_CG13502, isoform A [Drosophila melanogaster] >ref|XP_002082578.1| uncharacterized protein Dsimw501_GD25147, isoform A [Drosophila simulans]
dd_Smed_v6_460_0_1	-2.26	1.39e-12	32.97	71.26	not available	not available	not available	not available	not available	not available	not available	not available	not available	not available	not available	not available
dd_Smed_v6_47199_0_1	-7.32	0.00962	0.04	0.29	not available	not available	not available	not available	not available	not available	not available	not available	not available	not available	not available	not available
dd_Smed_v6_48558_0_1	-5.22	0.00169	0.09	0.46	not available	not available	not available	not available	not available	not available	not available	not available	not available	not available	not available	not available
dd_Smed_v6_496_0_1	-2.01	0	53.92	103.93	not available	not available	not available	not available	not available	not available	not available	not available	not available	not available	not available	not available
dd_Smed_v6_5159_0_1	-2.03	5.07e-14	23.03	45.07	not available	not available	not available	not available	not available	not available	not available	not available	not available	not available	not available	not available
dd_Smed_v6_52843_0_1	-4.46	0.000325	0.09	0.39	3.67e-24	NP_113609	ODAD4	tetratricopeptide repeat protein 25 isoform 1 [Homo sapiens]	not available	not available	not available	not available	not available	not available	not available	not available
dd_Smed_v6_52996_0_1	-7.72	0.000274	0.05	0.39	1.73e-115	NP_002802	PSMD7	26S proteasome non-ATPase regulatory subunit 7 [Homo sapiens] >ref|XP_003263001.1| PREDICTED: 26S proteasome non-ATPase regulatory subunit 7 [Nomascus leucogenys] >ref|XP_003829560.1| 26S proteasome non-ATPase regulatory subunit 7 [Pan paniscus] >ref|XP_004058025.1| PREDICTED: 26S proteasome non-ATPase regulatory subunit 7 [Gorilla gorilla gorilla] >ref|XP_009249153.1| 26S proteasome non-ATPase r…	9.02e-107	NP_491319	rpn-8	proteasome Regulatory Particle, Non-ATPase-like [Caenorhabditis elegans]	1.9e-120	NP_001261168	Rpn8	regulatory particle non-ATPase 8, isoform C [Drosophila melanogaster] >ref|NP_523845.2| regulatory particle non-ATPase 8, isoform A [Drosophila melanogaster] >ref|XP_002043047.1| GM11856 [Drosophila sechellia] >ref|XP_002082951.1| uncharacterized protein Dsimw501_GD11854 [Drosophila simulans]
dd_Smed_v6_55_0_1	-3.44	9.94e-10	208.43	684.86	not available	not available	not available	not available	not available	not available	not available	not available	not available	not available	not available	not available
dd_Smed_v6_558_0_1	-2.21	0	30.35	64.67	not available	not available	not available	not available	not available	not available	not available	not available	not available	not available	not available	not available
dd_Smed_v6_57_0_1	-3.71	4.89e-12	62.56	221.12	1.88e-11	NP_001316168	TFPI	tissue factor pathway inhibitor isoform a precursor [Homo sapiens] >ref|NP_001316169.1| tissue factor pathway inhibitor isoform a precursor [Homo sapiens] >ref|NP_001316170.1| tissue factor pathway inhibitor isoform a precursor [Homo sapiens] >ref|NP_006278.1| tissue factor pathway inhibitor isoform a precursor [Homo sapiens] >ref|XP_006712783.1| tissue factor pathway inhibitor isoform X1 [Homo s…	3.16e-10	NP_001256944	mlt-11	Uncharacterized protein CELE_W01F3.3 [Caenorhabditis elegans]	1.01e-10	NP_788751	Ppn	papilin, isoform F [Drosophila melanogaster]
dd_Smed_v6_574_0_1	-3.39	0.000476	21.42	69.3	not available	not available	not available	not available	not available	not available	not available	not available	not available	not available	not available	not available
dd_Smed_v6_5828_0_2	-5.17	8.14e-08	0.49	2.39	4.21e-39	NP_006157	NFYB	nuclear transcription factor Y subunit beta [Macaca mulatta] >ref|NP_006157.1| nuclear transcription factor Y subunit beta [Homo sapiens] >ref|XP_002752973.1| PREDICTED: nuclear transcription factor Y subunit beta isoform X2 [Callithrix jacchus] >ref|XP_003269994.1| PREDICTED: nuclear transcription factor Y subunit beta isoform X3 [Nomascus leucogenys] >ref|XP_003832611.1| nuclear transcription f…	2.81e-34	NP_493740	nfyb-1	Nuclear transcription Factor Y, B (beta) subunit [Caenorhabditis elegans]	3.14e-41	NP_001286089	Nf-YB	nuclear factor Y-box B, isoform B [Drosophila melanogaster] >ref|NP_609997.1| nuclear factor Y-box B, isoform A [Drosophila melanogaster]
dd_Smed_v6_5879_0_6	-47.5	0.000212	0.02	0.79	2.3e-17	NP_057093	SH3GLB1	endophilin-B1 isoform 1 [Homo sapiens] >ref|XP_003805352.1| endophilin-B1 isoform X4 [Pan paniscus] >ref|XP_016811449.1| endophilin-B1 isoform X3 [Pan troglodytes]	1.73e-14	NP_001263954	F35A5.8	Uncharacterized protein CELE_F35A5.8 [Caenorhabditis elegans]	3.94e-22	NP_725873	EndoB	endophilin B, isoform B [Drosophila melanogaster] >ref|XP_016028565.1| uncharacterized protein Dsimw501_GD25329, isoform E [Drosophila simulans]
dd_Smed_v6_59429_0_1	-4.69	0.00903	0.08	0.35	8.2e-90	NP_997195	TUBA3E	tubulin alpha-3E chain [Homo sapiens]	1.31e-90	NP_001251213	tba-1	Tubulin alpha chain [Caenorhabditis elegans]	5.95e-90	NP_476772	alphaTub84B	alpha-Tubulin at 84B [Drosophila melanogaster] >ref|XP_001359737.1| uncharacterized protein Dpse_GA15128 [Drosophila pseudoobscura pseudoobscura] >ref|XP_001953205.1| uncharacterized protein Dana_GF17649 [Drosophila ananassae] >ref|XP_001979141.1| tubulin alpha-1 chain [Drosophila erecta] >ref|XP_001989810.1| GH19001 [Drosophila grimshawi] >ref|XP_001999459.1| uncharacterized protein Dmoj_GI23057…
dd_Smed_v6_6318_0_1	-2.47	8.39e-05	4.37	10.29	1.81e-07	NP_001315613	APLP2	amyloid-like protein 2 isoform 7 precursor [Homo sapiens]	8.18e-08	NP_001256942	mlt-11	Uncharacterized protein CELE_W01F3.3 [Caenorhabditis elegans]	4.4e-08	NP_001285595	CG3604	uncharacterized protein Dmel_CG3604, isoform B [Drosophila melanogaster] >ref|NP_608801.1| uncharacterized protein Dmel_CG3604, isoform A [Drosophila melanogaster]
dd_Smed_v6_6335_0_1	-2.31	8.47e-08	9.05	20.01	1.75e-07	XP_011523533	MMP28	matrix metalloproteinase-28 isoform X6 [Homo sapiens]	5.85e-09	NP_503790	zmp-3	Matrix metalloproteinase-C [Caenorhabditis elegans]	not available	not available	not available	not available
dd_Smed_v6_644_0_1	-2.81	0	32.9	88.35	not available	not available	not available	not available	not available	not available	not available	not available	not available	not available	not available	not available
dd_Smed_v6_64920_0_1	-3.8	0.00469	0.12	0.45	not available	not available	not available	not available	not available	not available	not available	not available	not available	not available	not available	not available
dd_Smed_v6_652_0_3	-8.54	1.33e-07	0.1	0.84	2.98e-28	NP_002429	MRC1	macrophage mannose receptor 1 precursor [Homo sapiens]	9.8e-08	NP_507951	Y38H6C.8	Uncharacterized protein CELE_Y38H6C.8 [Caenorhabditis elegans]	1.28e-11	NP_728586	tfc	triforce, isoform A [Drosophila melanogaster] >ref|NP_728587.1| triforce, isoform C [Drosophila melanogaster]
dd_Smed_v6_6605_0_1	-2.17	0.00019	5.2	10.96	not available	not available	not available	not available	not available	not available	not available	not available	not available	not available	not available	not available
dd_Smed_v6_6647_0_4	-48.56	0.00384	0.00167	0.11	5.28e-72	NP_001358424	LIMS1	LIM and senescent cell antigen-like-containing domain protein 1 isoform g [Homo sapiens] >ref|XP_008006513.1| PREDICTED: LIM and senescent cell antigen-like-containing domain protein 1 isoform X5 [Chlorocebus sabaeus] >ref|XP_008978488.1| PREDICTED: LIM and senescent cell antigen-like-containing domain protein 1 isoform X5 [Callithrix jacchus] >ref|XP_011722919.1| LIM and senescent cell antigen-l…	5.88e-75	NP_508943	unc-97	LIM domain-containing protein unc-97 [Caenorhabditis elegans]	1.03e-75	NP_731242	stck	steamer duck, isoform C [Drosophila melanogaster] >ref|XP_002104267.1| uncharacterized protein Dsimw501_GD18542, isoform A [Drosophila simulans]
dd_Smed_v6_7_0_1	-2.01	3.82e-11	201.08	389.81	not available	not available	not available	not available	not available	not available	not available	not available	not available	not available	not available	not available
dd_Smed_v6_7420_0_1	-5.78	0.00734	0.03	0.17	not available	not available	not available	not available	not available	not available	not available	not available	not available	not available	not available	not available
dd_Smed_v6_7525_0_1	-2.38	8.35e-05	2.22	5.13	not available	not available	not available	not available	not available	not available	not available	not available	not available	not available	not available	not available
dd_Smed_v6_7888_0_1	-2.02	1.66e-06	5.96	11.58	not available	not available	not available	not available	not available	not available	not available	not available	not available	not available	not available	not available
dd_Smed_v6_7967_0_1	-7.26	8.41e-06	0.21	1.5	5.79e-54	NP_001185757	LIPF	gastric triacylglycerol lipase isoform 3 precursor [Homo sapiens]	8.18e-47	NP_504755	lipl-6	LIPase Like [Caenorhabditis elegans]	3.34e-47	NP_723607	CG31871	uncharacterized protein Dmel_CG31871 [Drosophila melanogaster]
dd_Smed_v6_8_0_2	-2.39	0.00557	394.42	892.52	not available	not available	not available	not available	not available	not available	not available	not available	not available	not available	not available	not available
dd_Smed_v6_8622_0_2	-2.27	0.00203	1.75	3.87	2.13e-16	NP_001096062	HENMT1	small RNA 2'-O-methyltransferase [Homo sapiens] >ref|NP_653185.2| small RNA 2'-O-methyltransferase [Homo sapiens] >ref|XP_009424992.1| small RNA 2'-O-methyltransferase isoform X1 [Pan troglodytes] >ref|XP_009424994.1| small RNA 2'-O-methyltransferase isoform X1 [Pan troglodytes]	1.46e-18	NP_001309472	henn-1	Small RNA 2'-O-methyltransferase [Caenorhabditis elegans]	2.03e-27	NP_610732	Hen1	Hen1 methyltransferase [Drosophila melanogaster]
dd_Smed_v6_8702_1_1	-9.85	0	0.41	3.95	5.88e-18	XP_024303167	PSIP1	PC4 and SFRS1-interacting protein isoform X1 [Homo sapiens]	2.05e-09	NP_491732	C06A5.3	Uncharacterized protein CELE_C06A5.3 [Caenorhabditis elegans]	8.48e-06	NP_001263099	Jasper	uncharacterized protein Dmel_CG7946, isoform B [Drosophila melanogaster] >ref|NP_651768.1| uncharacterized protein Dmel_CG7946, isoform A [Drosophila melanogaster]
dd_Smed_v6_8793_0_1	-180.04	0.0096	0	0.13	not available	not available	not available	not available	not available	not available	not available	not available	not available	not available	not available	not available
dd_Smed_v6_882_0_1	-4.01	7.86e-11	9.54	36.35	not available	not available	not available	not available	not available	not available	not available	not available	not available	not available	not available	not available
dd_Smed_v6_902_0_1	-2.04	0	39.71	77.95	not available	not available	not available	not available	not available	not available	not available	not available	not available	not available	not available	not available
dd_Smed_v6_9084_0_1	-4.35	0.00407	0.21	0.92	not available	not available	not available	not available	not available	not available	not available	not available	not available	not available	not available	not available
dd_Smed_v6_9607_0_3	-6.11	0.00527	0.02	0.13	not available	not available	not available	not available	not available	not available	not available	not available	not available	not available	not available	not available
dd_Smed_v6_9676_0_1	-6.39	3.86e-08	0.28	1.73	2.43e-100	NP_006079	TUBB4B	tubulin beta-4B chain [Bos taurus] >ref|NP_001181720.1| tubulin beta-4B chain [Macaca mulatta] >ref|NP_001233307.1| tubulin beta-4B chain [Pan troglodytes] >ref|NP_001271895.1| tubulin beta-4B chain [Macaca fascicularis] >ref|NP_006079.1| tubulin beta-4B chain [Homo sapiens] >ref|NP_666228.1| tubulin beta-4B chain [Mus musculus] >ref|XP_001367041.1| PREDICTED: tubulin beta-4B chain [Monodelphis d…	5.32e-98	NP_509585	tbb-4	Tubulin beta-4 chain [Caenorhabditis elegans] >ref|XP_002643476.1| C. briggsae CBR-TBB-4 protein [Caenorhabditis briggsae]	6.63e-98	NP_523795	betaTub56D	beta-Tubulin at 56D, isoform B [Drosophila melanogaster] >ref|XP_001958879.1| uncharacterized protein Dana_GF12605 [Drosophila ananassae] >ref|XP_001974813.2| tubulin beta-1 chain [Drosophila erecta] >ref|XP_001987016.1| GH20203 [Drosophila grimshawi] >ref|XP_002005898.1| uncharacterized protein Dmoj_GI20729 [Drosophila mojavensis] >ref|XP_002018511.1| tubulin beta-1 chain [Drosophila persimilis]…
dd_Smed_v6_9731_0_1	-10.48	5.78e-06	0.2	2.12	8.15e-43	XP_011538055	LIPM	lipase member M isoform X4 [Homo sapiens]	1.26e-39	NP_505527	lipl-2	Lipase [Caenorhabditis elegans]	5.41e-37	NP_609418	Lip4	lipase 4, isoform A [Drosophila melanogaster]

## Sheet: adar1(RNAi) UpReg 19 days
					Homo sapiens				Caenorhabditis elegans				Drosophila melanogaster
Name	Fold change	FDR p-value	adar1(RNAi) RPKM Mean	control(RNAi) RPKM Mean	Lowest E-value	Accession (E-value)	Gene name	Description (E-value)	Lowest E-value	Accession (E-value)	Gene name	Description (E-value)	Lowest E-value	Accession (E-value)	Gene name	Description (E-value)
dd_Smed_v6_10024_0_1	4.41	0	18.95	4.22	4.46e-27	XP_016882594	UPF1	regulator of nonsense transcripts 1 isoform X1 [Macaca nemestrina] >ref|XP_016882594.1| regulator of nonsense transcripts 1 isoform X1 [Homo sapiens] >ref|XP_030791913.1| regulator of nonsense transcripts 1 isoform X1 [Rhinopithecus roxellana]	1.43e-87	NP_001254204	ZK1067.2	NFX1-type zinc finger-containing protein 1 homolog [Caenorhabditis elegans]	2.08e-24	NP_731647	CG31368	uncharacterized protein Dmel_CG31368, isoform C [Drosophila melanogaster]
dd_Smed_v6_10024_0_2	4.51	0	53	11.52	not available	not available	not available	not available	5.68e-20	NP_001254205	ZK1067.2	NFX1-type zinc finger-containing protein 1 homolog [Caenorhabditis elegans]	not available	not available	not available	not available
dd_Smed_v6_10024_0_3	4.34	0	15.47	3.5	not available	not available	not available	not available	not available	not available	not available	not available	not available	not available	not available	not available
dd_Smed_v6_1039_0_1	2.14	3.23e-14	175.21	80.41	not available	not available	not available	not available	9.7e-07	NP_001294665	hsp-16.2	SHSP domain-containing protein [Caenorhabditis elegans]	4.89e-06	NP_728275	CG14207	uncharacterized protein Dmel_CG14207, isoform B [Drosophila melanogaster] >ref|XP_001977790.1| heat shock protein beta-6 isoform X1 [Drosophila erecta] >ref|XP_002039433.1| GM22970 [Drosophila sechellia] >ref|XP_002101009.1| uncharacterized protein Dyak_GE15853, isoform A [Drosophila yakuba] >ref|XP_016040045.1| uncharacterized protein Dsimw501_GD24875, isoform B [Drosophila simulans] >ref|XP_016…
dd_Smed_v6_10407_0_19	4.96	0.00872	0.17	0.03	3.42e-07	NP_004611	TRAF6	TNF receptor-associated factor 6 [Homo sapiens] >ref|NP_665802.1| TNF receptor-associated factor 6 [Homo sapiens]	not available	not available	not available	not available	not available	not available	not available	not available
dd_Smed_v6_10407_0_5	3.24	0.00011	0.5	0.15	not available	not available	not available	not available	not available	not available	not available	not available	not available	not available	not available	not available
dd_Smed_v6_10424_0_2	2.37	1.49e-06	2.6	1.07	1.77e-15	NP_004611	TRAF6	TNF receptor-associated factor 6 [Homo sapiens] >ref|NP_665802.1| TNF receptor-associated factor 6 [Homo sapiens]	4.23e-10	NP_499773	trf-1	TNF Receptor Associated Factor (TRAF) homolog [Caenorhabditis elegans]	4.02e-12	NP_477416	Traf4	TNF-receptor-associated factor 4, isoform A [Drosophila melanogaster] >ref|XP_016023411.1| uncharacterized protein Dsimw501_GD23279, isoform C [Drosophila simulans]
dd_Smed_v6_10512_1_6	10.94	3.06e-09	1.6	0.14	not available	not available	not available	not available	4.03e-06	NP_741157	ubq-1	Ubiquitin-related [Caenorhabditis elegans]	not available	not available	not available	not available
dd_Smed_v6_10536_0_1	2.18	4.12e-09	10.41	4.69	not available	not available	not available	not available	not available	not available	not available	not available	not available	not available	not available	not available
dd_Smed_v6_10576_0_1	2.52	1.75e-12	4.68	1.82	0	XP_011519972	PKM	pyruvate kinase PKM isoform X3 [Pan paniscus] >ref|XP_011519972.1| pyruvate kinase PKM isoform X3 [Homo sapiens] >ref|XP_024205043.1| pyruvate kinase PKM isoform X6 [Pan troglodytes]	0	NP_001021412	pyk-1	Pyruvate kinase [Caenorhabditis elegans]	0	NP_524448	PyK	pyruvate kinase, isoform A [Drosophila melanogaster]
dd_Smed_v6_10584_0_1	5.01	1.38e-13	5.62	1.1	not available	not available	not available	not available	not available	not available	not available	not available	not available	not available	not available	not available
dd_Smed_v6_10633_0_1	4.46	0	7.62	1.68	1.07e-26	XP_016882594	UPF1	regulator of nonsense transcripts 1 isoform X1 [Macaca nemestrina] >ref|XP_016882594.1| regulator of nonsense transcripts 1 isoform X1 [Homo sapiens] >ref|XP_030791913.1| regulator of nonsense transcripts 1 isoform X1 [Rhinopithecus roxellana]	8.66e-79	NP_001254204	ZK1067.2	NFX1-type zinc finger-containing protein 1 homolog [Caenorhabditis elegans]	3.08e-20	NP_731647	CG31368	uncharacterized protein Dmel_CG31368, isoform C [Drosophila melanogaster]
dd_Smed_v6_10633_0_2	3.27	0	19.41	5.83	1.06e-26	XP_016882594	UPF1	regulator of nonsense transcripts 1 isoform X1 [Macaca nemestrina] >ref|XP_016882594.1| regulator of nonsense transcripts 1 isoform X1 [Homo sapiens] >ref|XP_030791913.1| regulator of nonsense transcripts 1 isoform X1 [Rhinopithecus roxellana]	8.44e-79	NP_001254204	ZK1067.2	NFX1-type zinc finger-containing protein 1 homolog [Caenorhabditis elegans]	3.05e-20	NP_731647	CG31368	uncharacterized protein Dmel_CG31368, isoform C [Drosophila melanogaster]
dd_Smed_v6_10633_0_3	4.67	0	27.51	5.78	9.74e-27	XP_016882594	UPF1	regulator of nonsense transcripts 1 isoform X1 [Macaca nemestrina] >ref|XP_016882594.1| regulator of nonsense transcripts 1 isoform X1 [Homo sapiens] >ref|XP_030791913.1| regulator of nonsense transcripts 1 isoform X1 [Rhinopithecus roxellana]	6.27e-79	NP_001254204	ZK1067.2	NFX1-type zinc finger-containing protein 1 homolog [Caenorhabditis elegans]	2.82e-20	NP_731647	CG31368	uncharacterized protein Dmel_CG31368, isoform C [Drosophila melanogaster]
dd_Smed_v6_10633_0_4	7.57	0	18.35	2.37	9.62e-27	XP_016882594	UPF1	regulator of nonsense transcripts 1 isoform X1 [Macaca nemestrina] >ref|XP_016882594.1| regulator of nonsense transcripts 1 isoform X1 [Homo sapiens] >ref|XP_030791913.1| regulator of nonsense transcripts 1 isoform X1 [Rhinopithecus roxellana]	6.6e-79	NP_001254204	ZK1067.2	NFX1-type zinc finger-containing protein 1 homolog [Caenorhabditis elegans]	2.79e-20	NP_731647	CG31368	uncharacterized protein Dmel_CG31368, isoform C [Drosophila melanogaster]
dd_Smed_v6_10653_0_1	2.21	1.65e-14	6.59	2.93	not available	not available	not available	not available	not available	not available	not available	not available	not available	not available	not available	not available
dd_Smed_v6_10685_0_1	6.97	0	52.17	7.35	not available	not available	not available	not available	not available	not available	not available	not available	not available	not available	not available	not available
dd_Smed_v6_10696_0_1	4.49	0	3.4	0.74	7.85e-23	XP_011530400	ZGRF1	protein ZGRF1 isoform X9 [Homo sapiens] >ref|XP_011530401.1| protein ZGRF1 isoform X9 [Homo sapiens]	2.08e-90	NP_001254204	ZK1067.2	NFX1-type zinc finger-containing protein 1 homolog [Caenorhabditis elegans]	1.71e-24	NP_996198	CG31368	uncharacterized protein Dmel_CG31368, isoform D [Drosophila melanogaster]
dd_Smed_v6_10696_0_2	4.76	0	1.88	0.39	7.78e-23	XP_011530400	ZGRF1	protein ZGRF1 isoform X9 [Homo sapiens] >ref|XP_011530401.1| protein ZGRF1 isoform X9 [Homo sapiens]	2e-90	NP_001254204	ZK1067.2	NFX1-type zinc finger-containing protein 1 homolog [Caenorhabditis elegans]	1.7e-24	NP_996198	CG31368	uncharacterized protein Dmel_CG31368, isoform D [Drosophila melanogaster]
dd_Smed_v6_10696_0_3	3.78	0	43.38	11.25	7.7e-23	XP_011530400	ZGRF1	protein ZGRF1 isoform X9 [Homo sapiens] >ref|XP_011530401.1| protein ZGRF1 isoform X9 [Homo sapiens]	1.93e-90	NP_001254204	ZK1067.2	NFX1-type zinc finger-containing protein 1 homolog [Caenorhabditis elegans]	1.68e-24	NP_996198	CG31368	uncharacterized protein Dmel_CG31368, isoform D [Drosophila melanogaster]
dd_Smed_v6_10719_0_1	4.06	0	10.8	2.6	1.76e-06	XP_011521210	CYLD	ubiquitin carboxyl-terminal hydrolase CYLD isoform X2 [Homo sapiens] >ref|XP_016878470.1| ubiquitin carboxyl-terminal hydrolase CYLD isoform X2 [Homo sapiens]	not available	not available	not available	not available	2.38e-08	NP_609371	CYLD	cylindromatosis, isoform E [Drosophila melanogaster] >ref|NP_723554.1| cylindromatosis, isoform D [Drosophila melanogaster]
dd_Smed_v6_10719_0_10	3.53	1.85e-09	3.43	0.95	not available	not available	not available	not available	not available	not available	not available	not available	not available	not available	not available	not available
dd_Smed_v6_10719_0_11	4.39	0.00124	2.89	0.64	not available	not available	not available	not available	not available	not available	not available	not available	not available	not available	not available	not available
dd_Smed_v6_10719_0_4	3.03	5.83e-12	2.35	0.76	not available	not available	not available	not available	not available	not available	not available	not available	not available	not available	not available	not available
dd_Smed_v6_10719_0_6	3.03	2.75e-10	2.68	0.87	not available	not available	not available	not available	not available	not available	not available	not available	not available	not available	not available	not available
dd_Smed_v6_10719_0_7	2.68	0	12.05	4.41	not available	not available	not available	not available	not available	not available	not available	not available	not available	not available	not available	not available
dd_Smed_v6_10719_0_8	3.13	0	21.64	6.79	5.76e-12	NP_001035814	CYLD	ubiquitin carboxyl-terminal hydrolase CYLD isoform 2 [Homo sapiens] >ref|NP_001035877.1| ubiquitin carboxyl-terminal hydrolase CYLD isoform 2 [Homo sapiens] >ref|XP_003819864.1| ubiquitin carboxyl-terminal hydrolase CYLD isoform X2 [Pan paniscus] >ref|XP_004057685.1| ubiquitin carboxyl-terminal hydrolase CYLD isoform X2 [Gorilla gorilla gorilla] >ref|XP_004057686.1| ubiquitin carboxyl-terminal hy…	1.4e-11	NP_001255047	cyld-1	USP domain-containing protein [Caenorhabditis elegans]	3.25e-12	NP_609371	CYLD	cylindromatosis, isoform E [Drosophila melanogaster] >ref|NP_723554.1| cylindromatosis, isoform D [Drosophila melanogaster]
dd_Smed_v6_10748_0_1	7.66	0	84.4	10.82	not available	not available	not available	not available	not available	not available	not available	not available	not available	not available	not available	not available
dd_Smed_v6_10906_0_1	4.14	0	9.02	2.14	not available	not available	not available	not available	not available	not available	not available	not available	not available	not available	not available	not available
dd_Smed_v6_10906_0_2	32.39	0	6.36	0.18	not available	not available	not available	not available	not available	not available	not available	not available	not available	not available	not available	not available
dd_Smed_v6_10929_0_2	2.67	0	34	12.5	not available	not available	not available	not available	not available	not available	not available	not available	not available	not available	not available	not available
dd_Smed_v6_11014_0_1	2.19	2.75e-10	7.42	3.31	1.01e-32	NP_848586	R3HDML	peptidase inhibitor R3HDML precursor [Homo sapiens]	4.92e-23	NP_504056	scl-12	SCP domain-containing protein [Caenorhabditis elegans]	3.47e-08	NP_727412	CG32679	uncharacterized protein Dmel_CG32679 [Drosophila melanogaster]
dd_Smed_v6_1103_0_1	3	0	102.64	33.62	3.41e-26	NP_932766	AQP1	aquaporin-1 isoform 1 [Homo sapiens] >ref|XP_004045314.2| aquaporin-1 isoform X1 [Gorilla gorilla gorilla]	5.03e-21	NP_001256245	aqp-6	AQuaPorin or aquaglyceroporin related [Caenorhabditis elegans]	6.69e-30	NP_001260892	Drip	drip, isoform E [Drosophila melanogaster]
dd_Smed_v6_11081_0_4	2.34	0.00124	1.42	0.6	not available	not available	not available	not available	not available	not available	not available	not available	not available	not available	not available	not available
dd_Smed_v6_11100_0_1	3.69	0	29.5	7.85	1.58e-16	NP_001029082	TRAF5	TNF receptor-associated factor 5 isoform b [Homo sapiens] >ref|NP_004610.1| TNF receptor-associated factor 5 isoform b [Homo sapiens] >ref|NP_665702.1| TNF receptor-associated factor 5 isoform b [Homo sapiens] >ref|XP_016857710.1| TNF receptor-associated factor 5 isoform X3 [Homo sapiens]	5.07e-15	NP_499773	trf-1	TNF Receptor Associated Factor (TRAF) homolog [Caenorhabditis elegans]	1.13e-09	NP_001097080	Traf4	TNF-receptor-associated factor 4, isoform E [Drosophila melanogaster]
dd_Smed_v6_11193_0_1	4.34	0	27.65	6.25	1.74e-19	NP_001217	CASP6	caspase-6 isoform alpha precursor [Homo sapiens]	3.88e-15	NP_001255709	ced-3	Cell death protein 3 subunit p17 [Caenorhabditis elegans]	1.89e-11	NP_476974	Dcp-1	death caspase-1 [Drosophila melanogaster]
dd_Smed_v6_11193_0_2	3.99	0	6.16	1.51	4.27e-10	XP_005246951	CASP8	caspase-8 isoform X6 [Homo sapiens]	1.14e-05	NP_001255709	ced-3	Cell death protein 3 subunit p17 [Caenorhabditis elegans]	1.09e-08	NP_476974	Dcp-1	death caspase-1 [Drosophila melanogaster]
dd_Smed_v6_11292_0_1	2.5	0.00918	0.74	0.29	not available	not available	not available	not available	not available	not available	not available	not available	1.13e-06	NP_001245755	CoRest	CoRest, isoform J [Drosophila melanogaster]
dd_Smed_v6_11413_0_4	7.89	1.79e-06	2.05	0.26	not available	not available	not available	not available	8.58e-09	NP_495000	F09E5.10	Uncharacterized protein CELE_F09E5.10 [Caenorhabditis elegans]	not available	not available	not available	not available
dd_Smed_v6_1175_0_1	4.82	0	8.24	1.68	not available	not available	not available	not available	not available	not available	not available	not available	not available	not available	not available	not available
dd_Smed_v6_11824_0_1	5.63	0	29.28	5.11	9.13e-30	XP_016863861	ZGRF1	protein ZGRF1 isoform X10 [Homo sapiens] >ref|XP_016863862.1| protein ZGRF1 isoform X10 [Homo sapiens] >ref|XP_024309897.1| protein ZGRF1 isoform X10 [Homo sapiens] >ref|XP_024309898.1| protein ZGRF1 isoform X10 [Homo sapiens]	2.55e-62	NP_001254205	ZK1067.2	NFX1-type zinc finger-containing protein 1 homolog [Caenorhabditis elegans]	9.04e-22	NP_731647	CG31368	uncharacterized protein Dmel_CG31368, isoform C [Drosophila melanogaster]
dd_Smed_v6_11851_0_1	13.28	0	105.55	7.8	3.52e-20	XP_005260702	RBCK1	ranBP-type and C3HC4-type zinc finger-containing protein 1 isoform X3 [Homo sapiens]	not available	not available	not available	not available	2.4e-09	NP_723214	LUBEL	linear ubiquitin E3 ligase, isoform E [Drosophila melanogaster]
dd_Smed_v6_11863_0_5	9.4	0.000998	0.32	0.03	not available	not available	not available	not available	not available	not available	not available	not available	not available	not available	not available	not available
dd_Smed_v6_11930_0_1	12.17	0	43.39	3.5	not available	not available	not available	not available	not available	not available	not available	not available	not available	not available	not available	not available
[truncated: 291 more rows]

## Sheet: adar1(RNAi) DownReg 19 days
					Homo sapiens				Caenorhabditis elegans				Drosophila melanogaster
Name	Fold change	FDR p-value	adar1(RNAi) RPKM Mean	control(RNAi) RPKM Mean	Lowest E-value	Accession (E-value)	Gene name	Description (E-value)	Lowest E-value	Accession (E-value)	Gene name	Description (E-value)	Lowest E-value	Accession (E-value)	Gene name	Description (E-value)
dd_Smed_v6_1013_0_1	-2.27	0	71.94	160.14	not available	not available	not available	not available	not available	not available	not available	not available	not available	not available	not available	not available
dd_Smed_v6_1071_0_1	-2.02	9.3e-14	14.62	29.08	6.98e-17	XP_016859817	VIT	vitrin isoform X5 [Homo sapiens]	1.35e-11	NP_001022674	mua-3	Transmembrane cell adhesion receptor mua-3 [Caenorhabditis elegans]	not available	not available	not available	not available
[truncated: 150 more rows]

## Sheet: HeatMap Fig 2B
Name	Accession	Closest human BLAST hit
dd_Smed_v6_10719_0_1	XP_011521210	CYLD
dd_Smed_v6_11193_0_2	XP_005246951	CASP8
dd_Smed_v6_3742_0_2	NP_071451	MDA5
dd_Smed_v6_4361_0_1	NP_071451	MDA5
dd_Smed_v6_11100_0_1	NP_066961	TRAF2
dd_Smed_v6_5587_0_1	NP_055129	RIG-I
dd_Smed_v6_4420_0_1	NP_003291	TRAF3
[truncated: 8 more rows]
