# Supplementary material for: Functional analysis of ADARs in planarians supports a bilaterian ancestral role in suppressing double-stranded RNA-response
Source: PLoS Pathog. 2022 Jan 18;18(1):e1010250. doi: 10.1371/journal.ppat.1010250 (PMC8797187; doi:10.1371/journal.ppat.1010250)
Supplement: S3 Table — This table contains five sheets–“NCBI accessions” contains all protein accession numbers (RefSeq) from Table S2 for adar1(RNAi) and adar2(RNAi) animals (28 days of RNAi); “gProfiler_Upregulated genes” contains the identified enriched pathways in adar1(RNAi) and adar2(RNAi) animals according to gProfiler; “gProfiler_Downregulated genes” contains the identified enriched pathways in adar1(RNAi) and adar2(RNAi) animals according to gProfiler; “DAVID_Upregulated genes” contains the identified enriched pathways in adar1(RNAi) and adar2(RNAi) animals according to DAVID; “DAVID_Downregulated genes” contains the identified enriched pathways in adar1(RNAi) and adar2(RNAi) animals according to DAVID. (XLSX) [file ppat.1010250.s014.xlsx]

## Sheet: NCBI accessions
adar1(RNAi)_UpReg_28days	adar1(RNAi)_DownReg_28days	adar2(RNAi)_UpReg_28days	adar2(RNAi)_DownReg_28days
XP_024304601	XP_024303942	XP_024306244	XP_024303167
XP_024303660	XP_016883177	XP_024305499	XP_016875612
XP_016882599	XP_016882221	XP_024303732	XP_016872166
XP_016879110	XP_016881236	XP_016882599	XP_016871681
XP_016879110	XP_016876202	XP_016879110	XP_016860862
XP_016873709	XP_016875612	XP_016879110	XP_011538055
XP_016873709	XP_016875510	XP_016877277	XP_011537593
XP_016863748	XP_016874732	XP_016873709	XP_011523533
XP_016862939	XP_016873727	XP_016866705	XP_006724804
XP_016856506	XP_016872166	XP_016860259	XP_005259981
XP_016856506	XP_016871681	XP_016856506	NP_997195
XP_016856080	XP_016871627	XP_016856506	NP_955631
XP_011540323	XP_016870218	XP_011536381	NP_808218
XP_011533401	XP_016856089	XP_011521210	NP_653306
XP_011528871	XP_011538055	XP_011518292	NP_543136
XP_011523807	XP_011531208	XP_011515267	NP_116093
XP_011523675	XP_011523533	XP_011513128	NP_113609
XP_011523194	XP_011521535	XP_005268438	NP_078836
XP_011521210	XP_011509510	XP_005260818	NP_071758
XP_011515267	XP_006724804	XP_005260702	NP_061743
XP_011513128	XP_006710461	XP_005257681	NP_061172
XP_011512590	XP_005269208	XP_005252265	NP_057093
XP_011512590	XP_005267463	XP_005246951	NP_057048
XP_006714991	XP_005267463	NP_932766	NP_056468
XP_005268438	XP_005260109	NP_775808	NP_055428
XP_005260818	XP_005248974	NP_775808	NP_055299
XP_005260702	XP_005248974	NP_736609	NP_055043
XP_005257681	XP_005247048	NP_689808	NP_008933
XP_005252265	NP_997195	NP_663772	NP_008855
XP_005246951	NP_955631	NP_663772	NP_006576
NP_932766	NP_898898	NP_663748	NP_006453
NP_775808	NP_803136	NP_663748	NP_006157
NP_775808	NP_787035	NP_663748	NP_006079
NP_694881	NP_775808	NP_631917	NP_005992
NP_694881	NP_736609	NP_115515	NP_005991
NP_689808	NP_733822	NP_114171	NP_005989
NP_663772	NP_733821	NP_112597	NP_005908
NP_663748	NP_683695	NP_112506	NP_005338
NP_663748	NP_663623	NP_077024	NP_005338
NP_663748	NP_659482	NP_071451	NP_004611
NP_663748	NP_542400	NP_071451	NP_004489
NP_660286	NP_542119	NP_071451	NP_003791
NP_631917	NP_536351	NP_067056	NP_003542
NP_115485	NP_149985	NP_066961	NP_002802
NP_112597	NP_149977	NP_066363	NP_002766
NP_112506	NP_116093	NP_066363	NP_002709
NP_079170	NP_116072	NP_066363	NP_002429
NP_071930	NP_113609	NP_066363	NP_002141
NP_071451	NP_112597	NP_066363	NP_001627
NP_071451	NP_078836	NP_066363	NP_001358523
NP_071451	NP_077284	NP_066363	NP_001358424
NP_067056	NP_076956	NP_066363	NP_001356523
NP_066961	NP_071758	NP_066363	NP_001350540
NP_066363	NP_071409	NP_066363	NP_001350540
NP_066363	NP_065131	NP_066363	NP_001338609
NP_066363	NP_065131	NP_066363	NP_001337248
NP_066363	NP_063937	NP_066363	NP_001317071
NP_066363	NP_061816	NP_060711	NP_001316545
NP_066363	NP_061743	NP_056377	NP_001316168
NP_066363	NP_061181	NP_055824	NP_001315613
NP_066363	NP_061181	NP_055129	NP_001300981
NP_066363	NP_060867	NP_006588	NP_001290044
NP_066363	NP_060712	NP_006506	NP_001276674
NP_066363	NP_060570	NP_006506	NP_001273407
NP_066363	NP_057430	NP_006453	NP_001244120
NP_066363	NP_057370	NP_006453	NP_001193658
NP_060711	NP_056655	NP_006255	NP_001185757
NP_056512	NP_056468	NP_005735	NP_001152759
NP_055824	NP_055299	NP_004961	NP_001132928
NP_055819	NP_055043	NP_004961	NP_001129602
NP_055608	NP_036597	NP_003721	NP_001124491
NP_055129	NP_036452	NP_003291	NP_001124491
NP_036413	NP_036272	NP_003179	NP_001122
NP_006588	NP_008855	NP_002078	NP_001119603
NP_006588	NP_006576	NP_002078	NP_001096062
NP_006506	NP_006453	NP_002078	NP_001091981
NP_006453	NP_006341	NP_002078	NP_001034581
NP_006453	NP_006079	NP_002078
NP_006341	NP_005992	NP_002078
NP_006255	NP_005991	NP_002078
NP_005735	NP_005989	NP_002078
NP_005573	NP_005916	NP_002078
NP_005339	NP_005908	NP_002078
NP_005339	NP_005731	NP_002078
NP_004961	NP_005493	NP_002060
NP_004961	NP_005391	NP_001357458
NP_004202	NP_005338	NP_001354425
NP_003721	NP_005338	NP_001350748
NP_003320	NP_004762	NP_001338
NP_003291	NP_004637	NP_001333102
NP_003179	NP_004611	NP_001317376
NP_002898	NP_004489	NP_001317376
NP_002639	NP_004170	NP_001317309
NP_002638	NP_003791	NP_001316545
NP_002078	NP_003670	NP_001309145
NP_002078	NP_003371	NP_001309145
NP_002078	NP_002802	NP_001307607
NP_002078	NP_002766	NP_001307607
NP_002078	NP_002418	NP_001303247
NP_002078	NP_002183	NP_001300943
NP_002078	NP_002141	NP_001294942
NP_002078	NP_001864	NP_001274522
NP_002078	NP_001860	NP_001269849
NP_002078	NP_001746	NP_001268645
NP_002078	NP_001627	NP_001258791
NP_002078	NP_001473	NP_001248762
NP_002060	NP_001473	NP_001230009
NP_001956	NP_001358523	NP_001217
NP_001357458	NP_001350956	NP_001188504
NP_001354666	NP_001350617	NP_001186883
NP_001354425	NP_001350467	NP_001186883
NP_001351227	NP_001347381	NP_001186356
NP_001350748	NP_001339425	NP_001182502
NP_001349	NP_001338609	NP_001180345
NP_001338	NP_001337248	NP_001138663
NP_001337559	NP_001337248	NP_001138397
NP_001333102	NP_001336265	NP_001136082
NP_001317376	NP_001317270	NP_001135417
NP_001317376	NP_001317270	NP_001035814
NP_001317376	NP_001317270	NP_001032412
NP_001317360	NP_001317071	NP_001025040
NP_001317309	NP_001316168	NP_001005362
NP_001316545	NP_001315613	NP_000761
NP_001309145	NP_001307607
NP_001309145	NP_001300981
NP_001307607	NP_001291886
NP_001307607	NP_001290044
NP_001307607	NP_001290044
NP_001307607	NP_001284495
NP_001300943	NP_001276674
NP_001274522	NP_001274118
NP_001269849	NP_001274118
NP_001268645	NP_001273407
NP_001258791	NP_001265544
NP_001230182	NP_001257933
NP_001230009	NP_001244120
NP_001217	NP_001242913
NP_001188504	NP_001229305
NP_001186883	NP_001189352
NP_001186883	NP_001186356
NP_001186356	NP_001186356
NP_001182502	NP_001186088
NP_001180345	NP_001185757
NP_001161066	NP_001170782
NP_001158	NP_001152759
NP_001138397	NP_001132928
NP_001137139	NP_001129978
NP_001136082	NP_001129602
NP_001092	NP_001124491
NP_001082	NP_001124491
NP_001037835	NP_001124491
NP_001035814	NP_001124491
NP_001032412	NP_001122
NP_001029082	NP_001106819
NP_001028850	NP_001106273
NP_001025040	NP_001093116
NP_001005362	NP_001091981
NP_001004356	NP_001034581
NP_000761	NP_001034288
	NP_001027452
	NP_001019765
	NP_001011713
	NP_001008743
	NP_001005361
	NP_001003794
	NP_001002036
	NP_000893
	NP_000758
	NP_000681
	NP_000490
	NP_000490
	NP_000445
	NP_000441
	NP_000430
	NP_000427
	NP_000226
	NP_000209
	NP_000023

## Sheet: gProfiler_Upregulated genes
adar1(RNAi)_Upregulated_genes_28days_RNAi
source	term_name	term_id	adjusted_p_value (Benjamini-hochberg FDR)	negative_log10_of_adjusted_p_value	term_size	query_size	intersection_size	effective_domain_size	intersections
KEGG	RIG-I-like receptor signaling pathway	KEGG:04622	8.13233e-06	5.08979	70	60	8	7788	XP_011521210,XP_005246951,NP_071451,NP_066961,NP_055129,NP_003291,NP_003179,NP_001350748
KEGG	NOD-like receptor signaling pathway	KEGG:04621	6.55544e-05	4.1834	177	60	10	7788	XP_005260702,XP_005246951,NP_066961,NP_005339,NP_003320,NP_003291,NP_003179,NP_001317309,NP_001158,NP_001029082
KEGG	Necroptosis	KEGG:04217	0.000189046	3.72343	162	60	9	7788	XP_011521210,XP_005260702,XP_005257681,XP_005246951,NP_066961,NP_005339,NP_001317309,NP_001158,NP_001029082
KEGG	NF-kappa B signaling pathway	KEGG:04064	0.00024002	3.61975	100	60	7	7788	XP_011521210,NP_066961,NP_055129,NP_003291,NP_003179,NP_001158,NP_001029082
KEGG	Apoptosis	KEGG:04210	0.00024002	3.61975	136	60	8	7788	XP_005246951,NP_066961,NP_006255,NP_001217,NP_001188504,NP_001186883,NP_001158,NP_001092
KEGG	Measles	KEGG:05162	0.00024002	3.61975	138	60	8	7788	XP_005257681,XP_005246951,NP_694881,NP_071451,NP_055129,NP_003291,NP_003179,NP_001269849
KEGG	IL-17 signaling pathway	KEGG:04657	0.00024002	3.61975	92	60	7	7788	XP_011523807,XP_005246951,NP_066961,NP_005339,NP_003291,NP_003179,NP_001029082
KEGG	TNF signaling pathway	KEGG:04668	0.000442366	3.35422	112	60	7	7788	XP_016882599,XP_005246951,NP_066961,NP_003291,NP_003179,NP_001317309,NP_001029082
KEGG	Salmonella infection	KEGG:05132	0.000598246	3.22312	214	60	9	7788	XP_005246951,NP_066961,NP_005339,NP_003320,NP_003179,NP_002638,NP_001186883,NP_001092,NP_001005362
KEGG	Hepatitis B	KEGG:05161	0.00368948	2.43304	162	60	7	7788	XP_005257681,XP_005246951,NP_071451,NP_055129,NP_003291,NP_003179,NP_001350748
KEGG	Influenza A	KEGG:05164	0.00404312	2.39328	167	60	7	7788	XP_005246951,NP_071451,NP_055129,NP_003291,NP_001269849,NP_001186883,NP_001092
KEGG	Shigellosis	KEGG:05131	0.00562481	2.24989	236	60	8	7788	XP_005260702,NP_066961,NP_003179,NP_002638,NP_001268645,NP_001186883,NP_001092,NP_001029082
KEGG	Small cell lung cancer	KEGG:05222	0.00846087	2.07258	92	60	5	7788	XP_011523807,NP_066961,NP_003291,NP_001158,NP_001029082
KEGG	Viral myocarditis	KEGG:05416	0.0100954	1.99588	56	60	4	7788	XP_005246951,NP_001357458,NP_001186883,NP_001092
KEGG	Toxoplasmosis	KEGG:05145	0.015767	1.80225	109	60	5	7788	XP_005246951,NP_694881,NP_003179,NP_002060,NP_001158
KEGG	Adherens junction	KEGG:04520	0.0201847	1.69498	71	60	4	7788	NP_003179,NP_001357458,NP_001186883,NP_001092
KEGG	Pathways in cancer	KEGG:05200	0.0201847	1.69498	529	60	11	7788	XP_024303660,XP_011523807,XP_005257681,XP_005246951,NP_066961,NP_005339,NP_003291,NP_002639,NP_002060,NP_001158,NP_001029082
KEGG	Epstein-Barr virus infection	KEGG:05169	0.0334374	1.47577	197	60	6	7788	XP_005246951,NP_066961,NP_055129,NP_003291,NP_003179,NP_001029082
KEGG	Viral carcinogenesis	KEGG:05203	0.0334374	1.47577	199	60	6	7788	XP_005257681,XP_005246951,NP_066961,NP_003291,NP_001350748,NP_001029082
KEGG	Fluid shear stress and atherosclerosis	KEGG:05418	0.0334374	1.47577	137	60	5	7788	NP_005339,NP_003320,NP_003179,NP_001186883,NP_001092
KEGG	Pathogenic Escherichia coli infection	KEGG:05130	0.0334413	1.47572	201	60	6	7788	XP_005246951,NP_066961,NP_003179,NP_001357458,NP_001186883,NP_001092
KEGG	Hepatitis C	KEGG:05160	0.0469806	1.32808	155	60	5	7788	XP_005246951,NP_066961,NP_055129,NP_003291,NP_001269849
KEGG	Spinocerebellar ataxia	KEGG:05017	0.0469806	1.32808	97	60	4	7788	NP_660286,NP_066961,NP_002638,NP_001136082
adar2(RNAi)_Upregulated_genes_28days_RNAi
source	term_name	term_id	adjusted_p_value (Benjamini-hochberg FDR)	negative_log10_of_adjusted_p_value	term_size	query_size	intersection_size	effective_domain_size	intersections
KEGG	RIG-I-like receptor signaling pathway	KEGG:04622	7.45584e-09	8.1275	70	40	9	7788	XP_011521210,XP_005246951,NP_077024,NP_071451,NP_066961,NP_055129,NP_003291,NP_003179,NP_001350748
KEGG	Measles	KEGG:05162	2.85508e-05	4.54438	138	40	8	7788	XP_005257681,XP_005246951,NP_071451,NP_055129,NP_006588,NP_003291,NP_003179,NP_001269849
KEGG	TNF signaling pathway	KEGG:04668	0.000752502	3.12349	112	40	6	7788	XP_016882599,XP_005246951,NP_066961,NP_003291,NP_003179,NP_001317309
KEGG	Hepatitis B	KEGG:05161	0.000752502	3.12349	162	40	7	7788	XP_005257681,XP_005246951,NP_071451,NP_055129,NP_003291,NP_003179,NP_001350748
KEGG	Apoptosis	KEGG:04210	0.0018066	2.74314	136	40	6	7788	XP_005246951,NP_066961,NP_006255,NP_001217,NP_001188504,NP_001186883
KEGG	NF-kappa B signaling pathway	KEGG:04064	0.0034036	2.46806	100	40	5	7788	XP_011521210,NP_066961,NP_055129,NP_003291,NP_003179
KEGG	Necroptosis	KEGG:04217	0.0034036	2.46806	162	40	6	7788	XP_011521210,XP_005260702,XP_005257681,XP_005246951,NP_066961,NP_001317309
KEGG	Influenza A	KEGG:05164	0.00351725	2.4538	167	40	6	7788	XP_005246951,NP_071451,NP_055129,NP_003291,NP_001269849,NP_001186883
KEGG	NOD-like receptor signaling pathway	KEGG:04621	0.00429018	2.36752	177	40	6	7788	XP_005260702,XP_005246951,NP_066961,NP_003291,NP_003179,NP_001317309
KEGG	Viral carcinogenesis	KEGG:05203	0.00724647	2.13987	199	40	6	7788	XP_005257681,XP_005246951,NP_066961,NP_003291,NP_001350748,NP_001303247
KEGG	Hepatitis C	KEGG:05160	0.0150691	1.82191	155	40	5	7788	XP_005246951,NP_066961,NP_055129,NP_003291,NP_001269849
KEGG	IL-17 signaling pathway	KEGG:04657	0.0151513	1.81955	92	40	4	7788	XP_005246951,NP_066961,NP_003291,NP_003179
KEGG	Toxoplasmosis	KEGG:05145	0.0261547	1.58245	109	40	4	7788	XP_005246951,NP_006588,NP_003179,NP_002060
KEGG	Viral myocarditis	KEGG:05416	0.0310847	1.50745	56	40	3	7788	XP_005246951,NP_001357458,NP_001186883
KEGG	Epstein-Barr virus infection	KEGG:05169	0.0317507	1.49825	197	40	5	7788	XP_005246951,NP_066961,NP_055129,NP_003291,NP_003179
KEGG	Pathogenic Escherichia coli infection	KEGG:05130	0.0324571	1.48869	201	40	5	7788	XP_005246951,NP_066961,NP_003179,NP_001357458,NP_001186883
KEGG	Osteoclast differentiation	KEGG:04380	0.0328483	1.48349	125	40	4	7788	XP_011521210,NP_066961,NP_003179,NP_001357458
KEGG	Salmonella infection	KEGG:05132	0.0377072	1.42358	214	40	5	7788	XP_005246951,NP_066961,NP_003179,NP_001186883,NP_001005362
KEGG	Adherens junction	KEGG:04520	0.044784	1.34888	71	40	3	7788	NP_003179,NP_001357458,NP_001186883
In red pathways involved in antiviral response in humans

## Sheet: gProfiler_Downregulated genes
adar1(RNAi)_Downregulated_genes_28days_RNAi
source	term_name	term_id	adjusted_p_value (Benjamini-hochberg FDR)	negative_log10_of_adjusted_p_value	term_size	query_size	intersection_size	effective_domain_size	intersections
KEGG	Gap junction	KEGG:04540	0.0149552	1.82521	88	92	7	7788	NP_997195,NP_536351,NP_116093,NP_061816,NP_006079,NP_005992,NP_005991
adar2(RNAi)_Downregulated_genes_28days_RNAi
source	term_name	term_id	adjusted_p_value (Benjamini-hochberg FDR)	negative_log10_of_adjusted_p_value	term_size	query_size	intersection_size	effective_domain_size	intersections
KEGG	Phagosome	KEGG:04145	0.005323	2.27384	147	41	6	7788	NP_997195,NP_116093,NP_006079,NP_005992,NP_005991,NP_002429
KEGG	Gap junction	KEGG:04540	0.005323	2.27384	88	41	5	7788	NP_997195,NP_116093,NP_006079,NP_005992,NP_005991
KEGG	Pathogenic Escherichia coli infection	KEGG:05130	0.005323	2.27384	201	41	7	7788	NP_997195,NP_116093,NP_006079,NP_005992,NP_005991,NP_004611,NP_001276674
KEGG	Apoptosis	KEGG:04210	0.0255825	1.59206	136	41	5	7788	NP_997195,NP_116093,NP_005992,NP_005991,NP_001193658

## Sheet: DAVID_Upregulated genes
adar1(RNAi)_Upregulated_genes_28days_RNAi									adar2(RNAi)_Upregulated_genes_28days_RNAi
Category	Term	Count	%	P-Value	Fold Enrichment	Adjusted P-Value (Benjamini)			Category	Term	Count	%	P-Value	Fold Enrichment	Adjusted P-Value (Benjamini)
KEGG_PATHWAY	RIG-I-like receptor signaling pathway	9	9.3	2.1e-08	18	2.6e-06			KEGG_PATHWAY	RIG-I-like receptor signaling pathway	10	13.9	2.2e-11	28.9	2.6e-09
KEGG_PATHWAY	NF-kappa B signaling pathway	7	7.2	2.8e-05	11.3	0.0017			KEGG_PATHWAY	Measles	7	9.7	3.4e-05	10.6	0.002
KEGG_PATHWAY	TNF signaling pathway	7	7.2	8.9e-05	9.2	0.0037			KEGG_PATHWAY	TNF signaling pathway	6	8.3	0.00014	11.3	0.0055
KEGG_PATHWAY	Herpes simplex infection	8	8.2	0.00025	6.1	0.0076			KEGG_PATHWAY	Herpes simplex infection	7	9.7	0.0002	7.7	0.0059
KEGG_PATHWAY	Small cell lung cancer	6	6.2	0.00029	9.9	0.0071			KEGG_PATHWAY	NF-kappa B signaling pathway	5	6.9	0.00074	11.6	0.018
KEGG_PATHWAY	Measles	7	7.2	0.00029	7.4	0.0061			KEGG_PATHWAY	Toxoplasmosis	5	6.9	0.0018	9.2	0.035
KEGG_PATHWAY	Toxoplasmosis	6	6.2	0.00095	7.7	0.017			KEGG_PATHWAY	Epstein-Barr virus infection	5	6.9	0.0026	8.3	0.043
KEGG_PATHWAY	Pathways in cancer	10	10.3	0.0014	3.6	0.021			KEGG_PATHWAY	Viral carcinogenesis	6	8.3	0.0027	5.9	0.04
KEGG_PATHWAY	Epstein-Barr virus infection	6	6.2	0.0015	6.9	0.021			KEGG_PATHWAY	Hepatitis B	5	6.9	0.0048	7	0.062
KEGG_PATHWAY	NOD-like receptor signaling pathway	4	4.1	0.0068	10	0.081			KEGG_PATHWAY	Influenza A	5	6.9	0.0091	5.8	0.1
KEGG_PATHWAY	Influenza A	6	6.2	0.0069	4.8	0.076			KEGG_PATHWAY	Toll-like receptor signaling pathway	4	5.6	0.014	7.6	0.14
KEGG_PATHWAY	Apoptosis	4	4.1	0.009	9.1	0.09			KEGG_PATHWAY	Osteoclast differentiation	4	5.6	0.024	6.2	0.22
KEGG_PATHWAY	Viral carcinogenesis	6	6.2	0.014	4.1	0.12			KEGG_PATHWAY	Hepatitis C	4	5.6	0.025	6.1	0.21
KEGG_PATHWAY	Hepatitis B	5	5.2	0.018	4.8	0.15			KEGG_PATHWAY	NOD-like receptor signaling pathway	3	4.2	0.029	10.8	0.22
KEGG_PATHWAY	Toll-like receptor signaling pathway	4	4.1	0.037	5.3	0.27			KEGG_PATHWAY	Apoptosis	3	4.2	0.035	9.8	0.25
KEGG_PATHWAY	Viral myocarditis	3	3.1	0.06	7.4	0.38			KEGG_PATHWAY	Pathways in cancer	6	8.3	0.038	3.1	0.25
KEGG_PATHWAY	Osteoclast differentiation	4	4.1	0.063	4.3	0.38			KEGG_PATHWAY	Small cell lung cancer	3	4.2	0.062	7.1	0.36
KEGG_PATHWAY	Hepatitis C	4	4.1	0.065	4.2	0.37			KEGG_PATHWAY	Chagas disease (American trypanosomiasis)	3	4.2	0.088	5.8	0.46
KEGG_PATHWAY	Adherens junction	3	3.1	0.087	5.9	0.45
KEGG_PATHWAY	MAPK signaling pathway	5	5.2	0.099	2.8	0.48

## Sheet: DAVID_Downregulated genes
adar1(RNAi) Downregulated genes									adar2(RNAi) Downregulated genes
Category	Term	Count	%	P-Value	Fold Enrichment	Adjusted P-Value (Benjamini)			Category	Term	Count	%	P-Value	Fold Enrichment	Adjusted P-Value (Benjamini)
KEGG_PATHWAY	Pathogenic Escherichia coli infection	7	4.9	2.6e-05	11.5	0.0043			KEGG_PATHWAY	Pathogenic Escherichia coli infection	6	9.1	5.8e-06	21.9	0.0007
KEGG_PATHWAY	Gap junction	8	5.6	7.1e-05	7.6	0.0059			KEGG_PATHWAY	Gap junction	6	9.1	8.4e-05	12.7	0.005
KEGG_PATHWAY	Phagosome	8	5.6	0.0018	4.5	0.096			KEGG_PATHWAY	Phagosome	7	10.6	0.00011	8.7	0.0044
KEGG_PATHWAY	Tryptophan metabolism	4	2.8	0.011	8.4	0.38			KEGG_PATHWAY	Signaling pathways regulating pluripotency of stem cells	4	6.1	0.036	5.3	0.67
KEGG_PATHWAY	Protein digestion and absorption	5	3.5	0.02	4.8	0.48			KEGG_PATHWAY	Tuberculosis	4	6.1	0.064	4.2	0.8
KEGG_PATHWAY	Arginine and proline metabolism	4	2.8	0.021	6.7	0.44			KEGG_PATHWAY	Biosynthesis of antibiotics	4	6.1	0.098	3.5	0.87
KEGG_PATHWAY	Glycine, serine and threonine metabolism	3	2.1	0.077	6.5	0.85
KEGG_PATHWAY	Signaling pathways regulating pluripotency of stem cells	5	3.5	0.082	3	0.83
