# Supplementary material for: Functional analysis of ADARs in planarians supports a bilaterian ancestral role in suppressing double-stranded RNA-response
Source: PLoS Pathog. 2022 Jan 18;18(1):e1010250. doi: 10.1371/journal.ppat.1010250 (PMC8797187; doi:10.1371/journal.ppat.1010250)
Supplement: S4 Table — This table shows RNA-DNA mismatches that were found in all four control(RNAi) animals but are absent or reduced in by least 50% in all four adar1(RNAi) or adar2(RNAi) animals. (XLSX) [file ppat.1010250.s015.xlsx]

## Sheet: control(RNAi)_vs_adar1(RNAi)
Reference ID	Position	Reference	Variant	Change	Coverage @ control(RNAi) sample_1	Frequency @ control(RNAi) sample_1	Coverage @ control(RNAi) sample_2	Frequency @ control(RNAi) sample_2	Coverage @ control(RNAi) sample_3	Frequency @ control(RNAi) sample_3	Coverage @ control(RNAi) sample_4	Frequency @ control(RNAi) sample_4	Average control(RNAi)	Coverage @ adar1(RNAi) sample_1	Frequency @ adar1(RNAi) sample_1	Coverage @ adar1(RNAi) sample_2	Frequency @ adar1(RNAi) sample_2	Coverage @ adar1(RNAi) sample_3	Frequency @ adar1(RNAi) sample_3	Coverage @ adar1(RNAi) sample_4	Frequency @ adar1(RNAi) sample_4	Average ADAR1 (RNAi) + 0.01 (to allow calculations for zero values)	Fold Change Editing (column N/(column X + 0.1)) (filtered for equal or larger than 2)	Coverage @ DNA (filtered for at least 4)	Frequency @ DNA (filtered for less or equal than 0.5)
dd_Smed_v6_5235_0_7 consensus	65	A	C	AC	212	1.89	237	5.06	211	4.27	221	2.71	3.4825	336	0.89	215	1.4	399	1	264	1.14	1.1075	2.88406	4879	0.06
dd_Smed_v6_14361_0_4 consensus	90	A	G	AG	109	4.59	89	4.49	103	7.77	101	7.92	6.1925	105	2.86	81	3.7	107	1.87	88	3.41	2.96	2.02369	12975	0.5
dd_Smed_v6_2952_0_1 consensus	754	A	G	AG	638	2.82	820	2.68	566	2.3	799	3.63	2.8575	616	1.14	668	1.65	612	1.31	493	0.81	1.2275	2.15254	20	0
dd_Smed_v6_4933_0_1 consensus	5903	A	G	AG	274	18.61	255	13.73	189	14.81	232	14.66	15.4525	329	2.13	286	1.05	343	0.87	316	0.32	1.0925	12.9581	94	0
dd_Smed_v6_4933_0_1 consensus	5918	A	G	AG	311	4.82	273	4.76	196	4.59	235	2.55	4.18	346	0.29	304	0	380	0.26	346	0	0.1375	17.6	107	0
dd_Smed_v6_7730_0_1 consensus	868	A	G	AG	43	16.28	37	16.22	34	14.71	56	7.14	13.5875	28	3.57	14	14.29	31	0	11	0	4.465	2.97645	21	0
dd_Smed_v6_422_0_1 consensus	213	A	T	AT	2031	17.73	1734	14.65	2158	14.69	1923	13.42	15.1225	17403	2.52	13789	2.12	15718	2.26	13635	2.32	2.305	6.28794	254	0
dd_Smed_v6_884_0_8 consensus	190	C	T	CT	469	5.12	441	4.54	438	2.28	373	4.29	4.0575	1610	0.68	1273	1.34	1663	1.5	1295	1.39	1.2275	3.0565	112	0
dd_Smed_v6_5823_0_5 consensus	1034	G	A	GA	60	6.67	32	12.5	58	10.34	53	11.32	10.2075	74	4.05	42	7.14	66	3.03	78	2.56	4.195	2.3766	22	0
dd_Smed_v6_5142_0_1 consensus	864	G	T	GT	290	3.1	269	2.6	255	4.31	231	4.76	3.6925	349	1.43	284	1.41	414	0.72	299	1	1.14	2.97782	157	0
dd_Smed_v6_62160_0_1 consensus	581	T	A	TA	34	38.24	18	27.78	24	54.17	31	22.58	35.6925	19	5.26	14	21.43	23	8.7	22	4.55	9.985	3.53917	21	0
dd_Smed_v6_12463_0_12 consensus	134	T	G	TG	94	15.96	56	8.93	61	6.56	83	6.02	9.3675	68	2.94	57	1.75	105	3.81	98	2.04	2.635	3.42505	2688	0.45

## Sheet: control(RNAi)_vs_adar2(RNAi)
Reference ID	Position	Reference	Variant	Change	Coverage @ control(RNAi) sample_1	Frequency @ control(RNAi) sample_1	Coverage @ control(RNAi) sample_2	Frequency @ control(RNAi) sample_2	Coverage @ control(RNAi) sample_3	Frequency @ control(RNAi) sample_3	Coverage @ control(RNAi) sample_4	Frequency @ control(RNAi) sample_4	Average Control (RNAi)	Coverage @ adar2(RNAi) sample_1	Frequency @ adar2(RNAi) sample_1	Coverage @ adar2(RNAi) sample_2	Frequency @ adar2(RNAi) sample_2	Coverage @ adar2(RNAi) sample_3	Frequency @ adar2(RNAi) sample_3	Coverage @ adar2(RNAi) sample_4	Frequency @ adar2(RNAi) sample_4	Average ADAR2 (RNAi) + 0.01 (to allow calculations for zero values)	Fold Change Editing (column N/(column X + 0.1)) (filtered for equal or larger than 2)	Coverage @ DNA (filtered for at least 4)	Frequency @ DNA (filtered for less or equal than 0.5)
dd_Smed_v6_2672_0_1 consensus	3824	A	C	AC	483	2.69	186	4.3	420	3.57	445	3.37	3.4825	870	1.49	493	1.01	445	1.35	681	1.76	1.4025	2.3178	61076	0.23
dd_Smed_v6_10029_0_1 consensus	1638	A	G	AG	111	6.31	117	8.55	105	3.81	102	7.84	6.6275	108	0	119	0	85	0	125	0	0	66.275	14	0
dd_Smed_v6_10314_0_1 consensus	393	A	G	AG	133	12.78	110	10.91	104	11.54	119	15.13	12.59	128	0	186	0	112	0	148	0	0	125.9	1178	0
dd_Smed_v6_10314_0_1 consensus	413	A	G	AG	135	25.93	111	24.32	102	36.27	133	40.6	31.78	134	0	196	2.04	133	0	143	1.4	0.86	33.1042	1203	0
dd_Smed_v6_10314_0_1 consensus	1562	A	G	AG	143	61.54	137	72.99	120	65.83	139	53.96	63.58	116	1.72	208	1.44	124	1.61	164	0.61	1.345	44	709	0
dd_Smed_v6_10314_0_1 consensus	1574	A	G	AG	164	21.95	152	18.42	145	22.07	163	22.7	21.285	124	0	225	0.89	132	0	180	0.56	0.3625	46.0216	778	0
dd_Smed_v6_10314_0_1 consensus	1613	A	G	AG	197	9.14	172	7.56	181	12.71	164	11.59	10.25	147	0	245	0	148	0.68	206	0	0.17	37.963	801	0
dd_Smed_v6_10314_0_1 consensus	1624	A	G	AG	191	15.18	165	13.33	185	16.76	163	17.79	15.765	151	0	251	0.8	147	0	203	0.49	0.3225	37.3136	805	0
dd_Smed_v6_10356_0_1 consensus	295	A	G	AG	104	10.58	64	12.5	105	11.43	105	12.38	11.7225	123	0	90	0	110	0	120	0.83	0.2075	38.122	73	0
dd_Smed_v6_10468_0_2 consensus	1349	A	G	AG	21	85.71	11	100	19	89.47	24	79.17	88.5875	14	0	13	0	13	0	23	0	0	885.875	28	0
dd_Smed_v6_10468_0_2 consensus	1352	A	G	AG	21	52.38	11	90.91	19	52.63	25	48	60.98	13	0	13	7.69	13	0	23	0	1.9225	30.1508	29	0
dd_Smed_v6_10568_0_1 consensus	6	A	G	AG	14	57.14	12	66.67	20	60	15	46.67	57.62	17	17.65	28	10.71	14	0	8	0	7.09	8.01391	11	0
dd_Smed_v6_10568_0_1 consensus	14	A	G	AG	18	50	13	53.85	23	60.87	15	46.67	52.8475	17	5.88	29	3.45	14	7.14	11	0	4.1175	12.5305	11	0
dd_Smed_v6_10568_0_1 consensus	18	A	G	AG	18	72.22	13	84.62	23	78.26	17	47.06	70.54	17	11.76	29	6.9	15	0	11	0	4.665	14.8038	11	0
dd_Smed_v6_10568_0_1 consensus	39	A	G	AG	27	59.26	19	68.42	28	78.57	23	65.22	67.8675	26	7.69	36	2.78	19	5.26	22	4.55	5.07	13.1272	20	0
dd_Smed_v6_10568_0_1 consensus	905	A	G	AG	31	54.84	24	54.17	36	41.67	33	42.42	48.275	41	7.32	40	5	41	0	37	2.7	3.755	12.5227	30	0
dd_Smed_v6_10568_0_1 consensus	919	A	G	AG	31	67.74	21	61.9	34	70.59	30	63.33	65.89	37	2.7	46	2.17	47	0	40	0	1.2175	50.0114	33	0
dd_Smed_v6_11262_0_1 consensus	1617	A	G	AG	125	11.2	81	16.05	99	10.1	111	18.02	13.8425	94	0	95	0	81	0	70	0	0	138.425	196	0
dd_Smed_v6_11413_0_4 consensus	289	A	G	AG	43	90.7	15	93.33	32	90.62	38	86.84	90.3725	77	6.49	52	9.62	37	5.41	32	3.12	6.16	14.4365	4	0
dd_Smed_v6_11532_0_2 consensus	566	A	G	AG	14	57.14	11	72.73	10	70	15	80	69.9675	8	12.5	12	8.33	8	12.5	10	20	13.3325	5.20882	45	0
dd_Smed_v6_11532_0_2 consensus	579	A	G	AG	17	47.06	15	60	12	75	16	68.75	62.7025	9	11.11	14	14.29	10	10	13	0	8.85	7.00587	46	0
dd_Smed_v6_11532_0_2 consensus	592	A	G	AG	25	56	21	42.86	19	63.16	19	89.47	62.8725	13	0	20	5	10	0	14	0	1.25	46.5722	44	0
dd_Smed_v6_11881_0_1 consensus	190	A	G	AG	93	26.88	105	35.24	71	25.35	54	37.04	31.1275	85	7.06	126	8.73	98	7.14	116	6.03	7.24	4.2408	181	0
dd_Smed_v6_11881_0_1 consensus	203	A	G	AG	82	7.32	95	10.53	59	8.47	47	10.64	9.24	75	0	108	0	86	0	102	0	0	92.4	156	0
dd_Smed_v6_11881_0_1 consensus	216	A	G	AG	72	34.72	80	40	56	35.71	41	31.71	35.535	62	8.06	95	3.16	75	4	93	3.23	4.6125	7.54058	130	0
dd_Smed_v6_11881_0_1 consensus	227	A	G	AG	68	27.94	76	26.32	51	27.45	41	26.83	27.135	53	0	92	6.52	70	2.86	86	1.16	2.635	9.92139	109	0
dd_Smed_v6_12126_0_1 consensus	916	A	G	AG	149	13.42	100	12	89	13.48	109	15.6	13.625	65	1.54	77	2.6	53	5.66	77	1.3	2.775	4.73913	1349	0.07
dd_Smed_v6_12126_0_1 consensus	941	A	G	AG	173	5.78	140	5.71	115	4.35	152	7.89	5.9325	95	3.16	122	0.82	76	2.63	116	0	1.6525	3.38516	1593	0
dd_Smed_v6_12126_0_1 consensus	969	A	G	AG	183	48.09	171	40.35	128	43.75	169	45.56	44.4375	110	6.36	134	8.96	91	15.38	125	7.2	9.475	4.64099	1899	0.16
dd_Smed_v6_12126_0_1 consensus	1015	A	G	AG	163	18.4	145	8.97	120	15	146	17.12	14.8725	84	3.57	80	5	56	12.5	85	1.18	5.5625	2.62649	2473	0.04
dd_Smed_v6_12126_0_1 consensus	1022	A	G	AG	162	20.37	147	17.01	117	18.8	150	27.33	20.8775	88	1.14	81	2.47	55	5.45	88	0	2.265	8.8277	2585	0.04
dd_Smed_v6_12126_0_1 consensus	1078	A	G	AG	103	13.59	82	4.88	81	11.11	94	11.7	10.32	48	4.17	56	0	24	0	41	0	1.0425	9.03282	3432	0
dd_Smed_v6_12126_0_1 consensus	1154	A	G	AG	129	13.95	90	11.11	81	13.58	90	11.11	12.4375	56	1.79	44	2.27	34	5.88	59	0	2.485	4.81141	3922	0.1
dd_Smed_v6_12126_0_1 consensus	1196	A	G	AG	109	24.77	80	30	75	30.67	79	34.18	29.905	53	7.55	48	4.17	31	3.23	57	0	3.7375	7.79283	2995	0.03
dd_Smed_v6_12126_0_1 consensus	1229	A	G	AG	48	8.33	47	10.64	48	10.42	53	11.32	10.1775	38	2.63	41	0	20	0	31	3.23	1.465	6.50319	1378	0
dd_Smed_v6_12126_0_1 consensus	1238	A	G	AG	55	40	48	43.75	53	39.62	59	40.68	41.0125	43	9.3	55	5.45	17	11.76	33	15.15	10.415	3.90038	984	0
dd_Smed_v6_12126_0_1 consensus	1242	A	G	AG	56	19.64	47	19.15	52	13.46	58	29.31	20.39	44	0	59	5.08	21	0	39	5.13	2.5525	7.68709	975	0
dd_Smed_v6_12126_0_1 consensus	1323	A	G	AG	71	38.03	44	61.36	58	44.83	62	50	48.555	70	7.14	98	7.14	68	10.29	77	2.6	6.7925	7.04461	572	0.17
dd_Smed_v6_12126_0_1 consensus	1327	A	G	AG	74	25.68	45	48.89	58	37.93	62	43.55	39.0125	68	2.94	97	6.19	70	1.43	75	4	3.64	10.4311	549	0
dd_Smed_v6_12126_0_1 consensus	1428	A	G	AG	95	11.58	59	15.25	35	17.14	52	9.62	13.3975	97	2.06	88	1.14	94	0	112	0.89	1.0225	11.9354	288	0
dd_Smed_v6_12126_0_1 consensus	1466	A	G	AG	103	33.98	75	41.33	53	41.51	73	38.36	38.795	107	8.41	129	4.65	116	3.45	129	9.3	6.4525	5.92064	908	0
dd_Smed_v6_12126_0_1 consensus	1475	A	G	AG	107	27.1	71	21.13	56	26.79	70	24.29	24.8275	101	8.91	136	2.94	115	0.87	127	5.51	4.5575	5.33065	998	0
dd_Smed_v6_12126_0_1 consensus	1516	A	G	AG	138	13.77	109	12.84	99	10.1	100	14	12.6775	133	0	196	1.53	164	1.22	171	1.17	0.98	11.7384	1367	0.07
dd_Smed_v6_12126_0_1 consensus	1527	A	G	AG	139	30.94	112	29.46	99	24.24	96	29.17	28.4525	135	5.19	199	6.03	172	3.49	176	6.25	5.24	5.32818	1434	0
dd_Smed_v6_12126_0_1 consensus	1645	A	G	AG	97	39.18	86	40.7	67	28.36	76	46.05	38.5725	81	9.88	73	8.22	79	7.59	98	5.1	7.6975	4.94678	896	0.11
dd_Smed_v6_12126_0_1 consensus	1669	A	G	AG	69	14.49	80	16.25	52	15.38	67	13.43	14.8875	47	12.77	44	4.55	54	0	64	6.25	5.8925	2.48436	693	0
dd_Smed_v6_12148_0_1 consensus	482	A	G	AG	63	19.05	22	36.36	33	18.18	46	19.57	23.29	46	2.17	45	4.44	39	0	49	0	1.6525	13.2896	1914	0
dd_Smed_v6_12299_0_1 consensus	1021	A	G	AG	210	71.9	142	82.39	163	77.91	189	75.13	76.8325	177	15.82	183	13.11	164	13.41	200	12.5	13.71	5.56354	40	0
dd_Smed_v6_12299_0_1 consensus	1028	A	G	AG	213	16.9	148	14.19	178	20.79	191	11.52	15.85	178	1.69	184	2.17	164	2.44	206	0	1.575	9.46269	37	0
dd_Smed_v6_129_2_1 consensus	3483	A	G	AG	1123	4.1	816	3.43	891	3.37	923	3.36	3.565	1017	0.69	1152	0.61	928	1.4	1075	0.84	0.885	3.61929	68737	0.1
dd_Smed_v6_129_2_1 consensus	3699	A	G	AG	2199	2.09	1640	2.38	1763	2.78	1877	1.97	2.305	1922	0.99	2420	1.07	2007	0.7	2338	0.64	0.85	2.42632	110775	0.45
dd_Smed_v6_129_2_1 consensus	3717	A	G	AG	2166	3.28	1726	2.26	1717	2.27	1848	2.49	2.575	1881	1.06	2426	0.82	1922	0.62	2238	0.58	0.77	2.95977	112773	0.42
dd_Smed_v6_129_2_1 consensus	3720	A	G	AG	2149	3.86	1709	3.39	1672	3.05	1815	3.03	3.3325	1878	1.01	2373	0.46	1887	0.32	2200	0.36	0.5375	5.22745	113011	0.16
dd_Smed_v6_129_2_1 consensus	3777	A	G	AG	2510	2.47	2170	2.53	2197	2.41	2277	2.72	2.5325	2257	0.31	2947	0.51	2188	0.37	2748	0.36	0.3875	5.19487	133656	0.26
dd_Smed_v6_129_2_1 consensus	3853	A	G	AG	3435	3.81	2876	3.96	3045	3.25	3171	2.4	3.355	3092	0.55	3780	0.61	2851	0.39	3770	0.34	0.4725	5.86026	177003	0.25
dd_Smed_v6_129_2_1 consensus	3865	A	G	AG	4073	3.12	3249	3.11	3430	3.5	3662	2.29	3.005	3707	0.59	4333	0.55	3311	0.42	4374	0.43	0.4975	5.02929	182921	0.33
dd_Smed_v6_129_2_1 consensus	4048	A	G	AG	2026	4	1350	3.11	1715	3.97	1721	2.79	3.4675	1818	0.66	2036	0.49	1678	0.54	1843	0.54	0.5575	5.27376	164370	0.19
dd_Smed_v6_129_2_2 consensus	3605	A	G	AG	1101	4.18	910	2.86	888	3.27	917	2.94	3.3125	986	1.01	1152	0.43	951	0.53	1067	0.47	0.61	4.66549	85925	0.5
dd_Smed_v6_129_2_2 consensus	3608	A	G	AG	1122	2.85	940	2.98	915	2.62	941	2.34	2.6975	1020	0.69	1198	0.83	971	1.03	1105	0.63	0.795	3.01397	86876	0.41
dd_Smed_v6_129_2_2 consensus	3616	A	G	AG	1192	3.52	988	2.94	967	3	996	2.11	2.8925	1078	0.46	1256	0.48	1033	0.48	1146	0.7	0.53	4.59127	89293	0.28
dd_Smed_v6_129_2_2 consensus	3623	A	G	AG	1307	5.36	1061	4.9	1045	4.88	1068	4.03	4.7925	1181	1.19	1354	0.96	1123	1.25	1260	0.95	1.0875	4.03579	91237	0.28
dd_Smed_v6_129_2_2 consensus	3630	A	G	AG	1444	6.72	1145	6.11	1152	5.99	1164	5.07	5.9725	1303	2.23	1477	1.76	1213	1.9	1376	1.38	1.8175	3.11473	93301	0.25
dd_Smed_v6_129_2_2 consensus	3640	A	G	AG	1615	4.64	1291	5.03	1310	3.66	1309	2.52	3.9625	1463	1.23	1673	1.32	1399	1.22	1551	0.84	1.1525	3.16367	96213	0.42
dd_Smed_v6_129_2_2 consensus	3865	A	G	AG	2444	3.72	1971	4.36	2083	3.22	2067	3.24	3.635	2296	0.83	2693	0.71	2046	0.78	2717	0.74	0.765	4.20231	38854	0.32
dd_Smed_v6_13122_0_1 consensus	775	A	G	AG	194	12.37	124	7.26	133	19.55	182	14.29	13.3675	172	0.58	183	0	173	0	179	0	0.145	54.5612	16	0
dd_Smed_v6_13232_0_1 consensus	654	A	G	AG	65	26.15	31	25.81	56	41.07	55	18.18	27.8025	94	0	62	0	63	0	75	0	0	278.025	144	0
dd_Smed_v6_13232_0_1 consensus	658	A	G	AG	67	76.12	30	86.67	53	67.92	54	75.93	76.66	95	1.05	65	1.54	64	1.56	70	1.43	1.395	51.2776	147	0
dd_Smed_v6_13232_0_1 consensus	664	A	G	AG	78	30.77	33	39.39	57	28.07	55	23.64	30.4675	101	0	72	0	74	0	70	0	0	304.675	171	0
dd_Smed_v6_13232_0_1 consensus	815	A	G	AG	67	53.73	41	43.9	61	47.54	64	39.06	46.0575	86	0	108	0	107	0	103	0	0	460.575	158	0
dd_Smed_v6_13232_0_1 consensus	876	A	G	AG	61	18.03	44	15.91	58	27.59	52	19.23	20.19	87	0	89	0	96	0	92	0	0	201.9	14	0
dd_Smed_v6_13232_0_1 consensus	953	A	G	AG	65	13.85	27	22.22	68	13.24	49	14.29	15.9	88	0	84	0	86	0	114	0	0	159	18	0
dd_Smed_v6_13429_0_2 consensus	4312	A	G	AG	63	23.81	86	11.63	64	17.19	60	15	16.9075	52	0	74	0	51	0	96	0	0	169.075	7	0
dd_Smed_v6_13429_0_2 consensus	4343	A	G	AG	76	14.47	95	17.89	72	16.67	85	16.47	16.375	77	0	88	0	72	0	119	0	0	163.75	6	0
dd_Smed_v6_13618_0_1 consensus	1035	A	G	AG	142	9.86	69	5.8	98	10.2	111	9.01	8.7175	141	0	131	0	97	1.03	124	0	0.2575	24.3846	48	0
dd_Smed_v6_14509_0_3 consensus	168	A	G	AG	62	95.16	44	97.73	66	95.45	51	94.12	95.615	41	0	64	6.25	58	6.9	70	5.71	4.715	19.8577	26	0
dd_Smed_v6_14509_0_3 consensus	204	A	G	AG	73	13.7	49	8.16	70	8.57	68	8.82	9.8125	63	0	66	0	71	0	91	0	0	98.125	27	0
dd_Smed_v6_1452_0_1 consensus	435	A	G	AG	662	10.88	665	9.02	635	11.18	697	10.33	10.3525	725	0.14	929	0.11	768	0	1050	0	0.0625	63.7077	25	0
dd_Smed_v6_14574_0_1 consensus	30	A	G	AG	56	37.5	29	41.38	64	39.06	37	32.43	37.5925	111	6.31	137	5.84	88	1.14	120	4.17	4.365	8.41937	106	0
dd_Smed_v6_14574_0_1 consensus	41	A	G	AG	59	54.24	33	51.52	73	63.01	44	52.27	55.26	124	14.52	151	5.3	98	3.06	136	3.68	6.64	8.19881	118	0
dd_Smed_v6_14574_0_1 consensus	91	A	G	AG	98	86.73	58	79.31	110	80.91	77	79.22	81.5425	217	13.36	282	13.12	194	8.25	238	10.08	11.2025	7.21455	139	0
dd_Smed_v6_14574_0_1 consensus	136	A	G	AG	105	40.95	67	35.82	92	42.39	91	31.87	37.7575	186	10.22	248	7.66	156	5.13	195	3.08	6.5225	5.7014	84	0
dd_Smed_v6_14574_0_1 consensus	143	A	G	AG	101	16.83	66	18.18	87	18.39	89	14.61	17.0025	177	2.26	239	2.51	156	2.56	192	0	1.8325	8.79819	76	0
dd_Smed_v6_14574_0_1 consensus	185	A	G	AG	79	13.92	51	9.8	78	14.1	65	13.85	12.9175	69	0	100	2	60	6.67	86	2.33	2.75	4.53246	27	0
dd_Smed_v6_14672_0_6 consensus	1043	A	G	AG	25	60	19	52.63	25	52	15	33.33	49.49	23	0	29	0	26	0	25	0	0	494.9	305	0.33
dd_Smed_v6_15199_0_1 consensus	54	A	G	AG	63	17.46	29	13.79	47	27.66	43	16.28	18.7975	95	0	46	2.17	55	1.82	84	0	0.9975	17.1276	18	0
dd_Smed_v6_15621_0_1 consensus	140	A	G	AG	56	41.07	46	58.7	42	69.05	50	62	57.705	48	12.5	41	2.44	45	4.44	51	11.76	7.785	7.31833	231	0
dd_Smed_v6_15621_0_1 consensus	181	A	G	AG	59	8.47	40	17.5	35	14.29	40	17.5	14.44	44	4.55	39	0	38	0	38	2.63	1.795	7.62005	222	0
dd_Smed_v6_15704_0_1 consensus	515	A	G	AG	37	24.32	29	27.59	31	22.58	40	20	23.6225	36	2.78	30	0	27	0	44	0	0.695	29.7138	82	0
dd_Smed_v6_16530_0_1 consensus	163	A	G	AG	27	29.63	30	40	21	33.33	20	35	34.49	16	6.25	29	0	19	0	21	0	1.5625	20.7459	83	0
dd_Smed_v6_16904_0_1 consensus	717	A	G	AG	34	26.47	19	26.32	26	42.31	22	22.73	29.4575	27	0	30	0	18	0	33	3.03	0.7575	34.3528	41	0
dd_Smed_v6_1763_0_1 consensus	241	A	G	AG	432	5.32	258	4.26	321	4.98	359	7.52	5.52	380	0.26	284	0	244	0	350	0	0.065	33.4545	43	0
dd_Smed_v6_18169_0_1 consensus	86	A	G	AG	26	61.54	19	63.16	12	41.67	14	42.86	52.3075	24	0	29	0	23	0	15	0	0	523.075	57	0
dd_Smed_v6_18169_0_1 consensus	173	A	G	AG	46	80.43	23	73.91	18	77.78	17	82.35	78.6175	33	0	37	0	30	0	27	0	0	786.175	61	0
dd_Smed_v6_18169_0_1 consensus	205	A	G	AG	45	44.44	18	50	21	28.57	20	40	40.7525	25	0	34	0	28	0	26	0	0	407.525	60	0
dd_Smed_v6_18169_0_1 consensus	317	A	G	AG	28	89.29	12	75	15	93.33	23	78.26	83.97	19	0	33	9.09	42	4.76	24	0	3.4625	23.5705	200	0
dd_Smed_v6_1822_0_1 consensus	1053	A	G	AG	291	20.96	243	18.93	210	15.71	266	15.41	17.7525	272	0	257	0	259	0	291	0	0	177.525	3822	0.08
dd_Smed_v6_18990_0_4 consensus	161	A	G	AG	47	34.04	35	45.71	41	29.27	35	34.29	35.8275	37	0	63	0	40	0	43	0	0	358.275	1199	0
dd_Smed_v6_19573_0_1 consensus	1171	A	G	AG	27	44.44	18	44.44	22	63.64	30	60	53.13	30	0	30	0	33	0	43	0	0	531.3	52	0
dd_Smed_v6_19573_0_1 consensus	1179	A	G	AG	24	50	19	31.58	23	52.17	36	55.56	47.3275	33	0	30	3.33	36	0	44	0	0.8325	50.7534	52	0
dd_Smed_v6_19745_0_1 consensus	851	A	G	AG	31	38.71	19	57.89	25	48	27	25.93	42.6325	12	0	22	0	20	0	27	0	0	426.325	21	0
dd_Smed_v6_20827_0_1 consensus	40	A	G	AG	31	51.61	14	57.14	21	52.38	30	50	52.7825	20	5	17	11.76	26	3.85	24	0	5.1525	10.049	40	0
dd_Smed_v6_20827_0_1 consensus	47	A	G	AG	31	48.39	14	78.57	21	57.14	30	66.67	62.6925	20	5	19	21.05	28	14.29	26	3.85	11.0475	5.62391	46	0
dd_Smed_v6_20893_0_1 consensus	594	A	G	AG	58	12.07	39	15.38	55	10.91	51	7.84	11.55	70	0	52	0	57	0	76	0	0	115.5	359	0
dd_Smed_v6_2123_0_1 consensus	2034	A	G	AG	146	11.64	134	4.48	144	6.94	137	7.3	7.59	117	0	168	0.6	106	0	123	0.81	0.3525	16.7735	22	0
dd_Smed_v6_21426_0_1 consensus	377	A	G	AG	11	100	18	88.89	11	90.91	24	100	94.95	21	4.76	16	12.5	16	0	17	0	4.315	21.5062	25	0
dd_Smed_v6_21857_0_1 consensus	72	A	G	AG	34	67.65	39	66.67	18	72.22	46	54.35	65.2225	22	0	50	2	37	0	35	2.86	1.215	49.5989	37	0
dd_Smed_v6_21857_0_1 consensus	84	A	G	AG	38	92.11	36	94.44	17	94.12	46	93.48	93.5375	25	12	56	1.79	38	2.63	38	13.16	7.395	12.48	39	0
dd_Smed_v6_22527_0_1 consensus	326	A	G	AG	148	14.86	103	17.48	120	7.5	108	14.81	13.6625	118	2.54	170	2.35	113	1.77	171	1.75	2.1025	6.20318	1010	0.4
dd_Smed_v6_22527_0_1 consensus	347	A	G	AG	110	11.82	88	14.77	97	6.19	89	7.87	10.1625	89	3.37	140	0	93	1.08	150	1.33	1.445	6.57767	1006	0
dd_Smed_v6_2319_0_1 consensus	490	A	G	AG	159	3.14	153	5.88	122	6.56	155	6.45	5.5075	155	0	224	0	147	0	208	0	0	55.075	25	0
dd_Smed_v6_24870_0_1 consensus	805	A	G	AG	13	38.46	11	45.45	13	38.46	19	52.63	43.75	14	0	18	0	18	0	19	5.26	1.315	30.9187	43	0
dd_Smed_v6_2498_0_1 consensus	1180	A	G	AG	610	8.69	432	8.1	488	7.99	541	7.39	8.0425	623	0.8	675	0.15	633	0.63	672	0.74	0.58	11.8272	20	0
dd_Smed_v6_2500_0_1 consensus	2772	A	G	AG	192	17.19	129	17.83	177	19.77	184	25.54	20.0825	166	1.81	222	1.35	150	2.67	201	1.99	1.955	9.77251	24	0
dd_Smed_v6_2612_0_1 consensus	2129	A	G	AG	410	3.66	396	6.31	401	3.99	396	4.29	4.5625	374	0	497	0	407	0	451	0.22	0.055	29.4355	59	0
dd_Smed_v6_2612_0_2 consensus	2394	A	G	AG	35	11.43	36	25	46	13.04	39	20.51	17.495	44	4.55	35	0	31	0	35	0	1.1375	14.1374	47	0
dd_Smed_v6_2612_0_2 consensus	2403	A	G	AG	28	46.43	31	22.58	33	33.33	30	33.33	33.9175	36	5.56	28	3.57	23	4.35	30	0	3.37	9.7745	44	0
dd_Smed_v6_27630_0_1 consensus	312	A	G	AG	35	28.57	44	25	35	17.14	28	17.86	22.1425	20	15	27	0	19	5.26	21	0	5.065	4.28703	2100	0.24
dd_Smed_v6_27887_0_2 consensus	39	A	G	AG	38	36.84	19	31.58	20	25	12	58.33	37.9375	25	12	26	3.85	23	13.04	38	0	7.2225	5.18095	789	0
dd_Smed_v6_309_0_1 consensus	418	A	G	AG	3870	4.55	4168	4.56	3381	3.9	3622	3.84	4.2125	3518	0.14	5297	0.04	4305	0.02	4483	0.07	0.0675	25.1493	107	0
dd_Smed_v6_309_0_1 consensus	472	A	G	AG	2494	3.53	2941	2.65	2455	3.95	2443	3.48	3.4025	3398	0	4469	0.13	3468	0.06	4202	0.14	0.0825	18.6438	113	0
dd_Smed_v6_309_0_1 consensus	483	A	G	AG	2012	29.08	2440	28.4	1967	29.84	1953	28.16	28.87	3037	2.93	3827	1.23	2981	1.78	3762	1.99	1.9825	13.8631	116	0
dd_Smed_v6_309_0_1 consensus	498	A	G	AG	1762	18.33	2297	17.54	1805	19.89	1715	18.25	18.5025	2713	0.74	3634	1.1	2784	1.08	3483	0.6	0.88	18.8801	114	0
dd_Smed_v6_309_0_1 consensus	554	A	G	AG	1538	16.84	1978	15.27	1489	15.78	1377	14.09	15.495	2538	0.28	3102	0.13	2383	0.34	3130	0.32	0.2675	42.1633	118	0
dd_Smed_v6_309_0_1 consensus	565	A	G	AG	2154	4.6	2590	4.02	2145	4.66	2067	4.02	4.325	3464	1.27	4268	1.1	3393	0.94	4217	0.69	1	3.93182	119	0
dd_Smed_v6_3125_0_1 consensus	210	A	G	AG	224	55.36	215	53.95	230	50	159	57.23	54.135	226	0	289	0	210	0.48	312	0.32	0.2	180.45	5	0
dd_Smed_v6_31642_0_1 consensus	134	A	G	AG	39	30.77	18	44.44	28	35.71	23	26.09	34.2525	22	9.09	23	8.7	26	0	29	6.9	6.1725	5.46074	132	0
dd_Smed_v6_3211_0_1 consensus	358	A	G	AG	573	2.97	589	3.4	539	3.9	490	3.88	3.5375	467	0.43	748	0	499	0.2	653	0.15	0.195	11.9915	36	0
dd_Smed_v6_32631_0_1 consensus	1522	A	G	AG	27	88.89	12	91.67	14	92.86	12	75	87.105	12	25	14	0	11	9.09	12	25	14.7725	5.85678	87	0
dd_Smed_v6_36003_0_1 consensus	116	A	G	AG	115	6.09	100	4	104	4.81	111	7.21	5.5275	187	1.07	182	0.55	158	0.63	190	0.53	0.695	6.95283	21446	0.2
dd_Smed_v6_36003_0_1 consensus	178	A	G	AG	103	15.53	90	6.67	66	9.09	103	9.71	10.25	180	0.56	168	1.19	160	0.62	163	1.23	0.9	10.25	22601	0.37
dd_Smed_v6_3847_0_1 consensus	879	A	G	AG	313	11.18	291	6.87	323	10.84	292	6.85	8.935	295	0	392	0	288	0	351	0	0	89.35	72	0
dd_Smed_v6_4802_0_1 consensus	465	A	G	AG	362	50	339	51.03	359	54.04	346	54.34	52.3525	339	0.59	391	1.53	360	0	433	0.23	0.5875	76.1491	52	0
dd_Smed_v6_4933_0_1 consensus	5884	A	G	AG	282	4.61	241	4.15	191	2.09	231	7.36	4.5525	230	0	303	0	231	0	294	0	0	45.525	99	0
dd_Smed_v6_4933_0_1 consensus	6421	A	G	AG	158	3.8	140	7.14	116	5.17	149	3.36	4.8675	145	0	145	0	153	0	147	0	0	48.675	100	0
dd_Smed_v6_4933_0_1 consensus	6445	A	G	AG	178	27.53	146	21.23	127	33.86	149	30.87	28.3725	162	0	158	0.63	177	1.13	153	0.65	0.6025	40.3879	100	0
dd_Smed_v6_5222_0_1 consensus	1195	A	G	AG	66	13.64	79	21.52	60	25	55	25.45	21.4025	59	0	80	0	62	0	68	0	0	214.025	20	0
dd_Smed_v6_5228_0_2 consensus	216	A	G	AG	103	5.83	109	5.5	107	6.54	109	5.5	5.8425	129	0	151	0	141	0	169	0	0	58.425	104	0
dd_Smed_v6_5432_0_1 consensus	280	A	G	AG	204	2.94	193	4.66	223	7.17	215	7.44	5.5525	185	0	265	0	196	0	262	0	0	55.525	27	0
dd_Smed_v6_5462_0_1 consensus	1107	A	G	AG	39	20.51	41	17.07	30	36.67	35	45.71	29.99	34	11.76	53	3.77	47	2.13	41	4.88	5.635	5.22929	807	0
dd_Smed_v6_5908_0_1 consensus	1790	A	G	AG	456	5.26	393	5.85	333	5.71	369	5.69	5.6275	397	0	568	0.18	465	0	489	0	0.045	38.8103	22	0
dd_Smed_v6_5908_0_1 consensus	1802	A	G	AG	469	2.56	416	2.4	347	3.17	375	2.67	2.7	444	0.23	588	0	469	0	520	0	0.0575	17.1429	18	0
dd_Smed_v6_6253_0_1 consensus	597	A	G	AG	89	10.11	62	14.52	70	17.14	80	11.25	13.255	51	0	93	0	84	0	86	0	0	132.55	49	0
dd_Smed_v6_636_0_1 consensus	5164	A	G	AG	562	20.28	483	16.36	366	22.4	522	19.73	19.6925	426	0	488	0	434	0	519	0	0	196.925	13	0
dd_Smed_v6_639_2_1 consensus	421	A	G	AG	1063	2.54	1031	2.72	962	2.81	1015	2.76	2.7075	1123	0	1357	0.07	1135	0	1351	0	0.0175	23.0426	185	0
dd_Smed_v6_647_1_1 consensus	1155	A	G	AG	1108	27.89	816	30.64	756	27.91	916	29.48	28.98	957	2.09	981	1.02	861	0.23	1053	1.04	1.095	24.251	110	0
dd_Smed_v6_6539_0_4 consensus	922	A	G	AG	22	22.73	13	38.46	28	53.57	18	27.78	35.635	14	0	19	0	27	0	10	0	0	356.35	38	0
dd_Smed_v6_6860_0_3 consensus	765	A	G	AG	61	18.03	63	7.94	52	11.54	50	14	12.8775	39	0	32	3.12	35	2.86	30	3.33	2.3275	5.30484	52	0
dd_Smed_v6_6860_0_3 consensus	817	A	G	AG	83	20.48	66	7.58	67	13.43	70	11.43	13.23	43	0	28	0	44	2.27	30	0	0.5675	19.8202	50	0
dd_Smed_v6_6860_0_3 consensus	824	A	G	AG	85	38.82	66	12.12	66	21.21	68	17.65	22.45	47	0	28	0	45	0	35	2.86	0.715	27.546	50	0
dd_Smed_v6_6860_0_3 consensus	827	A	G	AG	85	16.47	65	6.15	63	9.52	65	15.38	11.88	46	0	29	0	39	0	35	0	0	118.8	47	0
dd_Smed_v6_6860_0_4 consensus	306	A	G	AG	237	3.8	192	5.73	163	4.91	176	4.55	4.7475	151	1.32	172	1.16	123	0.81	139	1.44	1.1825	3.70175	46	0
dd_Smed_v6_6860_0_7 consensus	237	A	G	AG	79	10.13	88	18.18	63	9.52	66	6.06	10.9725	49	4.08	52	0	28	3.57	40	2.5	2.5375	4.16019	30	0
dd_Smed_v6_7175_0_1 consensus	2752	A	G	AG	87	10.34	64	23.44	82	23.17	69	13.04	17.4975	84	1.19	79	0	85	1.18	79	3.8	1.5425	10.653	2847	0.21
dd_Smed_v6_7330_0_1 consensus	567	A	G	AG	148	12.84	109	18.35	163	12.88	127	13.39	14.365	127	0	146	0	104	0.96	124	0	0.24	42.25	42	0
dd_Smed_v6_7730_0_1 consensus	868	A	G	AG	43	16.28	37	16.22	34	14.71	56	7.14	13.5875	33	0	34	2.94	29	0	38	0	0.735	16.2725	21	0
dd_Smed_v6_7926_0_1 consensus	1596	A	G	AG	132	30.3	73	27.4	93	23.66	131	29.01	27.5925	104	0	106	0	132	0	127	0	0	275.925	44	0
dd_Smed_v6_8084_0_1 consensus	1524	A	G	AG	120	15	92	14.13	83	19.28	99	25.25	18.415	139	0	143	0	109	0	131	0	0	184.15	46	0
dd_Smed_v6_8271_0_1 consensus	136	A	G	AG	21	76.19	17	70.59	22	59.09	22	54.55	65.105	16	0	25	4	19	0	22	0	1	59.1864	19	0
dd_Smed_v6_8271_0_1 consensus	197	A	G	AG	17	88.24	23	91.3	21	85.71	35	82.86	87.0275	12	0	16	6.25	15	0	20	0	1.5625	52.3474	22	0
dd_Smed_v6_8271_0_1 consensus	2852	A	G	AG	47	10.64	51	27.45	39	12.82	35	11.43	15.585	15	0	28	0	25	0	36	0	0	155.85	10	0
dd_Smed_v6_8271_0_1 consensus	2871	A	G	AG	51	72.55	47	76.6	35	60	31	74.19	70.835	16	0	24	0	18	0	36	0	0	708.35	11	0
dd_Smed_v6_8271_0_1 consensus	2890	A	G	AG	60	91.67	41	95.12	41	90.24	37	94.59	92.905	23	0	33	0	26	0	38	0	0	929.05	11	0
dd_Smed_v6_8279_0_1 consensus	13	A	G	AG	41	29.27	36	36.11	24	33.33	36	47.22	36.4825	20	0	19	0	24	0	19	0	0	364.825	17	0
dd_Smed_v6_8473_0_1 consensus	320	A	G	AG	79	24.05	68	26.47	54	14.81	77	12.99	19.58	73	1.37	78	0	74	5.41	65	0	1.695	10.9081	157	0
dd_Smed_v6_8473_0_1 consensus	395	A	G	AG	38	21.05	38	50	30	33.33	28	50	38.595	39	0	53	0	35	0	43	0	0	385.95	67	0
dd_Smed_v6_8473_0_1 consensus	725	A	G	AG	42	16.67	39	15.38	50	34	48	10.42	19.1175	36	0	57	0	55	0	59	0	0	191.175	712	0
dd_Smed_v6_8473_0_1 consensus	750	A	G	AG	35	42.86	24	25	35	31.43	38	26.32	31.4025	26	0	44	0	39	0	43	0	0	314.025	575	0
dd_Smed_v6_8527_0_5 consensus	651	A	G	AG	74	32.43	59	20.34	56	32.14	69	21.74	26.6625	60	1.67	48	4.17	44	4.55	63	1.59	2.995	8.6147	39	0
dd_Smed_v6_8527_0_5 consensus	691	A	G	AG	91	8.79	68	14.71	70	18.57	84	8.33	12.6	60	0	66	0	47	0	68	1.47	0.3675	26.9519	29	0
dd_Smed_v6_8527_0_5 consensus	717	A	G	AG	70	28.57	44	18.18	54	44.44	76	35.53	31.68	46	2.17	50	8	37	16.22	55	0	6.5975	4.73012	24	0
dd_Smed_v6_8527_0_5 consensus	720	A	G	AG	70	27.14	44	22.73	54	38.89	76	34.21	30.7425	46	4.35	49	10.2	37	10.81	53	3.77	7.2825	4.16424	23	0
dd_Smed_v6_8527_0_5 consensus	738	A	G	AG	46	28.26	22	31.82	30	33.33	31	29.03	30.61	22	0	30	6.67	25	4	33	0	2.6675	11.0605	21	0
dd_Smed_v6_8527_0_5 consensus	751	A	G	AG	30	20	18	50	23	52.17	27	59.26	45.3575	15	6.67	25	0	17	23.53	20	0	7.55	5.92908	18	0
dd_Smed_v6_9873_0_1 consensus	225	A	G	AG	54	64.81	45	66.67	52	55.77	54	59.26	61.6275	191	7.85	233	6.87	156	10.26	188	3.72	7.175	8.47113	937	0
dd_Smed_v6_9873_0_1 consensus	227	A	G	AG	55	36.36	45	31.11	52	40.38	57	33.33	35.295	190	4.21	240	5	156	5.77	193	6.22	5.3	6.53611	922	0
dd_Smed_v6_9873_0_1 consensus	236	A	G	AG	65	21.54	49	24.49	64	17.19	66	22.73	21.4875	189	0	229	1.75	158	0.63	191	1.05	0.8575	22.4413	806	0.12
dd_Smed_v6_9873_0_1 consensus	258	A	G	AG	68	67.65	49	77.55	67	68.66	71	78.87	73.1825	151	15.23	196	11.73	127	17.32	163	15.34	14.905	4.87721	620	0
dd_Smed_v6_422_0_1 consensus	213	A	T	AT	2031	17.73	1734	14.65	2158	14.69	1923	13.42	15.1225	12605	1.69	14864	2.17	12652	2.08	16824	1.89	1.9575	7.34994	254	0
dd_Smed_v6_13773_0_1 consensus	304	C	A	CA	77	14.29	76	9.21	48	12.5	65	12.31	12.0775	60	5	62	6.45	58	1.72	48	6.25	4.855	2.43744	23571	0.45
dd_Smed_v6_13232_0_1 consensus	635	C	G	CG	66	66.67	27	70.37	58	63.79	51	58.82	64.9125	89	1.12	55	0	63	0	72	0	0.28	170.822	102	0
dd_Smed_v6_884_0_8 consensus	190	C	T	CT	469	5.12	441	4.54	438	2.28	373	4.29	4.0575	1256	1.19	1460	1.51	1146	0.87	1436	1.04	1.1525	3.23952	112	0
dd_Smed_v6_5823_0_5 consensus	1034	G	A	GA	60	6.67	32	12.5	58	10.34	53	11.32	10.2075	56	1.79	56	1.79	32	0	61	1.64	1.305	7.26512	22	0
dd_Smed_v6_11239_0_13 consensus	215	T	C	TC	129	10.08	104	10.58	74	14.86	106	17.92	13.36	114	0	119	2.52	116	1.72	138	0	1.06	11.5172	6375	0.19
dd_Smed_v6_11239_0_13 consensus	242	T	C	TC	125	16.8	98	9.18	69	24.64	103	22.33	18.2375	108	0.93	112	0.89	110	1.82	130	0	0.91	18.0569	4878	0.35
dd_Smed_v6_12065_0_5 consensus	1114	T	C	TC	27	33.33	28	39.29	41	56.1	67	38.81	41.8825	41	2.44	62	0	50	2	68	0	1.11	34.6136	91	0
dd_Smed_v6_12126_0_1 consensus	942	T	C	TC	175	14.86	142	15.49	115	10.43	152	9.87	12.6625	95	1.05	123	0	77	1.3	116	0.86	0.8025	14.0305	1605	0.06
dd_Smed_v6_12126_0_1 consensus	968	T	C	TC	188	12.77	170	20	130	17.69	170	14.71	16.2925	110	0	135	2.96	92	2.17	124	0.81	1.485	10.2792	1899	0
dd_Smed_v6_12126_0_1 consensus	980	T	C	TC	185	3.78	173	3.47	129	5.43	181	5.52	4.55	115	0	140	0	93	1.08	126	0	0.27	12.2973	1977	0
dd_Smed_v6_12126_0_1 consensus	993	T	C	TC	180	6.67	168	4.76	135	4.44	180	6.11	5.495	115	0	126	0.79	87	0	126	0	0.1975	18.4706	2188	0.18
dd_Smed_v6_12126_0_1 consensus	1005	T	C	TC	153	11.76	138	8.7	116	9.48	143	4.9	8.71	75	0	72	1.39	53	1.89	84	0	0.82	9.46739	2365	0.08
dd_Smed_v6_12126_0_1 consensus	1011	T	C	TC	160	6.88	141	11.35	116	6.9	146	4.11	7.31	76	0	74	0	55	0	84	0	0	73.1	2435	0
dd_Smed_v6_12126_0_1 consensus	1021	T	C	TC	162	9.26	146	14.38	117	11.11	150	11.33	11.52	88	2.27	81	0	55	0	88	0	0.5675	17.2584	2564	0.35
dd_Smed_v6_12126_0_1 consensus	1046	T	C	TC	148	6.08	129	4.65	106	6.6	138	5.07	5.6	79	1.27	77	1.3	40	5	81	0	1.8925	2.81054	2957	0.07
dd_Smed_v6_12126_0_1 consensus	1353	T	C	TC	93	47.31	46	36.96	56	42.86	61	32.79	39.98	94	11.7	96	20.83	98	24.49	91	15.38	18.1	2.1967	495	0
dd_Smed_v6_12126_0_1 consensus	1372	T	C	TC	96	33.33	52	25	52	32.69	55	32.73	30.9375	107	4.67	93	7.53	99	4.04	104	4.81	5.2625	5.76923	519	0
dd_Smed_v6_12126_0_1 consensus	1398	T	C	TC	90	30	58	22.41	39	23.08	55	16.36	22.9625	98	3.06	93	4.3	108	1.85	107	1.87	2.77	8.00087	381	0
dd_Smed_v6_12126_0_1 consensus	1474	T	C	TC	108	12.96	73	9.59	55	10.91	71	19.72	13.295	103	0.97	136	0.74	118	1.69	131	0.76	1.04	11.6623	980	0
dd_Smed_v6_12126_0_1 consensus	1488	T	C	TC	117	11.97	87	9.2	69	14.49	80	7.5	10.79	120	0	161	1.24	133	0.75	159	0.63	0.655	14.2914	1136	0
dd_Smed_v6_12126_0_1 consensus	1502	T	C	TC	120	21.67	97	17.53	79	26.58	93	22.58	22.09	126	0.79	186	4.3	153	1.31	170	2.35	2.1875	9.65683	1247	0
dd_Smed_v6_12126_0_1 consensus	1521	T	C	TC	148	31.76	113	16.81	101	31.68	105	26.67	26.73	141	3.55	203	2.96	175	3.43	176	1.14	2.77	9.31359	1399	0.21
dd_Smed_v6_12126_0_1 consensus	1526	T	C	TC	143	26.57	113	17.7	99	27.27	99	22.22	23.44	136	0	201	2.49	174	4.6	177	0.56	1.9125	11.6472	1431	0.21
dd_Smed_v6_12126_0_1 consensus	1550	T	C	TC	144	22.92	111	17.12	112	19.64	96	14.58	18.565	134	2.24	207	0.97	166	4.82	196	2.04	2.5175	7.09265	1531	0
dd_Smed_v6_12126_0_1 consensus	1595	T	C	TC	132	36.36	114	35.09	101	33.66	91	32.97	34.52	127	7.09	151	8.61	128	7.03	179	7.82	7.6375	4.46139	1334	0
dd_Smed_v6_12126_0_1 consensus	1597	T	C	TC	139	20.86	118	26.27	105	24.76	97	22.68	23.6425	128	2.34	149	2.68	130	1.54	181	2.76	2.33	9.72942	1318	0.15
dd_Smed_v6_12148_0_1 consensus	550	T	C	TC	62	24.19	32	28.12	43	27.91	48	31.25	27.8675	55	5.45	52	7.69	54	3.7	57	7.02	5.965	4.59481	2882	0
dd_Smed_v6_12148_0_1 consensus	561	T	C	TC	66	10.61	34	14.71	43	18.6	52	11.54	13.865	58	0	53	0	51	0	64	0	0	138.65	2928	0
dd_Smed_v6_12148_0_1 consensus	567	T	C	TC	65	12.31	32	25	40	27.5	51	19.61	21.105	57	0	48	0	51	0	60	0	0	211.05	2926	0.07
dd_Smed_v6_12148_0_1 consensus	575	T	C	TC	69	10.14	35	14.29	42	14.29	55	16.36	13.77	63	0	49	0	53	0	62	4.84	1.21	10.5115	3006	0.03
dd_Smed_v6_12148_0_1 consensus	577	T	C	TC	69	21.74	35	34.29	42	23.81	53	30.19	27.5075	62	0	49	0	53	0	61	0	0	275.075	3013	0
dd_Smed_v6_129_2_1 consensus	3689	T	C	TC	2318	2.33	1741	2.99	1928	3.22	2035	2.16	2.675	2061	0.82	2620	0.69	2163	0.83	2539	0.59	0.7325	3.21321	108780	0.41
dd_Smed_v6_129_2_1 consensus	3719	T	C	TC	2148	2.65	1713	2.92	1678	2.26	1826	2.08	2.4775	1869	0.27	2398	0.25	1898	0.16	2214	0.36	0.26	6.88194	112915	0.26
dd_Smed_v6_129_2_1 consensus	3795	T	C	TC	2651	2.72	2301	2.09	2256	2.04	2430	2.35	2.3	2469	0.73	3134	0.7	2300	0.61	2893	0.45	0.6225	3.18339	145935	0.39
dd_Smed_v6_129_2_1 consensus	3835	T	C	TC	3185	2.95	2713	2.36	2790	2.76	2916	2.71	2.695	2890	0.69	3634	0.72	2656	0.34	3536	0.34	0.5225	4.32932	167615	0.19
dd_Smed_v6_129_2_1 consensus	3917	T	C	TC	5003	3.78	3817	2.62	4044	3.07	4433	3.32	3.1975	4711	0.62	5192	0.46	4284	0.49	5225	0.33	0.475	5.56087	211205	0.37
dd_Smed_v6_129_2_1 consensus	3979	T	C	TC	5251	2.99	3988	2.38	4424	3.3	4657	3.16	2.9575	5141	0.97	5746	0.5	4802	0.56	5485	0.73	0.69	3.74367	214142	0.49
dd_Smed_v6_129_2_1 consensus	4094	T	C	TC	836	3.59	520	5.77	773	3.88	730	4.66	4.475	768	1.3	818	0.86	806	0.74	738	0.27	0.7925	5.01401	103160	0.19
dd_Smed_v6_14768_0_5 consensus	284	T	C	TC	133	5.26	115	6.09	123	5.69	140	8.57	6.4025	132	0.76	181	1.1	141	2.13	146	1.37	1.34	4.44618	16209	0.23
dd_Smed_v6_199_0_1 consensus	1118	T	C	TC	1951	6.82	881	8.06	1649	6.97	1602	7.74	7.3975	1634	2.14	1410	1.91	1341	2.01	1525	1.57	1.9075	3.68493	34876	0.47
dd_Smed_v6_22527_0_1 consensus	324	T	C	TC	149	10.07	103	5.83	123	11.38	108	11.11	9.5975	118	0.85	170	0	112	0	171	0	0.2125	30.712	1010	0
dd_Smed_v6_2672_0_1 consensus	3867	T	C	TC	545	3.12	203	3.94	437	3.43	430	2.79	3.32	862	1.51	494	1.01	449	0.89	684	1.75	1.29	2.38849	73498	0.28
dd_Smed_v6_2672_0_1 consensus	3916	T	C	TC	514	4.09	210	2.38	376	4.79	430	3.02	3.57	728	0.69	436	0.23	435	0.23	667	0.3	0.3625	7.71892	67271	0.19
dd_Smed_v6_2672_0_1 consensus	3940	T	C	TC	429	4.9	158	5.06	288	9.72	347	6.05	6.4325	592	2.2	341	1.76	328	0	503	0.6	1.14	5.1875	56270	0.49
dd_Smed_v6_27630_0_1 consensus	248	T	C	TC	76	14.47	67	10.45	63	6.35	56	14.29	11.39	72	1.39	76	2.63	59	0	73	2.74	1.69	6.36313	8116	0.34
dd_Smed_v6_3976_0_1 consensus	164	T	C	TC	83	21.69	83	27.71	93	16.13	105	24.76	22.5725	71	1.41	81	0	74	2.7	71	0	1.0275	20.02	126	0
dd_Smed_v6_5110_0_1 consensus	1134	T	C	TC	156	6.41	90	4.44	155	7.74	145	8.97	6.89	150	1.33	153	0	122	0	167	1.8	0.7825	7.80737	4287	0.02
dd_Smed_v6_56025_0_1 consensus	244	T	C	TC	288	28.47	189	37.57	243	28.4	271	29.52	30.99	394	2.28	348	1.72	287	1.39	364	1.1	1.6225	17.9913	8101	0.44
dd_Smed_v6_6535_0_3 consensus	926	T	C	TC	24	45.83	21	23.81	20	35	20	40	36.16	23	4.35	32	0	39	0	32	0	1.0875	30.4505	28	0
dd_Smed_v6_6535_0_3 consensus	939	T	C	TC	46	47.83	35	40	39	38.46	35	34.29	40.145	39	0	62	1.61	54	0	56	0	0.4025	79.8905	30	0
dd_Smed_v6_6535_0_3 consensus	942	T	C	TC	46	97.83	33	96.97	38	97.37	35	100	98.0425	41	9.76	64	9.38	52	5.77	54	1.85	6.69	14.4392	30	0
dd_Smed_v6_6535_0_3 consensus	970	T	C	TC	44	47.73	41	41.46	40	57.5	37	37.84	46.1325	37	0	63	1.59	54	0	54	0	0.3975	92.7286	25	0
dd_Smed_v6_6535_0_4 consensus	1077	T	C	TC	16	100	25	100	27	96.3	22	95.45	97.9375	28	10.71	31	6.45	16	0	32	6.25	5.8525	16.4532	29	0
dd_Smed_v6_6535_0_4 consensus	1112	T	C	TC	41	46.34	41	63.41	33	51.52	38	44.74	51.5025	47	0	42	4.76	31	0	42	0	1.19	39.9244	28	0
dd_Smed_v6_6535_0_4 consensus	1116	T	C	TC	45	64.44	43	62.79	38	60.53	40	70	64.44	45	2.22	41	0	31	0	38	0	0.555	98.3817	28	0
dd_Smed_v6_6535_0_4 consensus	1127	T	C	TC	45	42.22	40	30	37	24.32	39	15.38	27.98	45	0	40	0	30	0	34	0	0	279.8	28	0
dd_Smed_v6_6535_0_4 consensus	1130	T	C	TC	45	33.33	40	30	37	29.73	38	34.21	31.8175	44	4.55	40	0	29	0	32	0	1.1375	25.7111	28	0
dd_Smed_v6_6535_0_4 consensus	1140	T	C	TC	43	95.35	37	97.3	37	89.19	38	97.37	94.8025	43	11.63	39	10.26	29	6.9	32	3.12	7.9775	11.7366	24	0
dd_Smed_v6_8473_0_1 consensus	355	T	C	TC	62	12.9	46	17.39	44	13.64	57	15.79	14.93	50	0	66	0	57	0	55	0	0	149.3	151	0
dd_Smed_v6_8527_0_5 consensus	711	T	C	TC	80	27.5	51	27.45	62	22.58	78	15.38	23.2275	50	0	54	0	39	7.69	57	5.26	3.2375	6.95955	27	0
dd_Smed_v6_8527_0_5 consensus	725	T	C	TC	68	14.71	43	13.95	53	7.55	75	9.33	11.385	45	2.22	47	0	37	0	52	1.92	1.035	10.0308	23	0
dd_Smed_v6_8527_0_5 consensus	729	T	C	TC	62	35.48	38	15.79	47	12.77	66	22.73	21.6925	42	4.76	44	0	35	0	47	0	1.19	16.8159	22	0
dd_Smed_v6_88524_0_1 consensus	186	T	C	TC	45	26.67	39	28.21	37	21.62	52	32.69	27.2975	38	0	58	1.72	43	0	62	0	0.43	51.5047	101	0
dd_Smed_v6_9347_0_1 consensus	1668	T	C	TC	125	24	86	17.44	109	20.18	130	14.62	19.06	113	0.88	137	0.73	103	0	130	0	0.4025	37.9303	4923	0.02
dd_Smed_v6_9358_0_1 consensus	2096	T	C	TC	30	40	41	43.9	26	53.85	34	35.29	43.26	34	0	47	0	51	0	50	0	0	432.6	5	0
dd_Smed_v6_9358_0_1 consensus	2099	T	C	TC	30	100	41	100	26	84.62	34	100	96.155	34	14.71	47	8.51	51	5.88	50	12	10.275	9.26795	4	0
dd_Smed_v6_9827_0_1 consensus	191	T	C	TC	645	3.72	265	3.02	557	4.13	510	3.92	3.6975	851	0.59	579	1.73	637	0.94	763	1.05	1.0775	3.14013	78506	0.36
dd_Smed_v6_9873_0_2 consensus	108	T	C	TC	47	25.53	34	29.41	39	12.82	32	15.62	20.845	135	4.44	183	3.28	113	0	170	1.18	2.225	8.96559	1928	0.21

## Sheet: adar2 A>G;T>C sites annotations
Reference ID	Position	Reference	Variant	Change	Coverage @ control(R-i) sample_1	Frequency @ control(R-i) sample_1	Coverage @ control(R-i) sample_2	Frequency @ control(R-i) sample_2	Coverage @ control(R-i) sample_3	Frequency @ control(R-i) sample_3	Coverage @ control(R-i) sample_4	Frequency @ control(R-i) sample_4	Average Control (R-i)	Coverage @ adar2(R-i) sample_1	Frequency @ adar2(R-i) sample_1	Coverage @ adar2(R-i) sample_2	Frequency @ adar2(R-i) sample_2	Coverage @ adar2(R-i) sample_3	Frequency @ adar2(R-i) sample_3	Coverage @ adar2(R-i) sample_4	Frequency @ adar2(R-i) sample_4	Average ADAR2 (R-i) + 0.01 (to allow calculations for zero values)	Fold Change Editing	Coverage @ DNA	Frequency @ DNA	Flanking sequence (Rev&Comp for T>C sites)	Position in the original dd_v6_transcript (to determined position in the gene and whether editing changes protein sequence)	ORF start	ORF end	Length	Found at strand	Start codon	Location in the transcript	Position in the protein	Amino acid substitution?	Cell Type according to Fincher et al 2018	Lowest E-value	Accession (E-value)	Description (E-value)
dd_Smed_v6_10029_0_1 consensus	1638	A	G	AG	111	6.31	117	8.55	105	3.81	102	7.84	6.6275	108	0	119	0	85	0	125	0	0	66.275	14	0	AGTGAAATTTATTGAATTGTT	1638	141	4091	3951	positive	AUG	CDS	499.333	I>V	Epidermal
dd_Smed_v6_10314_0_1 consensus	393	A	G	AG	133	12.78	110	10.91	104	11.54	119	15.13	12.59	128	0	186	0	112	0	148	0	0	125.9	1178	0	AATTTTTTGTAGGCCATTTGA	393	-	-	-	-	-	-	-	-	-
dd_Smed_v6_10314_0_1 consensus	413	A	G	AG	135	25.93	111	24.32	102	36.27	133	40.6	31.78	134	0	196	2.04	133	0	143	1.4	0.86	33.1042	1203	0	AGTAATATTCAGAGGTCCCCC	413	-	-	-	-	-	-	-	-	-
dd_Smed_v6_10314_0_1 consensus	1562	A	G	AG	143	61.54	137	72.99	120	65.83	139	53.96	63.58	116	1.72	208	1.44	124	1.61	164	0.61	1.345	44	709	0	GGGGACCCCTAAATATTATTT	1561	-	-	-	-	-	-	-	-	-
dd_Smed_v6_10314_0_1 consensus	1574	A	G	AG	164	21.95	152	18.42	145	22.07	163	22.7	21.285	124	0	225	0.89	132	0	180	0.56	0.3625	46.0216	778	0	ATATTATTTTAATGTCCTAAC	1573	-	-	-	-	-	-	-	-	-
dd_Smed_v6_10314_0_1 consensus	1613	A	G	AG	197	9.14	172	7.56	181	12.71	164	11.59	10.25	147	0	245	0	148	0.68	206	0	0.17	37.963	801	0	TGGGGCTCAAAAGAAACTTTT	1612	-	-	-	-	-	-	-	-	-
dd_Smed_v6_10314_0_1 consensus	1624	A	G	AG	191	15.18	165	13.33	185	16.76	163	17.79	15.765	151	0	251	0.8	147	0	203	0.49	0.3225	37.3136	805	0	AGAAACTTTTAGGAGGGTGTG	1623	-	-	-	-	-	-	-	-	-
dd_Smed_v6_10356_0_1 consensus	295	A	G	AG	104	10.58	64	12.5	105	11.43	105	12.38	11.7225	123	0	90	0	110	0	120	0.83	0.2075	38.122	73	0	TTCATTTATAAAAATTCAAAG	295	75	1595	1521	positive	AUG	CDS	73.6667	K>R	Muscle; Neural
dd_Smed_v6_10468_0_2 consensus	1349	A	G	AG	21	85.71	11	100	19	89.47	24	79.17	88.5875	14	0	13	0	13	0	23	0	0	885.875	28	0	ATATGAATTTATTAATTAGGT	1349	99	944	846	positive	AUG	5' UTR	-	-	-
dd_Smed_v6_10468_0_2 consensus	1352	A	G	AG	21	52.38	11	90.91	19	52.63	25	48	60.98	13	0	13	7.69	13	0	23	0	1.9225	30.1508	29	0	TGAATTTATTAATTAGGTGAC	1352	99	944	846	positive	AUG	5' UTR	-	-	-
dd_Smed_v6_10568_0_1 consensus	6	A	G	AG	14	57.14	12	66.67	20	60	15	46.67	57.62	17	17.65	28	10.71	14	0	8	0	7.09	8.01391	11	0	AATTTATGGATTTATT	6	464	826	363	positive	AUG	3' UTR	-	-	-
dd_Smed_v6_10568_0_1 consensus	14	A	G	AG	18	50	13	53.85	23	60.87	15	46.67	52.8475	17	5.88	29	3.45	14	7.14	11	0	4.1175	12.5305	11	0	TTATGGATTTATTTACTGATT	14	464	826	363	positive	AUG	3' UTR	-	-	-
dd_Smed_v6_10568_0_1 consensus	18	A	G	AG	18	72.22	13	84.62	23	78.26	17	47.06	70.54	17	11.76	29	6.9	15	0	11	0	4.665	14.8038	11	0	GGATTTATTTACTGATTATAG	18	464	826	363	positive	AUG	3' UTR	-	-	-
dd_Smed_v6_10568_0_1 consensus	39	A	G	AG	27	59.26	19	68.42	28	78.57	23	65.22	67.8675	26	7.69	36	2.78	19	5.26	22	4.55	5.07	13.1272	20	0	TTACTGACTTAGTTGTTAAAA	39	464	826	363	positive	AUG	3' UTR	-	-	-
dd_Smed_v6_10568_0_1 consensus	905	A	G	AG	31	54.84	24	54.17	36	41.67	33	42.42	48.275	41	7.32	40	5	41	0	37	2.7	3.755	12.5227	30	0	ATTGAATCTGAGAAATTTGAC	904	464	826	363	positive	AUG	5' UTR	-	-	-
dd_Smed_v6_10568_0_1 consensus	919	A	G	AG	31	67.74	21	61.9	34	70.59	30	63.33	65.89	37	2.7	46	2.17	47	0	40	0	1.2175	50.0114	33	0	ATTTGACATTATTTATCTTTA	918	464	826	363	positive	AUG	5' UTR	-	-	-
dd_Smed_v6_11239_0_13 consensus	215	T	C	TC	129	10.08	104	10.58	74	14.86	106	17.92	13.36	114	0	119	2.52	116	1.72	138	0	1.06	11.5172	6375	0.19	GTCAGTCACTACCCGGAGACA	215	-	-	-	-	-	-	-	-	-
dd_Smed_v6_11239_0_13 consensus	242	T	C	TC	125	16.8	98	9.18	69	24.64	103	22.33	18.2375	108	0.93	112	0.89	110	1.82	130	0	0.91	18.0569	4878	0.35	CCTCACGATTATGTCACGTGC	242	-	-	-	-	-	-	-	-	-
dd_Smed_v6_11262_0_1 consensus	1617	A	G	AG	125	11.2	81	16.05	99	10.1	111	18.02	13.8425	94	0	95	0	81	0	70	0	0	138.425	196	0	TTATTTAATTATTTTTTTTGG	1621	1027	1464	438	negative	AUG	5' UTR	-	-	-
dd_Smed_v6_11413_0_4 consensus	289	A	G	AG	43	90.7	15	93.33	32	90.62	38	86.84	90.3725	77	6.49	52	9.62	37	5.41	32	3.12	6.16	14.4365	4	0	AAATATCTTTATATTTAGTTG	289	1051	2121	1071	negative	AUG	3' UTR	-	-	-
dd_Smed_v6_11532_0_2 consensus	566	A	G	AG	14	57.14	11	72.73	10	70	15	80	69.9675	8	12.5	12	8.33	8	12.5	10	20	13.3325	5.20882	45	0	TACATTACTTACGTTTAAGTG	566	980	1375	396	negative	AUG	3' UTR	-	-	-
dd_Smed_v6_11532_0_2 consensus	579	A	G	AG	17	47.06	15	60	12	75	16	68.75	62.7025	9	11.11	14	14.29	10	10	13	0	8.85	7.00587	46	0	TTTAAGTGGTAGATATAAGCA	579	980	1375	396	negative	AUG	3' UTR	-	-	-
dd_Smed_v6_11532_0_2 consensus	592	A	G	AG	25	56	21	42.86	19	63.16	19	89.47	62.8725	13	0	20	5	10	0	14	0	1.25	46.5722	44	0	TATAAGCATTATGTGTGTATG	592	980	1375	396	negative	AUG	3' UTR	-	-	-
dd_Smed_v6_11881_0_1 consensus	190	A	G	AG	93	26.88	105	35.24	71	25.35	54	37.04	31.1275	85	7.06	126	8.73	98	7.14	116	6.03	7.24	4.2408	181	0	TTGTTGCAGTACCGACGTTGC	190	-	-	-	-	-	-	-	-	-
dd_Smed_v6_11881_0_1 consensus	203	A	G	AG	82	7.32	95	10.53	59	8.47	47	10.64	9.24	75	0	108	0	86	0	102	0	0	92.4	156	0	GACGTTGCATAGCAACAGGTA	203	-	-	-	-	-	-	-	-	-
dd_Smed_v6_11881_0_1 consensus	216	A	G	AG	72	34.72	80	40	56	35.71	41	31.71	35.535	62	8.06	95	3.16	75	4	93	3.23	4.6125	7.54058	130	0	AACAGGTAATAGTGATTTTGT	216	-	-	-	-	-	-	-	-	-
dd_Smed_v6_11881_0_1 consensus	227	A	G	AG	68	27.94	76	26.32	51	27.45	41	26.83	27.135	53	0	92	6.52	70	2.86	86	1.16	2.635	9.92139	109	0	GTGATTTTGTATGTATGGGCT	227	-	-	-	-	-	-	-	-	-
dd_Smed_v6_12065_0_5 consensus	1114	T	C	TC	27	33.33	28	39.29	41	56.1	67	38.81	41.8825	41	2.44	62	0	50	2	68	0	1.11	34.6136	91	0	GAAGTGGGTTAATTTGCCGTT	1111	-	-	-	-	-	-	-	-	-
dd_Smed_v6_12126_0_1 consensus	916	A	G	AG	149	13.42	100	12	89	13.48	109	15.6	13.625	65	1.54	77	2.6	53	5.66	77	1.3	2.775	4.73913	1349	0.07	CAGGTCGGTTATCCGGCGCTG	916	-	-	-	-	-	-	-	-	-
dd_Smed_v6_12126_0_1 consensus	941	A	G	AG	173	5.78	140	5.71	115	4.35	152	7.89	5.9325	95	3.16	122	0.82	76	2.63	116	0	1.6525	3.38516	1593	0	GATCCATTAAATAACTGTGCC	941	-	-	-	-	-	-	-	-	-
dd_Smed_v6_12126_0_1 consensus	942	T	C	TC	175	14.86	142	15.49	115	10.43	152	9.87	12.6625	95	1.05	123	0	77	1.3	116	0.86	0.8025	14.0305	1605	0.06	CGGCACAGTTATTTAATGGAT	942	-	-	-	-	-	-	-	-	-
dd_Smed_v6_12126_0_1 consensus	968	T	C	TC	188	12.77	170	20	130	17.69	170	14.71	16.2925	110	0	135	2.96	92	2.17	124	0.81	1.485	10.2792	1899	0	GCGAGCGTCTACCAACGTGAT	968	-	-	-	-	-	-	-	-	-
dd_Smed_v6_12126_0_1 consensus	969	A	G	AG	183	48.09	171	40.35	128	43.75	169	45.56	44.4375	110	6.36	134	8.96	91	15.38	125	7.2	9.475	4.64099	1899	0.16	TCACGTTGGTAGACGCTCGCA	969	-	-	-	-	-	-	-	-	-
dd_Smed_v6_12126_0_1 consensus	980	T	C	TC	185	3.78	173	3.47	129	5.43	181	5.52	4.55	115	0	140	0	93	1.08	126	0	0.27	12.2973	1977	0	GTTGACTTGAATGCGAGCGTC	980	-	-	-	-	-	-	-	-	-
dd_Smed_v6_12126_0_1 consensus	993	T	C	TC	180	6.67	168	4.76	135	4.44	180	6.11	5.495	115	0	126	0.79	87	0	126	0	0.1975	18.4706	2188	0.18	TGAACGACCCAGCGTTGACTT	993	-	-	-	-	-	-	-	-	-
dd_Smed_v6_12126_0_1 consensus	1005	T	C	TC	153	11.76	138	8.7	116	9.48	143	4.9	8.71	75	0	72	1.39	53	1.89	84	0	0.82	9.46739	2365	0.08	TGTCATTCGAATTGAACGACC	1005	-	-	-	-	-	-	-	-	-
dd_Smed_v6_12126_0_1 consensus	1011	T	C	TC	160	6.88	141	11.35	116	6.9	146	4.11	7.31	76	0	74	0	55	0	84	0	0	73.1	2435	0	ACTGCGTGTCATTCGAATTGA	1011	-	-	-	-	-	-	-	-	-
dd_Smed_v6_12126_0_1 consensus	1015	A	G	AG	163	18.4	145	8.97	120	15	146	17.12	14.8725	84	3.57	80	5	56	12.5	85	1.18	5.5625	2.62649	2473	0.04	TTCGAATGACACGCAGTAGTC	1015	-	-	-	-	-	-	-	-	-
dd_Smed_v6_12126_0_1 consensus	1021	T	C	TC	162	9.26	146	14.38	117	11.11	150	11.33	11.52	88	2.27	81	0	55	0	88	0	0.5675	17.2584	2564	0.35	GCGCCAGACTACTGCGTGTCA	1021	-	-	-	-	-	-	-	-	-
dd_Smed_v6_12126_0_1 consensus	1022	A	G	AG	162	20.37	147	17.01	117	18.8	150	27.33	20.8775	88	1.14	81	2.47	55	5.45	88	0	2.265	8.8277	2585	0.04	GACACGCAGTAGTCTGGCGCA	1022	-	-	-	-	-	-	-	-	-
dd_Smed_v6_12126_0_1 consensus	1046	T	C	TC	148	6.08	129	4.65	106	6.6	138	5.07	5.6	79	1.27	77	1.3	40	5	81	0	1.8925	2.81054	2957	0.07	AGAAATCCCAAGCACCAACGG	1046	-	-	-	-	-	-	-	-	-
dd_Smed_v6_12126_0_1 consensus	1078	A	G	AG	103	13.59	82	4.88	81	11.11	94	11.7	10.32	48	4.17	56	0	24	0	41	0	1.0425	9.03282	3432	0	GGCCGCATTTATTTGTTCCAA	1078	-	-	-	-	-	-	-	-	-
dd_Smed_v6_12126_0_1 consensus	1154	A	G	AG	129	13.95	90	11.11	81	13.58	90	11.11	12.4375	56	1.79	44	2.27	34	5.88	59	0	2.485	4.81141	3922	0.1	CGGTATAGGGAGAACTCTGCA	1154	-	-	-	-	-	-	-	-	-
dd_Smed_v6_12126_0_1 consensus	1196	A	G	AG	109	24.77	80	30	75	30.67	79	34.18	29.905	53	7.55	48	4.17	31	3.23	57	0	3.7375	7.79283	2995	0.03	GGTTTCGGCCAGGTTCGCGCT	1196	-	-	-	-	-	-	-	-	-
dd_Smed_v6_12126_0_1 consensus	1229	A	G	AG	48	8.33	47	10.64	48	10.42	53	11.32	10.1775	38	2.63	41	0	20	0	31	3.23	1.465	6.50319	1378	0	TGGGATTTGTATTTAACCTAT	1229	-	-	-	-	-	-	-	-	-
dd_Smed_v6_12126_0_1 consensus	1238	A	G	AG	55	40	48	43.75	53	39.62	59	40.68	41.0125	43	9.3	55	5.45	17	11.76	33	15.15	10.415	3.90038	984	0	TATTTAACCTATCTACAAATC	1238	-	-	-	-	-	-	-	-	-
dd_Smed_v6_12126_0_1 consensus	1242	A	G	AG	56	19.64	47	19.15	52	13.46	58	29.31	20.39	44	0	59	5.08	21	0	39	5.13	2.5525	7.68709	975	0	TAACCTATCTACAAATCACTA	1242	-	-	-	-	-	-	-	-	-
dd_Smed_v6_12126_0_1 consensus	1323	A	G	AG	71	38.03	44	61.36	58	44.83	62	50	48.555	70	7.14	98	7.14	68	10.29	77	2.6	6.7925	7.04461	572	0.17	GGAAGTTCTTATGTAGTTCTG	1323	-	-	-	-	-	-	-	-	-
dd_Smed_v6_12126_0_1 consensus	1327	A	G	AG	74	25.68	45	48.89	58	37.93	62	43.55	39.0125	68	2.94	97	6.19	70	1.43	75	4	3.64	10.4311	549	0	GTTCTTATGTAGTTCTGGGTT	1327	-	-	-	-	-	-	-	-	-
dd_Smed_v6_12126_0_1 consensus	1353	T	C	TC	93	47.31	46	36.96	56	42.86	61	32.79	39.98	94	11.7	96	20.83	98	24.49	91	15.38	18.1	2.1967	495	0	TAAGATAATTAGATGAGATCA	1353	-	-	-	-	-	-	-	-	-
dd_Smed_v6_12126_0_1 consensus	1372	T	C	TC	96	33.33	52	25	52	32.69	55	32.73	30.9375	107	4.67	93	7.53	99	4.04	104	4.81	5.2625	5.76923	519	0	TAACAAAATTATTCATACCTA	1372	-	-	-	-	-	-	-	-	-
dd_Smed_v6_12126_0_1 consensus	1398	T	C	TC	90	30	58	22.41	39	23.08	55	16.36	22.9625	98	3.06	93	4.3	108	1.85	107	1.87	2.77	8.00087	381	0	ACGGTTTTCTATCCATGTGGT	1398	-	-	-	-	-	-	-	-	-
dd_Smed_v6_12126_0_1 consensus	1428	A	G	AG	95	11.58	59	15.25	35	17.14	52	9.62	13.3975	97	2.06	88	1.14	94	0	112	0.89	1.0225	11.9354	288	0	TTTAAAATTTAGTTATAGCTT	1428	-	-	-	-	-	-	-	-	-
dd_Smed_v6_12126_0_1 consensus	1466	A	G	AG	103	33.98	75	41.33	53	41.51	73	38.36	38.795	107	8.41	129	4.65	116	3.45	129	9.3	6.4525	5.92064	908	0	ATAGATAAATAGGAATTGTAT	1466	-	-	-	-	-	-	-	-	-
dd_Smed_v6_12126_0_1 consensus	1474	T	C	TC	108	12.96	73	9.59	55	10.91	71	19.72	13.295	103	0.97	136	0.74	118	1.69	131	0.76	1.04	11.6623	980	0	GTCTAATTATACAATTCCTAT	1474	-	-	-	-	-	-	-	-	-
dd_Smed_v6_12126_0_1 consensus	1475	A	G	AG	107	27.1	71	21.13	56	26.79	70	24.29	24.8275	101	8.91	136	2.94	115	0.87	127	5.51	4.5575	5.33065	998	0	TAGGAATTGTATAATTAGACG	1475	-	-	-	-	-	-	-	-	-
dd_Smed_v6_12126_0_1 consensus	1488	T	C	TC	117	11.97	87	9.2	69	14.49	80	7.5	10.79	120	0	161	1.24	133	0.75	159	0.63	0.655	14.2914	1136	0	CATGGGCCTTACTCGTCTAAT	1488	-	-	-	-	-	-	-	-	-
dd_Smed_v6_12126_0_1 consensus	1502	T	C	TC	120	21.67	97	17.53	79	26.58	93	22.58	22.09	126	0.79	186	4.3	153	1.31	170	2.35	2.1875	9.65683	1247	0	TCAACTTTCTATATCATGGGC	1502	-	-	-	-	-	-	-	-	-
dd_Smed_v6_12126_0_1 consensus	1516	A	G	AG	138	13.77	109	12.84	99	10.1	100	14	12.6775	133	0	196	1.53	164	1.22	171	1.17	0.98	11.7384	1367	0.07	AAGTTGAAGCATGTCTGATGT	1516	-	-	-	-	-	-	-	-	-
dd_Smed_v6_12126_0_1 consensus	1521	T	C	TC	148	31.76	113	16.81	101	31.68	105	26.67	26.73	141	3.55	203	2.96	175	3.43	176	1.14	2.77	9.31359	1399	0.21	AAGCTACATCAGACATGCTTC	1521	-	-	-	-	-	-	-	-	-
dd_Smed_v6_12126_0_1 consensus	1526	T	C	TC	143	26.57	113	17.7	99	27.27	99	22.22	23.44	136	0	201	2.49	174	4.6	177	0.56	1.9125	11.6472	1431	0.21	CCCTCAAGCTACATCAGACAT	1526	-	-	-	-	-	-	-	-	-
dd_Smed_v6_12126_0_1 consensus	1527	A	G	AG	139	30.94	112	29.46	99	24.24	96	29.17	28.4525	135	5.19	199	6.03	172	3.49	176	6.25	5.24	5.32818	1434	0	TGTCTGATGTAGCTTGAGGGA	1527	-	-	-	-	-	-	-	-	-
dd_Smed_v6_12126_0_1 consensus	1550	T	C	TC	144	22.92	111	17.12	112	19.64	96	14.58	18.565	134	2.24	207	0.97	166	4.82	196	2.04	2.5175	7.09265	1531	0	GACCTTAAATATGGGATACTC	1550	-	-	-	-	-	-	-	-	-
dd_Smed_v6_12126_0_1 consensus	1595	T	C	TC	132	36.36	114	35.09	101	33.66	91	32.97	34.52	127	7.09	151	8.61	128	7.03	179	7.82	7.6375	4.46139	1334	0	AATGCAGAATACTATCCCTTT	1595	-	-	-	-	-	-	-	-	-
dd_Smed_v6_12126_0_1 consensus	1597	T	C	TC	139	20.86	118	26.27	105	24.76	97	22.68	23.6425	128	2.34	149	2.68	130	1.54	181	2.76	2.33	9.72942	1318	0.15	AAAATGCAGAATACTATCCCT	1597	-	-	-	-	-	-	-	-	-
dd_Smed_v6_12126_0_1 consensus	1645	A	G	AG	97	39.18	86	40.7	67	28.36	76	46.05	38.5725	81	9.88	73	8.22	79	7.59	98	5.1	7.6975	4.94678	896	0.11	GCCCATACATACAAAATCACT	1645	-	-	-	-	-	-	-	-	-
dd_Smed_v6_12126_0_1 consensus	1669	A	G	AG	69	14.49	80	16.25	52	15.38	67	13.43	14.8875	47	12.77	44	4.55	54	0	64	6.25	5.8925	2.48436	693	0	ACCTGTTGCTATGCAAGGGGT	1669	-	-	-	-	-	-	-	-	-
dd_Smed_v6_12148_0_1 consensus	482	A	G	AG	63	19.05	22	36.36	33	18.18	46	19.57	23.29	46	2.17	45	4.44	39	0	49	0	1.6525	13.2896	1914	0	AATAAATATTATTTTTATAAA	482	596	2509	1914	negative	AUG	3' UTR	-	-	Epidermal; Neural
dd_Smed_v6_12148_0_1 consensus	550	T	C	TC	62	24.19	32	28.12	43	27.91	48	31.25	27.8675	55	5.45	52	7.69	54	3.7	57	7.02	5.965	4.59481	2882	0	TATAATTTTTAAAAGCATGTA	550	596	2509	1914	negative	AUG	3' UTR	-	-	Epidermal; Neural
dd_Smed_v6_12148_0_1 consensus	561	T	C	TC	66	10.61	34	14.71	43	18.6	52	11.54	13.865	58	0	53	0	51	0	64	0	0	138.65	2928	0	ATGAATCTATATATAATTTTT	561	596	2509	1914	negative	AUG	3' UTR	-	-	Epidermal; Neural
dd_Smed_v6_12148_0_1 consensus	567	T	C	TC	65	12.31	32	25	40	27.5	51	19.61	21.105	57	0	48	0	51	0	60	0	0	211.05	2926	0.07	ATAGAAATGAATCTATATATA	567	596	2509	1914	negative	AUG	3' UTR	-	-	Epidermal; Neural
dd_Smed_v6_12148_0_1 consensus	575	T	C	TC	69	10.14	35	14.29	42	14.29	55	16.36	13.77	63	0	49	0	53	0	62	4.84	1.21	10.5115	3006	0.03	AGCATATTATAGAAATGAATC	575	596	2509	1914	negative	AUG	3' UTR	-	-	Epidermal; Neural
dd_Smed_v6_12148_0_1 consensus	577	T	C	TC	69	21.74	35	34.29	42	23.81	53	30.19	27.5075	62	0	49	0	53	0	61	0	0	275.075	3013	0	TCAGCATATTATAGAAATGAA	577	596	2509	1914	negative	AUG	3' UTR	-	-	Epidermal; Neural
dd_Smed_v6_12299_0_1 consensus	1021	A	G	AG	210	71.9	142	82.39	163	77.91	189	75.13	76.8325	177	15.82	183	13.11	164	13.41	200	12.5	13.71	5.56354	40	0	TTGTAGCATTAATCTCAAACA	1021	-	-	-	-	-	-	-	-	Neural
dd_Smed_v6_12299_0_1 consensus	1028	A	G	AG	213	16.9	148	14.19	178	20.79	191	11.52	15.85	178	1.69	184	2.17	164	2.44	206	0	1.575	9.46269	37	0	ATTAATCTCAAACAGCAAGAC	1028	-	-	-	-	-	-	-	-	Neural
dd_Smed_v6_129_2_1 consensus	3483	A	G	AG	1123	4.1	816	3.43	891	3.37	923	3.36	3.565	1017	0.69	1152	0.61	928	1.4	1075	0.84	0.885	3.61929	68737	0.1	TAAATTGATTAAAAATCCTAA	3483	1527	4049	2523	positive	AUG	CDS	652.333	K>E	Neural
dd_Smed_v6_129_2_1 consensus	3689	T	C	TC	2318	2.33	1741	2.99	1928	3.22	2035	2.16	2.675	2061	0.82	2620	0.69	2163	0.83	2539	0.59	0.7325	3.21321	108780	0.41	TACACGAATTAGAGACGATCT	3689	1527	4049	2523	positive	AUG	CDS	721	-	Neural
dd_Smed_v6_129_2_1 consensus	3699	A	G	AG	2199	2.09	1640	2.38	1763	2.78	1877	1.97	2.305	1922	0.99	2420	1.07	2007	0.7	2338	0.64	0.85	2.42632	110775	0.45	TAATTCGTGTAAGGTACGCAA	3699	1527	4049	2523	positive	AUG	CDS	724.333	K>E	Neural
dd_Smed_v6_129_2_1 consensus	3717	A	G	AG	2166	3.28	1726	2.26	1717	2.27	1848	2.49	2.575	1881	1.06	2426	0.82	1922	0.62	2238	0.58	0.77	2.95977	112773	0.42	CAATATGTTTATTAATAAATC	3717	1527	4049	2523	positive	AUG	CDS	730.333	I>V	Neural
dd_Smed_v6_129_2_1 consensus	3719	T	C	TC	2148	2.65	1713	2.92	1678	2.26	1826	2.08	2.4775	1869	0.27	2398	0.25	1898	0.16	2214	0.36	0.26	6.88194	112915	0.26	TTGATTTATTAATAAACATAT	3719	1527	4049	2523	positive	AUG	CDS	731	-	Neural
dd_Smed_v6_129_2_1 consensus	3720	A	G	AG	2149	3.86	1709	3.39	1672	3.05	1815	3.03	3.3325	1878	1.01	2373	0.46	1887	0.32	2200	0.36	0.5375	5.22745	113011	0.16	TATGTTTATTAATAAATCAAA	3720	1527	4049	2523	positive	AUG	CDS	731.333	N>D	Neural
dd_Smed_v6_129_2_1 consensus	3777	A	G	AG	2510	2.47	2170	2.53	2197	2.41	2277	2.72	2.5325	2257	0.31	2947	0.51	2188	0.37	2748	0.36	0.3875	5.19487	133656	0.26	ATTTACATGTAATGGGTGTAA	3777	1527	4049	2523	positive	AUG	CDS	750.333	N>D	Neural
dd_Smed_v6_129_2_1 consensus	3795	T	C	TC	2651	2.72	2301	2.09	2256	2.04	2430	2.35	2.3	2469	0.73	3134	0.7	2300	0.61	2893	0.45	0.6225	3.18339	145935	0.39	TCTCCAATGTATGTGGCATTA	3795	1527	4049	2523	positive	AUG	CDS	756.333	M>V	Neural
dd_Smed_v6_129_2_1 consensus	3835	T	C	TC	3185	2.95	2713	2.36	2790	2.76	2916	2.71	2.695	2890	0.69	3634	0.72	2656	0.34	3536	0.34	0.5225	4.32932	167615	0.19	ACAATGCTCTAGAACTCGAGT	3835	1527	4049	2523	positive	AUG	CDS	769.667	*>W	Neural
dd_Smed_v6_129_2_1 consensus	3853	A	G	AG	3435	3.81	2876	3.96	3045	3.25	3171	2.4	3.355	3092	0.55	3780	0.61	2851	0.39	3770	0.34	0.4725	5.86026	177003	0.25	TGTCGATTGAAGGGTTTGACC	3853	1527	4049	2523	positive	AUG	CDS	775.667	K>R	Neural
dd_Smed_v6_129_2_1 consensus	3865	A	G	AG	4073	3.12	3249	3.11	3430	3.5	3662	2.29	3.005	3707	0.59	4333	0.55	3311	0.42	4374	0.43	0.4975	5.02929	182921	0.33	GGTTTGACCAATATTAGTGAA	3865	1527	4049	2523	positive	AUG	CDS	779.667	N>S	Neural
dd_Smed_v6_129_2_1 consensus	3917	T	C	TC	5003	3.78	3817	2.62	4044	3.07	4433	3.32	3.1975	4711	0.62	5192	0.46	4284	0.49	5225	0.33	0.475	5.56087	211205	0.37	ACAAAATTCTAAAATCAGACA	3917	1527	4049	2523	positive	AUG	CDS	797	-	Neural
dd_Smed_v6_129_2_1 consensus	3979	T	C	TC	5251	2.99	3988	2.38	4424	3.3	4657	3.16	2.9575	5141	0.97	5746	0.5	4802	0.56	5485	0.73	0.69	3.74367	214142	0.49	CAATGACCTTATCAGCAATGC	3979	1527	4049	2523	positive	AUG	CDS	817.667	Y>C	Neural
dd_Smed_v6_129_2_1 consensus	4048	A	G	AG	2026	4	1350	3.11	1715	3.97	1721	2.79	3.4675	1818	0.66	2036	0.49	1678	0.54	1843	0.54	0.5575	5.27376	164370	0.19	GTTTTTAAATAGTTTACGTAT	4048	1527	4049	2523	positive	AUG	CDS	840.667	*>W	Neural
dd_Smed_v6_129_2_1 consensus	4094	T	C	TC	836	3.59	520	5.77	773	3.88	730	4.66	4.475	768	1.3	818	0.86	806	0.74	738	0.27	0.7925	5.01401	103160	0.19	ATTTTCAATTATTTTAATAAT	4094	1527	4049	2523	positive	AUG	5' UTR	-	-	Neural
dd_Smed_v6_129_2_2 consensus	3605	A	G	AG	1101	4.18	910	2.86	888	3.27	917	2.94	3.3125	986	1.01	1152	0.43	951	0.53	1067	0.47	0.61	4.66549	85925	0.5	AATATGTGTTAGTATTGCCGT	3605	163	1311	1149	positive	AUG	5' UTR	-	-	-
dd_Smed_v6_129_2_2 consensus	3608	A	G	AG	1122	2.85	940	2.98	915	2.62	941	2.34	2.6975	1020	0.69	1198	0.83	971	1.03	1105	0.63	0.795	3.01397	86876	0.41	ATGTGTTAGTATTGCCGTACT	3608	163	1311	1149	positive	AUG	5' UTR	-	-	-
dd_Smed_v6_129_2_2 consensus	3616	A	G	AG	1192	3.52	988	2.94	967	3	996	2.11	2.8925	1078	0.46	1256	0.48	1033	0.48	1146	0.7	0.53	4.59127	89293	0.28	GTATTGCCGTACTCTGAAGGC	3616	163	1311	1149	positive	AUG	5' UTR	-	-	-
dd_Smed_v6_129_2_2 consensus	3623	A	G	AG	1307	5.36	1061	4.9	1045	4.88	1068	4.03	4.7925	1181	1.19	1354	0.96	1123	1.25	1260	0.95	1.0875	4.03579	91237	0.28	CGTACTCTGAAGGCTTTACAA	3623	163	1311	1149	positive	AUG	5' UTR	-	-	-
dd_Smed_v6_129_2_2 consensus	3630	A	G	AG	1444	6.72	1145	6.11	1152	5.99	1164	5.07	5.9725	1303	2.23	1477	1.76	1213	1.9	1376	1.38	1.8175	3.11473	93301	0.25	TGAAGGCTTTACAAATTATAA	3630	163	1311	1149	positive	AUG	5' UTR	-	-	-
dd_Smed_v6_129_2_2 consensus	3640	A	G	AG	1615	4.64	1291	5.03	1310	3.66	1309	2.52	3.9625	1463	1.23	1673	1.32	1399	1.22	1551	0.84	1.1525	3.16367	96213	0.42	ACAAATTATAAGAGGAAGTTA	3640	163	1311	1149	positive	AUG	5' UTR	-	-	-
dd_Smed_v6_129_2_2 consensus	3865	A	G	AG	2444	3.72	1971	4.36	2083	3.22	2067	3.24	3.635	2296	0.83	2693	0.71	2046	0.78	2717	0.74	0.765	4.20231	38854	0.32	GGTTTGACCAATATTAGTGAG	3865	163	1311	1149	positive	AUG	5' UTR	-	-	-
dd_Smed_v6_13122_0_1 consensus	775	A	G	AG	194	12.37	124	7.26	133	19.55	182	14.29	13.3675	172	0.58	183	0	173	0	179	0	0.145	54.5612	16	0	AATATATATTAGATTATATCT	775	-	-	-	-	-	-	-	-	-
dd_Smed_v6_13232_0_1 consensus	654	A	G	AG	65	26.15	31	25.81	56	41.07	55	18.18	27.8025	94	0	62	0	63	0	75	0	0	278.025	144	0	CTTTCAATCTATCTAGATCCA	652	-	-	-	-	-	-	-	-	-
dd_Smed_v6_13232_0_1 consensus	658	A	G	AG	67	76.12	30	86.67	53	67.92	54	75.93	76.66	95	1.05	65	1.54	64	1.56	70	1.43	1.395	51.2776	147	0	CAATCTATCTAGATCCAGTAG	656	-	-	-	-	-	-	-	-	-
dd_Smed_v6_13232_0_1 consensus	664	A	G	AG	78	30.77	33	39.39	57	28.07	55	23.64	30.4675	101	0	72	0	74	0	70	0	0	304.675	171	0	ATCTAGATCCAGTAGACGTAT	662	-	-	-	-	-	-	-	-	-
dd_Smed_v6_13232_0_1 consensus	815	A	G	AG	67	53.73	41	43.9	61	47.54	64	39.06	46.0575	86	0	108	0	107	0	103	0	0	460.575	158	0	AGTACCCAGTAGAAGCATTTT	811	-	-	-	-	-	-	-	-	-
dd_Smed_v6_13232_0_1 consensus	876	A	G	AG	61	18.03	44	15.91	58	27.59	52	19.23	20.19	87	0	89	0	96	0	92	0	0	201.9	14	0	ATTCAAAATTAGCCTAAAACT	873	-	-	-	-	-	-	-	-	-
dd_Smed_v6_13232_0_1 consensus	953	A	G	AG	65	13.85	27	22.22	68	13.24	49	14.29	15.9	88	0	84	0	86	0	114	0	0	159	18	0	ACGTATCCTTAAATCATGATG	950	-	-	-	-	-	-	-	-	-
dd_Smed_v6_13429_0_2 consensus	4312	A	G	AG	63	23.81	86	11.63	64	17.19	60	15	16.9075	52	0	74	0	51	0	96	0	0	169.075	7	0	GTTAACTGTGAGATTTGATAT	4312	-	-	-	-	-	-	-	-	-
dd_Smed_v6_13429_0_2 consensus	4343	A	G	AG	76	14.47	95	17.89	72	16.67	85	16.47	16.375	77	0	88	0	72	0	119	0	0	163.75	6	0	AGGATTGAGTACAGTCAATGT	4343	-	-	-	-	-	-	-	-	-
dd_Smed_v6_13618_0_1 consensus	1035	A	G	AG	142	9.86	69	5.8	98	10.2	111	9.01	8.7175	141	0	131	0	97	1.03	124	0	0.2575	24.3846	48	0	ATATTTCCTTATGAAATCATA	1036	-	-	-	-	-	-	-	-	-
dd_Smed_v6_14509_0_3 consensus	168	A	G	AG	62	95.16	44	97.73	66	95.45	51	94.12	95.615	41	0	64	6.25	58	6.9	70	5.71	4.715	19.8577	26	0	GACGTCACGTAACATATGACG	168	-	-	-	-	-	-	-	-	-
dd_Smed_v6_14509_0_3 consensus	204	A	G	AG	73	13.7	49	8.16	70	8.57	68	8.82	9.8125	63	0	66	0	71	0	91	0	0	98.125	27	0	CTATGTCGTAATGGGTAGTGT	204	-	-	-	-	-	-	-	-	-
dd_Smed_v6_1452_0_1 consensus	435	A	G	AG	662	10.88	665	9.02	635	11.18	697	10.33	10.3525	725	0.14	929	0.11	768	0	1050	0	0.0625	63.7077	25	0	AATATGATGGATGTTTTCTTT	435	47	1471	1425	positive	AUG	CDS	129.667	D>G	Cathepsin+ cell; Intestine
dd_Smed_v6_14574_0_1 consensus	30	A	G	AG	56	37.5	29	41.38	64	39.06	37	32.43	37.5925	111	6.31	137	5.84	88	1.14	120	4.17	4.365	8.41937	106	0	TATTTATCATAGATCTACGTT	30	-	-	-	-	-	-	-	-	-
dd_Smed_v6_14574_0_1 consensus	41	A	G	AG	59	54.24	33	51.52	73	63.01	44	52.27	55.26	124	14.52	151	5.3	98	3.06	136	3.68	6.64	8.19881	118	0	GATCTACGTTATGGGAAAAAC	41	-	-	-	-	-	-	-	-	-
dd_Smed_v6_14574_0_1 consensus	91	A	G	AG	98	86.73	58	79.31	110	80.91	77	79.22	81.5425	217	13.36	282	13.12	194	8.25	238	10.08	11.2025	7.21455	139	0	ATTAGATACTAGTTTAAGAGT	91	-	-	-	-	-	-	-	-	-
dd_Smed_v6_14574_0_1 consensus	136	A	G	AG	105	40.95	67	35.82	92	42.39	91	31.87	37.7575	186	10.22	248	7.66	156	5.13	195	3.08	6.5225	5.7014	84	0	AGAGAGGCTTACTAAAGAGGT	136	-	-	-	-	-	-	-	-	-
dd_Smed_v6_14574_0_1 consensus	143	A	G	AG	101	16.83	66	18.18	87	18.39	89	14.61	17.0025	177	2.26	239	2.51	156	2.56	192	0	1.8325	8.79819	76	0	CTTACTAAAGAGGTTAGCAGT	143	-	-	-	-	-	-	-	-	-
dd_Smed_v6_14574_0_1 consensus	185	A	G	AG	79	13.92	51	9.8	78	14.1	65	13.85	12.9175	69	0	100	2	60	6.67	86	2.33	2.75	4.53246	27	0	CAGGTCTGGTATTCTCACTGA	185	-	-	-	-	-	-	-	-	-
dd_Smed_v6_14672_0_6 consensus	1043	A	G	AG	25	60	19	52.63	25	52	15	33.33	49.49	23	0	29	0	26	0	25	0	0	494.9	305	0.33	TTCACTTAAAAGTGAAAACTG	1044	-	-	-	-	-	-	-	-	-
dd_Smed_v6_14768_0_5 consensus	284	T	C	TC	133	5.26	115	6.09	123	5.69	140	8.57	6.4025	132	0.76	181	1.1	141	2.13	146	1.37	1.34	4.44618	16209	0.23	GGAGAAGGTTATGACGAATGG	284	-	-	-	-	-	-	-	-	-
dd_Smed_v6_15199_0_1 consensus	54	A	G	AG	63	17.46	29	13.79	47	27.66	43	16.28	18.7975	95	0	46	2.17	55	1.82	84	0	0.9975	17.1276	18	0	TACATACAGTATGTATAAATA	54	-	-	-	-	-	-	-	-	-
dd_Smed_v6_15621_0_1 consensus	140	A	G	AG	56	41.07	46	58.7	42	69.05	50	62	57.705	48	12.5	41	2.44	45	4.44	51	11.76	7.785	7.31833	231	0	TGTGTACATTAGAGCATCAAG	140	-	-	-	-	-	-	-	-	-
dd_Smed_v6_15621_0_1 consensus	181	A	G	AG	59	8.47	40	17.5	35	14.29	40	17.5	14.44	44	4.55	39	0	38	0	38	2.63	1.795	7.62005	222	0	GTGACATAATAATTGTGAATA	181	-	-	-	-	-	-	-	-	-
dd_Smed_v6_15704_0_1 consensus	515	A	G	AG	37	24.32	29	27.59	31	22.58	40	20	23.6225	36	2.78	30	0	27	0	44	0	0.695	29.7138	82	0	ATTGAATGAAACAAAGTAAAG	516	-	-	-	-	-	-	-	-	Neural
dd_Smed_v6_16530_0_1 consensus	163	A	G	AG	27	29.63	30	40	21	33.33	20	35	34.49	16	6.25	29	0	19	0	21	0	1.5625	20.7459	83	0	TGACTATAAAAATTGAAAGAT	163	718	1197	480	positive	AUG	3' UTR	-	-	-
dd_Smed_v6_16904_0_1 consensus	717	A	G	AG	34	26.47	19	26.32	26	42.31	22	22.73	29.4575	27	0	30	0	18	0	33	3.03	0.7575	34.3528	41	0	ATGTGTTACTAGTCCAGATGG	722	-	-	-	-	-	-	-	-	Phyarnx
dd_Smed_v6_1763_0_1 consensus	241	A	G	AG	432	5.32	258	4.26	321	4.98	359	7.52	5.52	380	0.26	284	0	244	0	350	0	0.065	33.4545	43	0	AATTTTATAAAGATTTATTAG	241	65	631	567	positive	AUG	CDS	59	-	Neoblasts
dd_Smed_v6_18169_0_1 consensus	86	A	G	AG	26	61.54	19	63.16	12	41.67	14	42.86	52.3075	24	0	29	0	23	0	15	0	0	523.075	57	0	CTAAAGTCATAAGTTCCTAAA	86	-	-	-	-	-	-	-	-	-
dd_Smed_v6_18169_0_1 consensus	173	A	G	AG	46	80.43	23	73.91	18	77.78	17	82.35	78.6175	33	0	37	0	30	0	27	0	0	786.175	61	0	AGTGCTCTGAATGCTCCGAGG	173	-	-	-	-	-	-	-	-	-
dd_Smed_v6_18169_0_1 consensus	205	A	G	AG	45	44.44	18	50	21	28.57	20	40	40.7525	25	0	34	0	28	0	26	0	0	407.525	60	0	CCGAGTTATTATTTTTTATAA	205	-	-	-	-	-	-	-	-	-
dd_Smed_v6_18169_0_1 consensus	317	A	G	AG	28	89.29	12	75	15	93.33	23	78.26	83.97	19	0	33	9.09	42	4.76	24	0	3.4625	23.5705	200	0	AAAGATGATAAAAAGGTGAAT	317	-	-	-	-	-	-	-	-	-
dd_Smed_v6_1822_0_1 consensus	1053	A	G	AG	291	20.96	243	18.93	210	15.71	266	15.41	17.7525	272	0	257	0	259	0	291	0	0	177.525	3822	0.08	TATGTGCCGCATGTGCGCCGG	1052	1640	3265	1626	positive	AUG	3' UTR	-	-	Neural
dd_Smed_v6_18990_0_4 consensus	161	A	G	AG	47	34.04	35	45.71	41	29.27	35	34.29	35.8275	37	0	63	0	40	0	43	0	0	358.275	1199	0	TTTTCATTAAAAAAAGATGCC	162	-	-	-	-	-	-	-	-	-
dd_Smed_v6_19573_0_1 consensus	1171	A	G	AG	27	44.44	18	44.44	22	63.64	30	60	53.13	30	0	30	0	33	0	43	0	0	531.3	52	0	ATCTGTCATTACGAACATAGA	1171	871	1272	402	positive	AUG	CDS	100.333	T>A	-
dd_Smed_v6_19573_0_1 consensus	1179	A	G	AG	24	50	19	31.58	23	52.17	36	55.56	47.3275	33	0	30	3.33	36	0	44	0	0.8325	50.7534	52	0	TTACGAACATAGATAAATTTT	1179	-	-	-	-	-	-	-	-	-
dd_Smed_v6_19745_0_1 consensus	851	A	G	AG	31	38.71	19	57.89	25	48	27	25.93	42.6325	12	0	22	0	20	0	27	0	0	426.325	21	0	ATTATATTTTATTTATTAAAT	851	-	-	-	-	-	-	-	-	-
dd_Smed_v6_199_0_1 consensus	1118	T	C	TC	1951	6.82	881	8.06	1649	6.97	1602	7.74	7.3975	1634	2.14	1410	1.91	1341	2.01	1525	1.57	1.9075	3.68493	34876	0.47	ATTCATAGTCAAATTTTGTAG	1118	54	695	642	positive	AUG	5' UTR	-	-	Intestine; Neural
dd_Smed_v6_20827_0_1 consensus	40	A	G	AG	31	51.61	14	57.14	21	52.38	30	50	52.7825	20	5	17	11.76	26	3.85	24	0	5.1525	10.049	40	0	TAATTTTTGTACGTATTATTT	40	-	-	-	-	-	-	-	-	-
dd_Smed_v6_20827_0_1 consensus	47	A	G	AG	31	48.39	14	78.57	21	57.14	30	66.67	62.6925	20	5	19	21.05	28	14.29	26	3.85	11.0475	5.62391	46	0	TGTACGTATTATTTTTTTAAT	47	-	-	-	-	-	-	-	-	-
dd_Smed_v6_20893_0_1 consensus	594	A	G	AG	58	12.07	39	15.38	55	10.91	51	7.84	11.55	70	0	52	0	57	0	76	0	0	115.5	359	0	AAAATGTTCAAGGTCAAATTT	592	-	-	-	-	-	-	-	-	Protonephridia
dd_Smed_v6_2123_0_1 consensus	2034	A	G	AG	146	11.64	134	4.48	144	6.94	137	7.3	7.59	117	0	168	0.6	106	0	123	0.81	0.3525	16.7735	22	0	AATTGATGTTAATTGATTTTT	2035	130	768	639	positive	AUG	5' UTR	-	-	Cathepsin+ cell; Muscle; Neural
dd_Smed_v6_21426_0_1 consensus	377	A	G	AG	11	100	18	88.89	11	90.91	24	100	94.95	21	4.76	16	12.5	16	0	17	0	4.315	21.5062	25	0	TTATTTATCCAGATATGCGCC	377	-	-	-	-	-	-	-	-	-
dd_Smed_v6_21857_0_1 consensus	72	A	G	AG	34	67.65	39	66.67	18	72.22	46	54.35	65.2225	22	0	50	2	37	0	35	2.86	1.215	49.5989	37	0	AGGATGTATTAGTGTTGACAA	72	-	-	-	-	-	-	-	-	-
dd_Smed_v6_21857_0_1 consensus	84	A	G	AG	38	92.11	36	94.44	17	94.12	46	93.48	93.5375	25	12	56	1.79	38	2.63	38	13.16	7.395	12.48	39	0	TGTTGACAATAAACGTTGCGA	84	-	-	-	-	-	-	-	-	-
dd_Smed_v6_22527_0_1 consensus	324	T	C	TC	149	10.07	103	5.83	123	11.38	108	11.11	9.5975	118	0.85	170	0	112	0	171	0	0.2125	30.712	1010	0	AATTGCTATAATGTTCAAATG	324	44	361	318	positive	AUG	CDS	93.6667	N>S	-
dd_Smed_v6_22527_0_1 consensus	326	A	G	AG	148	14.86	103	17.48	120	7.5	108	14.81	13.6625	118	2.54	170	2.35	113	1.77	171	1.75	2.1025	6.20318	1010	0.4	TTTGAACATTATAGCAATTCA	326	-	-	-	-	-	-	-	-	-
dd_Smed_v6_22527_0_1 consensus	347	A	G	AG	110	11.82	88	14.77	97	6.19	89	7.87	10.1625	89	3.37	140	0	93	1.08	150	1.33	1.445	6.57767	1006	0	TCATTATAGTATTTCATCACC	347	-	-	-	-	-	-	-	-	-
dd_Smed_v6_2319_0_1 consensus	490	A	G	AG	159	3.14	153	5.88	122	6.56	155	6.45	5.5075	155	0	224	0	147	0	208	0	0	55.075	25	0	ATATTTTTTTATATTGAATAT	491	85	2262	2178	positive	AUG	CDS	135.667	Y>C	-
dd_Smed_v6_24870_0_1 consensus	805	A	G	AG	13	38.46	11	45.45	13	38.46	19	52.63	43.75	14	0	18	0	18	0	19	5.26	1.315	30.9187	43	0	TTGATTTGTTACGTCATTTGT	805	-	-	-	-	-	-	-	-	-
dd_Smed_v6_2498_0_1 consensus	1180	A	G	AG	610	8.69	432	8.1	488	7.99	541	7.39	8.0425	623	0.8	675	0.15	633	0.63	672	0.74	0.58	11.8272	20	0	CTGATCGATTAGTTGGTTAAT	1181	57	989	933	positive	AUG	5' UTR	-	-	Neural
dd_Smed_v6_2500_0_1 consensus	2772	A	G	AG	192	17.19	129	17.83	177	19.77	184	25.54	20.0825	166	1.81	222	1.35	150	2.67	201	1.99	1.955	9.77251	24	0	CTGGAGATAGAGGATTATTGG	2774	967	1323	357	positive	AUG	5' UTR	-	-	Muscle; Protonephridia
dd_Smed_v6_2612_0_1 consensus	2129	A	G	AG	410	3.66	396	6.31	401	3.99	396	4.29	4.5625	374	0	497	0	407	0	451	0.22	0.055	29.4355	59	0	TTTCTATTTAAGAAAAATACA	2129	118	1887	1770	positive	AUG	5' UTR	-	-	-
dd_Smed_v6_2612_0_2 consensus	2394	A	G	AG	35	11.43	36	25	46	13.04	39	20.51	17.495	44	4.55	35	0	31	0	35	0	1.1375	14.1374	47	0	TTTTATTATTATTATTATTAT	2394	118	2292	2175	positive	AUG	5' UTR	-	-	-
dd_Smed_v6_2612_0_2 consensus	2403	A	G	AG	28	46.43	31	22.58	33	33.33	30	33.33	33.9175	36	5.56	28	3.57	23	4.35	30	0	3.37	9.7745	44	0	TATTATTATTATTATTATTAT	2403	118	2292	2175	positive	AUG	5' UTR	-	-	-
dd_Smed_v6_2672_0_1 consensus	3867	T	C	TC	545	3.12	203	3.94	437	3.43	430	2.79	3.32	862	1.51	494	1.01	449	0.89	684	1.75	1.29	2.38849	73498	0.28	ATTTACCTATAGAAAGTATTG	3867	79	3192	3114	positive	AUG	5' UTR	-	-	Cathepsin+ cell; Intestine
dd_Smed_v6_2672_0_1 consensus	3916	T	C	TC	514	4.09	210	2.38	376	4.79	430	3.02	3.57	728	0.69	436	0.23	435	0.23	667	0.3	0.3625	7.71892	67271	0.19	TCAATTTTTTATCAGTAGGCG	3916	79	3192	3114	positive	AUG	5' UTR	-	-	Cathepsin+ cell; Intestine
dd_Smed_v6_2672_0_1 consensus	3940	T	C	TC	429	4.9	158	5.06	288	9.72	347	6.05	6.4325	592	2.2	341	1.76	328	0	503	0.6	1.14	5.1875	56270	0.49	TAACAAGCCTATAAAATACCC	3940	79	3192	3114	positive	AUG	5' UTR	-	-	Cathepsin+ cell; Intestine
dd_Smed_v6_27630_0_1 consensus	248	T	C	TC	76	14.47	67	10.45	63	6.35	56	14.29	11.39	72	1.39	76	2.63	59	0	73	2.74	1.69	6.36313	8116	0.34	AATTGCACTTACCAATAAAGA	248	14	382	369	negative	AUG	CDS	45	-	-
dd_Smed_v6_27630_0_1 consensus	312	A	G	AG	35	28.57	44	25	35	17.14	28	17.86	22.1425	20	15	27	0	19	5.26	21	0	5.065	4.28703	2100	0.24	TCCTAGTTTGAGGCACCGTGA	312	14	382	369	negative	AUG	CDS	23.6667	E>G	-
dd_Smed_v6_27887_0_2 consensus	39	A	G	AG	38	36.84	19	31.58	20	25	12	58.33	37.9375	25	12	26	3.85	23	13.04	38	0	7.2225	5.18095	789	0	TTTTGCAGTTAGAGACCTCCA	38	-	-	-	-	-	-	-	-	-
dd_Smed_v6_309_0_1 consensus	418	A	G	AG	3870	4.55	4168	4.56	3381	3.9	3622	3.84	4.2125	3518	0.14	5297	0.04	4305	0.02	4483	0.07	0.0675	25.1493	107	0	GAAACTCATTAAGTTTATTAC	417	-	-	-	-	-	-	-	-	Cathepsin+ cell; Epidermal; Intestine; Neural; Protonephridia
dd_Smed_v6_309_0_1 consensus	472	A	G	AG	2494	3.53	2941	2.65	2455	3.95	2443	3.48	3.4025	3398	0	4469	0.13	3468	0.06	4202	0.14	0.0825	18.6438	113	0	CACAATTTGTACAATACAGTT	471	-	-	-	-	-	-	-	-	Cathepsin+ cell; Epidermal; Intestine; Neural; Protonephridia
dd_Smed_v6_309_0_1 consensus	483	A	G	AG	2012	29.08	2440	28.4	1967	29.84	1953	28.16	28.87	3037	2.93	3827	1.23	2981	1.78	3762	1.99	1.9825	13.8631	116	0	CAATACAGTTACTGCATCTGT	482	-	-	-	-	-	-	-	-	Cathepsin+ cell; Epidermal; Intestine; Neural; Protonephridia
dd_Smed_v6_309_0_1 consensus	498	A	G	AG	1762	18.33	2297	17.54	1805	19.89	1715	18.25	18.5025	2713	0.74	3634	1.1	2784	1.08	3483	0.6	0.88	18.8801	114	0	ATCTGTCGCTACGACTGTGTG	497	-	-	-	-	-	-	-	-	Cathepsin+ cell; Epidermal; Intestine; Neural; Protonephridia
dd_Smed_v6_309_0_1 consensus	554	A	G	AG	1538	16.84	1978	15.27	1489	15.78	1377	14.09	15.495	2538	0.28	3102	0.13	2383	0.34	3130	0.32	0.2675	42.1633	118	0	CAGATGCAGCAACTGTATTGT	553	-	-	-	-	-	-	-	-	Cathepsin+ cell; Epidermal; Intestine; Neural; Protonephridia
dd_Smed_v6_309_0_1 consensus	565	A	G	AG	2154	4.6	2590	4.02	2145	4.66	2067	4.02	4.325	3464	1.27	4268	1.1	3393	0.94	4217	0.69	1	3.93182	119	0	ACTGTATTGTACAATGAACTT	564	-	-	-	-	-	-	-	-	Cathepsin+ cell; Epidermal; Intestine; Neural; Protonephridia
dd_Smed_v6_3125_0_1 consensus	210	A	G	AG	224	55.36	215	53.95	230	50	159	57.23	54.135	226	0	289	0	210	0.48	312	0.32	0.2	180.45	5	0	CTTTCTGTTTAGGGGGATATT	210	73	1023	951	positive	AUG	CDS	46	-	Intestine
dd_Smed_v6_31642_0_1 consensus	134	A	G	AG	39	30.77	18	44.44	28	35.71	23	26.09	34.2525	22	9.09	23	8.7	26	0	29	6.9	6.1725	5.46074	132	0	ATTGAATTTTAAATAATACAA	134	-	-	-	-	-	-	-	-	-
dd_Smed_v6_3211_0_1 consensus	358	A	G	AG	573	2.97	589	3.4	539	3.9	490	3.88	3.5375	467	0.43	748	0	499	0.2	653	0.15	0.195	11.9915	36	0	TGGGCTATTAAAAAGGCGTTC	358	52	516	465	positive	AUG	CDS	102.333	K>E	Neural
dd_Smed_v6_32631_0_1 consensus	1522	A	G	AG	27	88.89	12	91.67	14	92.86	12	75	87.105	12	25	14	0	11	9.09	12	25	14.7725	5.85678	87	0	TCCTTTTTATAAGTAGGGGCA	1522	-	-	-	-	-	-	-	-	-
dd_Smed_v6_36003_0_1 consensus	116	A	G	AG	115	6.09	100	4	104	4.81	111	7.21	5.5275	187	1.07	182	0.55	158	0.63	190	0.53	0.695	6.95283	21446	0.2	AGGTTGCACTAACAAACAAAG	116	-	-	-	-	-	-	-	-	-
dd_Smed_v6_36003_0_1 consensus	178	A	G	AG	103	15.53	90	6.67	66	9.09	103	9.71	10.25	180	0.56	168	1.19	160	0.62	163	1.23	0.9	10.25	22601	0.37	TACGGTCATTATATGATTGAG	178	-	-	-	-	-	-	-	-	-
dd_Smed_v6_3847_0_1 consensus	879	A	G	AG	313	11.18	291	6.87	323	10.84	292	6.85	8.935	295	0	392	0	288	0	351	0	0	89.35	72	0	GATTTGTATGAAAATAAGGAT	880	51	2180	2130	positive	AUG	CDS	276.667	E>G	Neural; Protonephridia
dd_Smed_v6_3976_0_1 consensus	164	T	C	TC	83	21.69	83	27.71	93	16.13	105	24.76	22.5725	71	1.41	81	0	74	2.7	71	0	1.0275	20.02	126	0	TATTTTCATGAAAAATATTTT	164	-	-	-	-	-	-	-	-	Pharynx
dd_Smed_v6_4802_0_1 consensus	465	A	G	AG	362	50	339	51.03	359	54.04	346	54.34	52.3525	339	0.59	391	1.53	360	0	433	0.23	0.5875	76.1491	52	0	AAGATGTTCGACTTATAAAGG	465	121	1158	1038	positive	AUG	CDS	115	-	-
dd_Smed_v6_4933_0_1 consensus	5884	A	G	AG	282	4.61	241	4.15	191	2.09	231	7.36	4.5525	230	0	303	0	231	0	294	0	0	45.525	99	0	TGATGACAATATCGATAATGA	5884	100	6186	6087	positive	AUG	CDS	1928.33	I>V	Neural
dd_Smed_v6_4933_0_1 consensus	6421	A	G	AG	158	3.8	140	7.14	116	5.17	149	3.36	4.8675	145	0	145	0	153	0	147	0	0	48.675	100	0	CTATCTTATTATTGTTATTAT	6421	100	6186	6087	positive	AUG	5' UTR	-	-	Neural
dd_Smed_v6_4933_0_1 consensus	6445	A	G	AG	178	27.53	146	21.23	127	33.86	149	30.87	28.3725	162	0	158	0.63	177	1.13	153	0.65	0.6025	40.3879	100	0	TTCCATTATTATTATTATTAT	6445	100	6186	6087	positive	AUG	5' UTR	-	-	Neural
dd_Smed_v6_5110_0_1 consensus	1134	T	C	TC	156	6.41	90	4.44	155	7.74	145	8.97	6.89	150	1.33	153	0	122	0	167	1.8	0.7825	7.80737	4287	0.02	ATATTACGCAAAATCACCTAG	1134	81	818	738	positive	AUG	5' UTR	-	-	-
dd_Smed_v6_5222_0_1 consensus	1195	A	G	AG	66	13.64	79	21.52	60	25	55	25.45	21.4025	59	0	80	0	62	0	68	0	0	214.025	20	0	GAATATCAAAATATACTTCGA	1195	48	6671	6624	positive	AUG	CDS	382.667	N>S	Protonephridia
dd_Smed_v6_5228_0_2 consensus	216	A	G	AG	103	5.83	109	5.5	107	6.54	109	5.5	5.8425	129	0	151	0	141	0	169	0	0	58.425	104	0	ACCATCAACGATGATGATGAT	216	332	715	384	positive	AUG	3' UTR	-	-	-
dd_Smed_v6_5432_0_1 consensus	280	A	G	AG	204	2.94	193	4.66	223	7.17	215	7.44	5.5525	185	0	265	0	196	0	262	0	0	55.525	27	0	TCCGGTGGGAATCTCGAGGAT	280	63	2084	2022	positive	AUG	CDS	72.6667	N>S	-
dd_Smed_v6_5462_0_1 consensus	1107	A	G	AG	39	20.51	41	17.07	30	36.67	35	45.71	29.99	34	11.76	53	3.77	47	2.13	41	4.88	5.635	5.22929	807	0	GTAGGAACGTATGCAGTTGAC	1106	82	822	741	positive	AUG	5' UTR	-	-	Intestine
dd_Smed_v6_56025_0_1 consensus	244	T	C	TC	288	28.47	189	37.57	243	28.4	271	29.52	30.99	394	2.28	348	1.72	287	1.39	364	1.1	1.6225	17.9913	8101	0.44	TGATTTATGTATCAACTTGAA	241	-	-	-	-	-	-	-	-	-
dd_Smed_v6_5908_0_1 consensus	1790	A	G	AG	456	5.26	393	5.85	333	5.71	369	5.69	5.6275	397	0	568	0.18	465	0	489	0	0.045	38.8103	22	0	GTAAATCGGTAACGGGAAATA	1790	15	2093	2079	positive	AUG	CDS	592	-	-
dd_Smed_v6_5908_0_1 consensus	1802	A	G	AG	469	2.56	416	2.4	347	3.17	375	2.67	2.7	444	0.23	588	0	469	0	520	0	0.0575	17.1429	18	0	CGGGAAATATAAATAAAGCCT	1802	15	2093	2079	positive	AUG	CDS	596	I>M	-
dd_Smed_v6_6253_0_1 consensus	597	A	G	AG	89	10.11	62	14.52	70	17.14	80	11.25	13.255	51	0	93	0	84	0	86	0	0	132.55	49	0	TGCCACATTTAGATATTGTAA	597	25	2115	2091	positive	AUG	CDS	191	-	Neoblast
dd_Smed_v6_636_0_1 consensus	5164	A	G	AG	562	20.28	483	16.36	366	22.4	522	19.73	19.6925	426	0	488	0	434	0	519	0	0	196.925	13	0	ATTCTAAATTAAAATTAGGTT	5162	45	11483	11439	positive	AUG	CDS	1706	-	Intestine
dd_Smed_v6_639_2_1 consensus	421	A	G	AG	1063	2.54	1031	2.72	962	2.81	1015	2.76	2.7075	1123	0	1357	0.07	1135	0	1351	0	0.0175	23.0426	185	0	TGGATCATCAAAGAATTGTTA	421	71	1039	969	positive	AUG	CDS	117	-	Cathepsin+ cell; Epidermal; Intestine
dd_Smed_v6_647_1_1 consensus	1155	A	G	AG	1108	27.89	816	30.64	756	27.91	916	29.48	28.98	957	2.09	981	1.02	861	0.23	1053	1.04	1.095	24.251	110	0	AATAATATTGATTATTATTAT	1155	138	1106	969	positive	AUG	5' UTR	-	-	Muscle
dd_Smed_v6_6535_0_3 consensus	926	T	C	TC	24	45.83	21	23.81	20	35	20	40	36.16	23	4.35	32	0	39	0	32	0	1.0875	30.4505	28	0	TTAAGACCTTAGAACTTTCAA	929	2733	3650	918	negative	AUG	3' UTR	-	-	-
dd_Smed_v6_6535_0_3 consensus	939	T	C	TC	46	47.83	35	40	39	38.46	35	34.29	40.145	39	0	62	1.61	54	0	56	0	0.4025	79.8905	30	0	AAACCTTAGAAACTTAAGACC	942	2733	3650	918	negative	AUG	3' UTR	-	-	-
dd_Smed_v6_6535_0_3 consensus	942	T	C	TC	46	97.83	33	96.97	38	97.37	35	100	98.0425	41	9.76	64	9.38	52	5.77	54	1.85	6.69	14.4392	30	0	CCAAAACCTTAGAAACTTAAG	945	2733	3650	918	negative	AUG	3' UTR	-	-	-
dd_Smed_v6_6535_0_3 consensus	970	T	C	TC	44	47.73	41	41.46	40	57.5	37	37.84	46.1325	37	0	63	1.59	54	0	54	0	0.3975	92.7286	25	0	CATGACTGGTATTCGAGACAT	973	2733	3650	918	negative	AUG	3' UTR	-	-	-
dd_Smed_v6_6535_0_4 consensus	1077	T	C	TC	16	100	25	100	27	96.3	22	95.45	97.9375	28	10.71	31	6.45	16	0	32	6.25	5.8525	16.4532	29	0	CTCCGCGAGTACAAAAACCTC	1080	2679	3482	804	negative	AUG	3' UTR	-	-	-
dd_Smed_v6_6535_0_4 consensus	1112	T	C	TC	41	46.34	41	63.41	33	51.52	38	44.74	51.5025	47	0	42	4.76	31	0	42	0	1.19	39.9244	28	0	CTCGGTATTCACCTTTTCCCA	1115	2679	3482	804	negative	AUG	3' UTR	-	-	-
dd_Smed_v6_6535_0_4 consensus	1116	T	C	TC	45	64.44	43	62.79	38	60.53	40	70	64.44	45	2.22	41	0	31	0	38	0	0.555	98.3817	28	0	TTTGCTCGGTATTCACCTTTT	1119	2679	3482	804	negative	AUG	3' UTR	-	-	-
dd_Smed_v6_6535_0_4 consensus	1127	T	C	TC	45	42.22	40	30	37	24.32	39	15.38	27.98	45	0	40	0	30	0	34	0	0	279.8	28	0	ATCTTTCACAATTTGCTCGGT	1130	2679	3482	804	negative	AUG	3' UTR	-	-	-
dd_Smed_v6_6535_0_4 consensus	1130	T	C	TC	45	33.33	40	30	37	29.73	38	34.21	31.8175	44	4.55	40	0	29	0	32	0	1.1375	25.7111	28	0	ATCATCTTTCACAATTTGCTC	1133	2679	3482	804	negative	AUG	3' UTR	-	-	-
dd_Smed_v6_6535_0_4 consensus	1140	T	C	TC	43	95.35	37	97.3	37	89.19	38	97.37	94.8025	43	11.63	39	10.26	29	6.9	32	3.12	7.9775	11.7366	24	0	TCACTTTTTTATCATCTTTCA	1143	2679	3482	804	negative	AUG	3' UTR	-	-	-
dd_Smed_v6_6539_0_4 consensus	922	A	G	AG	22	22.73	13	38.46	28	53.57	18	27.78	35.635	14	0	19	0	27	0	10	0	0	356.35	38	0	AGTATAGGTCACCCGATTTTT	926	-	-	-	-	-	-	-	-	-
dd_Smed_v6_6860_0_3 consensus	765	A	G	AG	61	18.03	63	7.94	52	11.54	50	14	12.8775	39	0	32	3.12	35	2.86	30	3.33	2.3275	5.30484	52	0	TTATACTTTTACAAATTAATT	766	28	540	513	positive	AUG	5' UTR	-	-	-
dd_Smed_v6_6860_0_3 consensus	817	A	G	AG	83	20.48	66	7.58	67	13.43	70	11.43	13.23	43	0	28	0	44	2.27	30	0	0.5675	19.8202	50	0	GATCGAGGACAGATTGTACAA	818	28	540	513	positive	AUG	5' UTR	-	-	-
dd_Smed_v6_6860_0_3 consensus	824	A	G	AG	85	38.82	66	12.12	66	21.21	68	17.65	22.45	47	0	28	0	45	0	35	2.86	0.715	27.546	50	0	GACAGATTGTACAATGCAGCT	825	28	540	513	positive	AUG	5' UTR	-	-	-
dd_Smed_v6_6860_0_3 consensus	827	A	G	AG	85	16.47	65	6.15	63	9.52	65	15.38	11.88	46	0	29	0	39	0	35	0	0	118.8	47	0	AGATTGTACAATGCAGCTTGG	828	28	540	513	positive	AUG	5' UTR	-	-	-
dd_Smed_v6_6860_0_4 consensus	306	A	G	AG	237	3.8	192	5.73	163	4.91	176	4.55	4.7475	151	1.32	172	1.16	123	0.81	139	1.44	1.1825	3.70175	46	0	ACTGCAATGTACCCGTATCGG	306	28	540	513	positive	AUG	CDS	93	-	-
dd_Smed_v6_6860_0_7 consensus	237	A	G	AG	79	10.13	88	18.18	63	9.52	66	6.06	10.9725	49	4.08	52	0	28	3.57	40	2.5	2.5375	4.16019	30	0	CAATGATAGAAGACTCTTGTG	237	-	-	-	-	-	-	-	-	-
dd_Smed_v6_7175_0_1 consensus	2752	A	G	AG	87	10.34	64	23.44	82	23.17	69	13.04	17.4975	84	1.19	79	0	85	1.18	79	3.8	1.5425	10.653	2847	0.21	ATAGGATTTTATGAGCGACGG	2745	1051	1674	624	negative	AUG	5' UTR	-	-	Cathepsin+ cell
dd_Smed_v6_7330_0_1 consensus	567	A	G	AG	148	12.84	109	18.35	163	12.88	127	13.39	14.365	127	0	146	0	104	0.96	124	0	0.24	42.25	42	0	GACTTGATAAACATATTAGAA	567	-	-	-	-	-	-	-	-	-
dd_Smed_v6_7730_0_1 consensus	868	A	G	AG	43	16.28	37	16.22	34	14.71	56	7.14	13.5875	33	0	34	2.94	29	0	38	0	0.735	16.2725	21	0	AAATGATCTTAGAGAATTGTT	868	43	1236	1194	positive	AUG	CDS	275.333	R>G	Cathepsin+ cell; Intestine
dd_Smed_v6_7926_0_1 consensus	1596	A	G	AG	132	30.3	73	27.4	93	23.66	131	29.01	27.5925	104	0	106	0	132	0	127	0	0	275.925	44	0	GATAACAAATATTATCAATAT	1597	61	2124	2064	positive	AUG	CDS	512.333	I>V	Neural
dd_Smed_v6_8084_0_1 consensus	1524	A	G	AG	120	15	92	14.13	83	19.28	99	25.25	18.415	139	0	143	0	109	0	131	0	0	184.15	46	0	CTCGTGACTCATATTGATGGT	1524	26	2137	2112	positive	AUG	CDS	499.667	H>R	-
dd_Smed_v6_8271_0_1 consensus	136	A	G	AG	21	76.19	17	70.59	22	59.09	22	54.55	65.105	16	0	25	4	19	0	22	0	1	59.1864	19	0	TCATTGTGAGAAGTGATGATC	136	-	-	-	-	-	-	-	-	-
dd_Smed_v6_8271_0_1 consensus	197	A	G	AG	17	88.24	23	91.3	21	85.71	35	82.86	87.0275	12	0	16	6.25	15	0	20	0	1.5625	52.3474	22	0	TAGCAATTATATTTGAAATCA	197	-	-	-	-	-	-	-	-	-
dd_Smed_v6_8271_0_1 consensus	2852	A	G	AG	47	10.64	51	27.45	39	12.82	35	11.43	15.585	15	0	28	0	25	0	36	0	0	155.85	10	0	GACCCTCGCAATGACATGTGA	2851	-	-	-	-	-	-	-	-	-
dd_Smed_v6_8271_0_1 consensus	2871	A	G	AG	51	72.55	47	76.6	35	60	31	74.19	70.835	16	0	24	0	18	0	36	0	0	708.35	11	0	GATCTATATAATGACTCATCG	2870	-	-	-	-	-	-	-	-	-
dd_Smed_v6_8271_0_1 consensus	2890	A	G	AG	60	91.67	41	95.12	41	90.24	37	94.59	92.905	23	0	33	0	26	0	38	0	0	929.05	11	0	CGTGGTGATTAATTGATTGGC	2889	-	-	-	-	-	-	-	-	-
dd_Smed_v6_8279_0_1 consensus	13	A	G	AG	41	29.27	36	36.11	24	33.33	36	47.22	36.4825	20	0	19	0	24	0	19	0	0	364.825	17	0	GTGTGTGTATATATATATATA	13	-	-	-	-	-	-	-	-	-
dd_Smed_v6_8473_0_1 consensus	320	A	G	AG	79	24.05	68	26.47	54	14.81	77	12.99	19.58	73	1.37	78	0	74	5.41	65	0	1.695	10.9081	157	0	ACAGCGATTTATTATATAAAT	321	967	1662	696	negative	AUG	3' UTR	-	-	-
dd_Smed_v6_8473_0_1 consensus	355	T	C	TC	62	12.9	46	17.39	44	13.64	57	15.79	14.93	50	0	66	0	57	0	55	0	0	149.3	151	0	TTTTAATATTAAACATTTCCG	356	967	1662	696	negative	AUG	3' UTR	-	-	-
dd_Smed_v6_8473_0_1 consensus	395	A	G	AG	38	21.05	38	50	30	33.33	28	50	38.595	39	0	53	0	35	0	43	0	0	385.95	67	0	AATGCAGATAATCCAATATAT	396	967	1662	696	negative	AUG	3' UTR	-	-	-
dd_Smed_v6_8473_0_1 consensus	725	A	G	AG	42	16.67	39	15.38	50	34	48	10.42	19.1175	36	0	57	0	55	0	59	0	0	191.175	712	0	AATTGGGCATAACTTGAGTCT	726	967	1662	696	negative	AUG	3' UTR	-	-	-
dd_Smed_v6_8473_0_1 consensus	750	A	G	AG	35	42.86	24	25	35	31.43	38	26.32	31.4025	26	0	44	0	39	0	43	0	0	314.025	575	0	GTTTAATATTAAACATTTCCG	751	967	1662	696	negative	AUG	3' UTR	-	-	-
dd_Smed_v6_8527_0_5 consensus	651	A	G	AG	74	32.43	59	20.34	56	32.14	69	21.74	26.6625	60	1.67	48	4.17	44	4.55	63	1.59	2.995	8.6147	39	0	GTGAATTGTTAGATCTTCATC	650	-	-	-	-	-	-	-	-	-
dd_Smed_v6_8527_0_5 consensus	691	A	G	AG	91	8.79	68	14.71	70	18.57	84	8.33	12.6	60	0	66	0	47	0	68	1.47	0.3675	26.9519	29	0	AACACATGAAATGGTTGCTTA	690	-	-	-	-	-	-	-	-	-
dd_Smed_v6_8527_0_5 consensus	711	T	C	TC	80	27.5	51	27.45	62	22.58	78	15.38	23.2275	50	0	54	0	39	7.69	57	5.26	3.2375	6.95955	27	0	GTAATACTTCAGACGCTGGTT	710	-	-	-	-	-	-	-	-	-
dd_Smed_v6_8527_0_5 consensus	717	A	G	AG	70	28.57	44	18.18	54	44.44	76	35.53	31.68	46	2.17	50	8	37	16.22	55	0	6.5975	4.73012	24	0	CGTCTGAAGTATTACTTGTTC	716	-	-	-	-	-	-	-	-	-
dd_Smed_v6_8527_0_5 consensus	720	A	G	AG	70	27.14	44	22.73	54	38.89	76	34.21	30.7425	46	4.35	49	10.2	37	10.81	53	3.77	7.2825	4.16424	23	0	CTGAAGTATTACTTGTTCGTG	719	-	-	-	-	-	-	-	-	-
dd_Smed_v6_8527_0_5 consensus	725	T	C	TC	68	14.71	43	13.95	53	7.55	75	9.33	11.385	45	2.22	47	0	37	0	52	1.92	1.035	10.0308	23	0	GATCTCACGAACAAGTAATAC	724	-	-	-	-	-	-	-	-	-
dd_Smed_v6_8527_0_5 consensus	729	T	C	TC	62	35.48	38	15.79	47	12.77	66	22.73	21.6925	42	4.76	44	0	35	0	47	0	1.19	16.8159	22	0	GTAGGATCTCACGAACAAGTA	728	-	-	-	-	-	-	-	-	-
dd_Smed_v6_8527_0_5 consensus	738	A	G	AG	46	28.26	22	31.82	30	33.33	31	29.03	30.61	22	0	30	6.67	25	4	33	0	2.6675	11.0605	21	0	GTGAGATCCTACTGTCACGCA	737	-	-	-	-	-	-	-	-	-
dd_Smed_v6_8527_0_5 consensus	751	A	G	AG	30	20	18	50	23	52.17	27	59.26	45.3575	15	6.67	25	0	17	23.53	20	0	7.55	5.92908	18	0	GTCACGCAGTATGAGGGTGGT	750	-	-	-	-	-	-	-	-	-
dd_Smed_v6_88524_0_1 consensus	186	T	C	TC	45	26.67	39	28.21	37	21.62	52	32.69	27.2975	38	0	58	1.72	43	0	62	0	0.43	51.5047	101	0	CTTTTTTAAAATGGTAAATGT	186	-	-	-	-	-	-	-	-	-
dd_Smed_v6_9347_0_1 consensus	1668	T	C	TC	125	24	86	17.44	109	20.18	130	14.62	19.06	113	0.88	137	0.73	103	0	130	0	0.4025	37.9303	4923	0.02	CGCATTTTTTAAATAAATTTT	1664	817	1572	756	positive	AUG	5' UTR	-	-	-
dd_Smed_v6_9358_0_1 consensus	2096	T	C	TC	30	40	41	43.9	26	53.85	34	35.29	43.26	34	0	47	0	51	0	50	0	0	432.6	5	0	TAATATTATTATTATTTTTAT	2094	90	1775	1686	positive	AUG	5' UTR	-	-	-
dd_Smed_v6_9358_0_1 consensus	2099	T	C	TC	30	100	41	100	26	84.62	34	100	96.155	34	14.71	47	8.51	51	5.88	50	12	10.275	9.26795	4	0	TAATAATATTATTATTATTTT	2097	90	1775	1686	positive	AUG	5' UTR	-	-	-
dd_Smed_v6_9827_0_1 consensus	191	T	C	TC	645	3.72	265	3.02	557	4.13	510	3.92	3.6975	851	0.59	579	1.73	637	0.94	763	1.05	1.0775	3.14013	78506	0.36	GAGTGGAAATATTGTCATTTA	190	-	-	-	-	-	-	-	-	-
dd_Smed_v6_9873_0_1 consensus	225	A	G	AG	54	64.81	45	66.67	52	55.77	54	59.26	61.6275	191	7.85	233	6.87	156	10.26	188	3.72	7.175	8.47113	937	0	AAGAACCTTTATAGGAAAGGC	225	-	-	-	-	-	-	-	-	-
dd_Smed_v6_9873_0_1 consensus	227	A	G	AG	55	36.36	45	31.11	52	40.38	57	33.33	35.295	190	4.21	240	5	156	5.77	193	6.22	5.3	6.53611	922	0	GAACCTTTATAGGAAAGGCAT	227	-	-	-	-	-	-	-	-	-
dd_Smed_v6_9873_0_1 consensus	236	A	G	AG	65	21.54	49	24.49	64	17.19	66	22.73	21.4875	189	0	229	1.75	158	0.63	191	1.05	0.8575	22.4413	806	0.12	TAGGAAAGGCATAGTAACCTT	236	-	-	-	-	-	-	-	-	-
dd_Smed_v6_9873_0_1 consensus	258	A	G	AG	68	67.65	49	77.55	67	68.66	71	78.87	73.1825	151	15.23	196	11.73	127	17.32	163	15.34	14.905	4.87721	620	0	CCGCGGAGACAGATAACATAA	258	-	-	-	-	-	-	-	-	-
dd_Smed_v6_9873_0_2 consensus	108	T	C	TC	47	25.53	34	29.41	39	12.82	32	15.62	20.845	135	4.44	183	3.28	113	0	170	1.18	2.225	8.96559	1928	0.21	AAATAAACTCAGGAATAATAT	108	-	-	-	-	-	-	-	-	-

## Sheet: BlastX analysis of adar2 sites
Query	Lowest E-value	Accession (E-value)	Description (E-value)
dd_Smed_v6_10029_0_1	6.11e-155	XP_018651244	putative transient receptor potential cation channel,subfamily m, member [Schistosoma mansoni]
dd_Smed_v6_10314_0_1	1.01e-50	XP_009023933	hypothetical protein HELRODRAFT_177490 [Helobdella robusta]
dd_Smed_v6_10356_0_1		not available	not available
dd_Smed_v6_10468_0_2	6.9e-07	XP_021350418	uncharacterized protein LOC110448482 [Mizuhopecten yessoensis] >ref|XP_021350419.1| uncharacterized protein LOC110448482 [Mizuhopecten yessoensis]
dd_Smed_v6_10568_0_1	0.00192	XP_033098724	cellular nucleic acid-binding protein-like isoform X2 [Anneissia japonica]
dd_Smed_v6_11239_0_13		not available	not available
dd_Smed_v6_11262_0_1	1.67e-13	XP_019892067	PREDICTED: uncharacterized protein LOC105261751 [Musca domestica]
dd_Smed_v6_11413_0_4	9.38e-71	XP_027230835	uncharacterized protein LOC113822483 [Penaeus vannamei]
dd_Smed_v6_11532_0_2		not available	not available
dd_Smed_v6_11881_0_1		not available	not available
dd_Smed_v6_12065_0_5	3.65e-23	XP_035797221	uncharacterized protein LOC111585389 isoform X1 [Amphiprion ocellaris] >ref|XP_035797222.1| uncharacterized protein LOC111585389 isoform X1 [Amphiprion ocellaris]
dd_Smed_v6_12126_0_1		not available	not available
dd_Smed_v6_12148_0_1	0	XP_042205235	general transcription factor II-I repeat domain-containing protein 2A-like isoform X2 [Homarus americanus]
dd_Smed_v6_12299_0_1		not available	not available
dd_Smed_v6_129_2_1	3.26e-80	XP_027212303	uncharacterized protein LOC113805499 [Penaeus vannamei]
dd_Smed_v6_129_2_2	2.01e-76	XP_027212303	uncharacterized protein LOC113805499 [Penaeus vannamei]
dd_Smed_v6_13122_0_1		not available	not available
dd_Smed_v6_13232_0_1		not available	not available
dd_Smed_v6_13429_0_2	8.46e-05	XP_040235846	uncharacterized protein LOC120957623 [Anopheles coluzzii] >ref|XP_040235847.1| uncharacterized protein LOC120957623 [Anopheles coluzzii]
dd_Smed_v6_13618_0_1	1.33e-09	XP_034334909	uncharacterized protein LOC117692056 [Crassostrea gigas]
dd_Smed_v6_14509_0_3	4.1e-33	XP_043203304	uncharacterized protein LOC122371216 [Amphibalanus amphitrite]
dd_Smed_v6_1452_0_1	4.39e-173	XP_037268375	V-type proton ATPase subunit H-like isoform X2 [Rhipicephalus microplus]
dd_Smed_v6_14574_0_1		not available	not available
dd_Smed_v6_14672_0_6	2.25e-10	XP_027046468	actin-1-like [Pocillopora damicornis]
dd_Smed_v6_14768_0_5	5.18e-07	XP_028414928	uncharacterized protein LOC114538016 [Dendronephthya gigantea]
dd_Smed_v6_15199_0_1		not available	not available
dd_Smed_v6_15621_0_1		not available	not available
dd_Smed_v6_15704_0_1		not available	not available
dd_Smed_v6_16530_0_1	6.31e-19	XP_015363789	PREDICTED: bestrophin-2-like [Diuraphis noxia]
dd_Smed_v6_16904_0_1		not available	not available
dd_Smed_v6_1763_0_1	4.87e-71	XP_039260202	N-alpha-acetyltransferase 50-like [Styela clava]
dd_Smed_v6_18169_0_1	2.26e-23	XP_009063951	hypothetical protein LOTGIDRAFT_155209 [Lottia gigantea]
dd_Smed_v6_1822_0_1	6.73e-25	XP_009169332	hypothetical protein T265_13900 [Opisthorchis viverrini]
dd_Smed_v6_18990_0_4	0.000115	XP_029340978	LOW QUALITY PROTEIN: zinc finger BED domain-containing protein 5-like, partial [Acyrthosiphon pisum]
dd_Smed_v6_19573_0_1	5.05e-09	XP_009026968	hypothetical protein HELRODRAFT_87489 [Helobdella robusta]
dd_Smed_v6_19745_0_1	4.36e-16	XP_022171833	52 kDa repressor of the inhibitor of the protein kinase-like, partial [Myzus persicae]
dd_Smed_v6_199_0_1	0.00449	XP_022701379	uncharacterized protein LOC111267406 isoform X3 [Varroa jacobsoni]
dd_Smed_v6_20827_0_1		not available	not available
dd_Smed_v6_20893_0_1		not available	not available
dd_Smed_v6_2123_0_1		not available	not available
dd_Smed_v6_21426_0_1	3.81e-12	XP_008197328	PREDICTED: multidrug resistance-associated protein 1 isoform X6 [Tribolium castaneum]
dd_Smed_v6_21857_0_1		not available	not available
dd_Smed_v6_22527_0_1		not available	not available
dd_Smed_v6_2319_0_1	2e-116	XP_029648235	macoilin-like [Octopus sinensis]
dd_Smed_v6_24870_0_1	3.74e-07	XP_021198908	uncharacterized protein LOC110382591 [Helicoverpa armigera]
dd_Smed_v6_2498_0_1	1.02e-87	XP_018648814	hypothetical protein Smp_167230 [Schistosoma mansoni]
dd_Smed_v6_2500_0_1	0	XP_024347697	Collagen alpha-1(IV) chain [Echinococcus granulosus]
dd_Smed_v6_2612_0_1	1.14e-61	XP_018653177	putative single-stranded DNA-binding protein mssp-1 [Schistosoma mansoni]
dd_Smed_v6_2612_0_2	4.63e-63	XP_018653177	putative single-stranded DNA-binding protein mssp-1 [Schistosoma mansoni]
dd_Smed_v6_2672_0_1	2.42e-13	XP_027046283	LOW QUALITY PROTEIN: uncharacterized protein LOC113674009 [Pocillopora damicornis]
dd_Smed_v6_27630_0_1		not available	not available
dd_Smed_v6_27887_0_2		not available	not available
dd_Smed_v6_309_0_1		not available	not available
dd_Smed_v6_3125_0_1	3.03e-116	XP_009059770	hypothetical protein LOTGIDRAFT_125348 [Lottia gigantea]
dd_Smed_v6_31642_0_1	6.41e-11	XP_023243935	uncharacterized protein LOC111641917 [Centruroides sculpturatus]
dd_Smed_v6_3211_0_1	7.05e-13	XP_014783193	PREDICTED: uncharacterized protein LOC106878486 isoform X2 [Octopus bimaculoides]
dd_Smed_v6_32631_0_1	0.00501	XP_002635205	Protein CBR-CYP-35C1 [Caenorhabditis briggsae]
dd_Smed_v6_36003_0_1	0.0092	XP_031350542	uncharacterized protein LOC116176202 [Photinus pyralis]
dd_Smed_v6_3847_0_1	7.09e-15	XP_043578036	cyclic AMP-dependent transcription factor ATF-6 alpha isoform X5 [Bombus pyrosoma]
dd_Smed_v6_3976_0_1		not available	not available
dd_Smed_v6_4802_0_1	3.95e-63	XP_032457725	RNA binding motif protein 39 isoform X8 [Nasonia vitripennis]
dd_Smed_v6_4933_0_1	0	XP_014249418	lysine-specific demethylase lid-like [Cimex lectularius]
dd_Smed_v6_5110_0_1	1.86e-12	XP_020893055	vesicle transport protein USE1 [Exaiptasia diaphana]
dd_Smed_v6_5222_0_1	1.23e-58	XP_022644645	zinc finger SWIM domain-containing protein 8-like [Varroa destructor] >ref|XP_022644646.1| zinc finger SWIM domain-containing protein 8-like [Varroa destructor] >ref|XP_022644647.1| zinc finger SWIM domain-containing protein 8-like [Varroa destructor] >ref|XP_022644648.1| zinc finger SWIM domain-containing protein 8-like [Varroa destructor] >ref|XP_022644649.1| zinc finger SWIM domain-containing …
dd_Smed_v6_5228_0_2		not available	not available
dd_Smed_v6_5432_0_1	1.43e-53	XP_035683915	E3 ubiquitin-protein ligase LRSAM1-like [Branchiostoma floridae]
dd_Smed_v6_5462_0_1	2.13e-26	XP_013077326	PREDICTED: uncharacterized protein LOC106063482 [Biomphalaria glabrata]
dd_Smed_v6_56025_0_1		not available	not available
dd_Smed_v6_5908_0_1	5.17e-22	XP_035587997	putative rna-binding protein 12 (sh3/ww domain anchor protein in the nucleus) (swan) [Schistosoma haematobium]
dd_Smed_v6_6253_0_1		not available	not available
dd_Smed_v6_636_0_1	1.32e-93	XP_022332232	apolipophorins-like [Crassostrea virginica]
dd_Smed_v6_639_2_1	1.64e-49	XP_013082960	PREDICTED: mitogen-activated protein kinase kinase kinase 2-like, partial [Biomphalaria glabrata]
dd_Smed_v6_647_1_1	5.5e-144	XP_024352178	Glycogenin-1 [Echinococcus granulosus]
dd_Smed_v6_6535_0_3	5.94e-51	XP_044755007	uncharacterized protein LOC123313960 [Coccinella septempunctata] >ref|XP_044755008.1| uncharacterized protein LOC123313961 [Coccinella septempunctata]
dd_Smed_v6_6535_0_4	1.26e-57	XP_044745269	uncharacterized protein LOC123307116 [Coccinella septempunctata]
dd_Smed_v6_6539_0_4		not available	not available
dd_Smed_v6_6860_0_3		not available	not available
dd_Smed_v6_6860_0_4		not available	not available
dd_Smed_v6_6860_0_7		not available	not available
dd_Smed_v6_7175_0_1	1.84e-98	XP_023026106	piggyBac transposable element-derived protein 3-like [Leptinotarsa decemlineata]
dd_Smed_v6_7330_0_1	1.35e-05	XP_012262083	dolichyl-diphosphooligosaccharide--protein glycosyltransferase subunit DAD1 [Athalia rosae]
dd_Smed_v6_7730_0_1	9e-76	XP_013409621	group XV phospholipase A2-like [Lingula anatina]
dd_Smed_v6_7926_0_1	4.64e-90	XP_018645837	exocyst complex protein exo70, putative [Schistosoma mansoni]
dd_Smed_v6_8084_0_1	8.4e-12	XP_037352857	tudor domain-containing protein 1 [Talpa occidentalis]
dd_Smed_v6_8271_0_1	1.69e-25	XP_012232377	PREDICTED: uncharacterized protein LOC105678007 isoform X1 [Linepithema humile] >ref|XP_012232378.1| PREDICTED: uncharacterized protein LOC105678007 isoform X1 [Linepithema humile] >ref|XP_012232379.1| PREDICTED: uncharacterized protein LOC105678007 isoform X1 [Linepithema humile] >ref|XP_012232380.1| PREDICTED: uncharacterized protein LOC105678007 isoform X1 [Linepithema humile] >ref|XP_01223238…
dd_Smed_v6_8279_0_1		not available	not available
dd_Smed_v6_8473_0_1	4.42e-49	XP_009166407	hypothetical protein T265_03608 [Opisthorchis viverrini]
dd_Smed_v6_8527_0_5	1.04e-22	XP_004209625	PREDICTED: 52 kDa repressor of the inhibitor of the protein kinase-like [Hydra vulgaris]
dd_Smed_v6_88524_0_1	3.04e-14	XP_026464653	KRAB-A domain-containing protein 2-like [Ctenocephalides felis]
dd_Smed_v6_9347_0_1	9.64e-90	XP_039297793	uncharacterized protein LOC120354530 [Nilaparvata lugens]
dd_Smed_v6_9358_0_1	7.91e-118	XP_041842875	F-box/LRR-repeat protein 4 [Melanotaenia boesemani]
dd_Smed_v6_9827_0_1		not available	not available
dd_Smed_v6_9873_0_1		not available	not available
dd_Smed_v6_9873_0_2		not available	not available

## Sheet: dsRNA structure analysis
Reference ID	Position	Paired?	Length of dsRNA (with at least 80% paired bases)	Structure (edited site is in the middle				Symbol	Meaning
dd_Smed_v6_10029_0_1	1638	TRUE	6	.))))))				)	Paired
dd_Smed_v6_10314_0_1	393	FALSE	6	(((.((.				(	Paired
dd_Smed_v6_10314_0_1	413	TRUE	2	(((				.	not paired
dd_Smed_v6_10314_0_1	1561	TRUE	46	..))).)))))).))))))).))))))))))))).))))..)).)))
dd_Smed_v6_10314_0_1	1573	TRUE	0	)
dd_Smed_v6_10314_0_1	1612	TRUE	2	)))
dd_Smed_v6_10314_0_1	1623	TRUE	44	))))))).).)))))))))))))))))))))))))))))......
dd_Smed_v6_10356_0_1	295	FALSE	0	.
dd_Smed_v6_10468_0_2	1349	TRUE	82	........(((((((((((((((..((((((((((((.((((((((((((((((((((((((((((((.(((.((((..((((
dd_Smed_v6_10468_0_2	1352	TRUE	82	.....(((((((((((((((..((((((((((((.((((((((((((((((((((((((((((((.(((.((((..((((...
dd_Smed_v6_10568_0_1	6	TRUE	0	(
dd_Smed_v6_10568_0_1	14	TRUE	20	..((((((((((((((((..(
dd_Smed_v6_10568_0_1	18	TRUE	32	....((((((((((((((((..(((((((((((
dd_Smed_v6_10568_0_1	39	TRUE	0	(
dd_Smed_v6_10568_0_1	904	TRUE	16	...((((((((((((((
dd_Smed_v6_10568_0_1	918	TRUE	40	.(((((((((((((((.((((((((((((((((.(((....
dd_Smed_v6_11239_0_13	215	FALSE	0	.
dd_Smed_v6_11239_0_13	242	FALSE	0	.
dd_Smed_v6_11262_0_1	1621	TRUE	42	........)))))))))))))))))))))))))))))))))))
dd_Smed_v6_11413_0_4	289	TRUE	0	)
dd_Smed_v6_11532_0_2	566	FALSE	0	.
dd_Smed_v6_11532_0_2	579	TRUE	24	.))..)))))))))))))))).)))
dd_Smed_v6_11532_0_2	592	FALSE	0	.
dd_Smed_v6_11881_0_1	190	FALSE	0	.
dd_Smed_v6_11881_0_1	203	TRUE	6	.))))))
dd_Smed_v6_11881_0_1	216	TRUE	2	)))
dd_Smed_v6_11881_0_1	227	TRUE	2	)))
dd_Smed_v6_12065_0_5	1111	FALSE	0	.
dd_Smed_v6_12126_0_1	916	TRUE	0	(
dd_Smed_v6_12126_0_1	941	FALSE	0	.
dd_Smed_v6_12126_0_1	942	FALSE	0	.
dd_Smed_v6_12126_0_1	968	FALSE	0	.
dd_Smed_v6_12126_0_1	969	FALSE	0	.
dd_Smed_v6_12126_0_1	980	TRUE	26	...))))..((((((((((((((((((
dd_Smed_v6_12126_0_1	993	TRUE	52	...))))..((((((((((((((((((((((((((((...)))))))).).))
dd_Smed_v6_12126_0_1	1005	FALSE	0	.
dd_Smed_v6_12126_0_1	1011	TRUE	10	.)))))))).)
dd_Smed_v6_12126_0_1	1015	FALSE	2	).)
dd_Smed_v6_12126_0_1	1021	TRUE	0	)
dd_Smed_v6_12126_0_1	1022	FALSE	12	).)))).)).)))
dd_Smed_v6_12126_0_1	1046	FALSE	0	.
dd_Smed_v6_12126_0_1	1078	TRUE	2	(((
dd_Smed_v6_12126_0_1	1154	TRUE	10	..)))))))))
dd_Smed_v6_12126_0_1	1196	TRUE	96	...)))))))))).((.((..(((.(((((...))))).))).))))((((((((.((((((((((((((((((.(((((((.((((((...(((((
dd_Smed_v6_12126_0_1	1229	TRUE	0	(
dd_Smed_v6_12126_0_1	1238	FALSE	0	.
dd_Smed_v6_12126_0_1	1242	TRUE	6	.((((((
dd_Smed_v6_12126_0_1	1323	FALSE	0	.
dd_Smed_v6_12126_0_1	1327	TRUE	2	)))
dd_Smed_v6_12126_0_1	1353	TRUE	0	)
dd_Smed_v6_12126_0_1	1372	TRUE	16	)).))))((((((((..
dd_Smed_v6_12126_0_1	1398	TRUE	20	)))))..))))))))))))..
dd_Smed_v6_12126_0_1	1428	TRUE	2	)))
dd_Smed_v6_12126_0_1	1466	TRUE	20	)))).)))))))))).)))).
dd_Smed_v6_12126_0_1	1474	TRUE	2	)))
dd_Smed_v6_12126_0_1	1475	TRUE	0	)
dd_Smed_v6_12126_0_1	1488	TRUE	6	.))))))
dd_Smed_v6_12126_0_1	1502	TRUE	2	)))
dd_Smed_v6_12126_0_1	1516	FALSE	0	.
dd_Smed_v6_12126_0_1	1521	TRUE	10	..)))))))))
dd_Smed_v6_12126_0_1	1526	TRUE	0	)
dd_Smed_v6_12126_0_1	1527	FALSE	0	.
dd_Smed_v6_12126_0_1	1550	FALSE	0	.
dd_Smed_v6_12126_0_1	1595	TRUE	52	..)))).))))))))))(((.(((((((((((((((....(((((((.(((.(
dd_Smed_v6_12126_0_1	1597	TRUE	20	((.(((((((((((((((...
dd_Smed_v6_12126_0_1	1645	TRUE	6	.))))))
dd_Smed_v6_12126_0_1	1669	FALSE	0	.
dd_Smed_v6_12148_0_1	482	TRUE	2	(((
dd_Smed_v6_12148_0_1	550	TRUE	2	)))
dd_Smed_v6_12148_0_1	561	TRUE	0	(
dd_Smed_v6_12148_0_1	567	FALSE	0	.
dd_Smed_v6_12148_0_1	575	TRUE	6	.))))))
dd_Smed_v6_12148_0_1	577	TRUE	12	..))))))(((((
dd_Smed_v6_12299_0_1	1021	TRUE	0	(
dd_Smed_v6_12299_0_1	1028	TRUE	0	)
dd_Smed_v6_129_2_1	3483	FALSE	0	.
dd_Smed_v6_129_2_1	3689	TRUE	2	)))
dd_Smed_v6_129_2_1	3699	FALSE	10	))))).)))).
dd_Smed_v6_129_2_1	3717	TRUE	22	.)))).((((((((((((..(((
dd_Smed_v6_129_2_1	3719	TRUE	24	)))).((((((((((((..(((((.
dd_Smed_v6_129_2_1	3720	TRUE	22	)).((((((((((((..(((((.
dd_Smed_v6_129_2_1	3777	TRUE	0	(
dd_Smed_v6_129_2_1	3795	TRUE	12	))).))))))).(
dd_Smed_v6_129_2_1	3835	FALSE	16	.)))).)).))))))).
dd_Smed_v6_129_2_1	3853	TRUE	0	)
dd_Smed_v6_129_2_1	3865	FALSE	0	.
dd_Smed_v6_129_2_1	3917	TRUE	0	)
dd_Smed_v6_129_2_1	3979	FALSE	0	.
dd_Smed_v6_129_2_1	4048	FALSE	0	.
dd_Smed_v6_129_2_1	4094	TRUE	32	).....)))))))))))((((.(((((((((((
dd_Smed_v6_129_2_2	3605	TRUE	2	(((
dd_Smed_v6_129_2_2	3608	FALSE	0	.
dd_Smed_v6_129_2_2	3616	TRUE	6	.((((((
dd_Smed_v6_129_2_2	3623	TRUE	0	(
dd_Smed_v6_129_2_2	3630	TRUE	2	(((
dd_Smed_v6_129_2_2	3640	FALSE	0	.
dd_Smed_v6_129_2_2	3865	FALSE	0	.
dd_Smed_v6_13122_0_1	775	TRUE	0	)
dd_Smed_v6_13232_0_1	652	TRUE	10	.((((((((((
dd_Smed_v6_13232_0_1	656	TRUE	2	(((
dd_Smed_v6_13232_0_1	662	FALSE	0	.
dd_Smed_v6_13232_0_1	811	TRUE	6	.))))))
dd_Smed_v6_13232_0_1	873	TRUE	0	)
dd_Smed_v6_13232_0_1	950	FALSE	0	.
dd_Smed_v6_13429_0_2	4312	FALSE	10	.)))).)))).
dd_Smed_v6_13429_0_2	4343	TRUE	2	)))
dd_Smed_v6_13618_0_1	1036	TRUE	0	)
dd_Smed_v6_14509_0_3	168	TRUE	0	(
dd_Smed_v6_14509_0_3	204	TRUE	42	....)))))...))))))((((((((.((((((((((((((((
dd_Smed_v6_1452_0_1	435	TRUE	0	)
dd_Smed_v6_14574_0_1	30	TRUE	16	...))))((((((((((
dd_Smed_v6_14574_0_1	41	FALSE	6	(((.((.
dd_Smed_v6_14574_0_1	91	TRUE	6	.))))))
dd_Smed_v6_14574_0_1	136	FALSE	0	.
dd_Smed_v6_14574_0_1	143	TRUE	0	)
dd_Smed_v6_14574_0_1	185	TRUE	0	(
dd_Smed_v6_14672_0_6	1044	TRUE	0	)
dd_Smed_v6_14768_0_5	284	FALSE	0	.
dd_Smed_v6_15199_0_1	54	FALSE	0	.
dd_Smed_v6_15621_0_1	140	TRUE	16	..)))))(((((((.((
dd_Smed_v6_15621_0_1	181	TRUE	10	)))))))))..
dd_Smed_v6_15704_0_1	516	FALSE	0	.
dd_Smed_v6_16530_0_1	163	FALSE	0	.
dd_Smed_v6_16904_0_1	722	TRUE	0	(
dd_Smed_v6_1763_0_1	241	TRUE	2	)))
dd_Smed_v6_18169_0_1	86	FALSE	14	.)))))).)))(((.
dd_Smed_v6_18169_0_1	173	TRUE	0	)
dd_Smed_v6_18169_0_1	205	TRUE	22	(((...((((((((((((((((.
dd_Smed_v6_18169_0_1	317	TRUE	0	)
dd_Smed_v6_1822_0_1	1052	FALSE	40	....))).)))).))))))).)))))))))))))).)))))
dd_Smed_v6_18990_0_4	162	TRUE	2	)))
dd_Smed_v6_19573_0_1	1171	TRUE	10	(((((((((..
dd_Smed_v6_19573_0_1	1179	FALSE	6	.((.(((
dd_Smed_v6_19745_0_1	851	TRUE	0	(
dd_Smed_v6_199_0_1	1118	TRUE	12	.(((((((((((.
dd_Smed_v6_20827_0_1	40	TRUE	0	(
dd_Smed_v6_20827_0_1	47	TRUE	6	.((((((
dd_Smed_v6_20893_0_1	592	FALSE	0	.
dd_Smed_v6_2123_0_1	2035	TRUE	0	)
dd_Smed_v6_21426_0_1	377	TRUE	66	...)))...))))))))))))))))))))))))))))))).)))))))))).))))))))).....)
dd_Smed_v6_21857_0_1	72	TRUE	0	)
dd_Smed_v6_21857_0_1	84	TRUE	0	(
dd_Smed_v6_22527_0_1	324	TRUE	0	)
dd_Smed_v6_22527_0_1	326	TRUE	0	)
dd_Smed_v6_22527_0_1	347	TRUE	6	((((((.
dd_Smed_v6_2319_0_1	491	TRUE	0	)
dd_Smed_v6_24870_0_1	805	TRUE	0	(
dd_Smed_v6_2498_0_1	1181	TRUE	0	(
dd_Smed_v6_2500_0_1	2774	TRUE	0	)
dd_Smed_v6_2612_0_1	2129	TRUE	0	)
dd_Smed_v6_2612_0_2	2394	TRUE	10	)))))))))..
dd_Smed_v6_2612_0_2	2403	TRUE	6	.))))))
dd_Smed_v6_2672_0_1	3867	TRUE	6	.((((((
dd_Smed_v6_2672_0_1	3916	FALSE	0	.
dd_Smed_v6_2672_0_1	3940	TRUE	6	.((((((
dd_Smed_v6_27630_0_1	248	TRUE	6	.))))))
dd_Smed_v6_27630_0_1	312	TRUE	2	(((
dd_Smed_v6_27887_0_2	38	TRUE	0	)
dd_Smed_v6_309_0_1	417	TRUE	26	(((((((.(((((((((((((..(((.
dd_Smed_v6_309_0_1	471	TRUE	10	..(((((((((
dd_Smed_v6_309_0_1	482	FALSE	36	....((((((((((((((.((((((((((((((.((.
dd_Smed_v6_309_0_1	497	FALSE	6	(((.((.
dd_Smed_v6_309_0_1	553	TRUE	0	)
dd_Smed_v6_309_0_1	564	TRUE	112	(.((.(((...)))))..).)))))..)).)))))))))))))).))))))))))))))))))))))))))).)))))))))).)))))))))).))))))....))))))..
dd_Smed_v6_3125_0_1	210	FALSE	20	..)))))))).)))))..)))
dd_Smed_v6_31642_0_1	134	TRUE	2	(((
dd_Smed_v6_3211_0_1	358	FALSE	0	.
dd_Smed_v6_32631_0_1	1522	TRUE	2	)))
dd_Smed_v6_36003_0_1	116	TRUE	0	)
dd_Smed_v6_36003_0_1	178	TRUE	2	(((
dd_Smed_v6_3847_0_1	880	TRUE	0	)
dd_Smed_v6_3976_0_1	164	TRUE	0	(
dd_Smed_v6_4802_0_1	465	FALSE	0	.
dd_Smed_v6_4933_0_1	5884	TRUE	0	(
dd_Smed_v6_4933_0_1	6421	TRUE	40	...))))))))))))..))))))))))))))).))..))))
dd_Smed_v6_4933_0_1	6445	TRUE	6	)))))).
dd_Smed_v6_5110_0_1	1134	TRUE	2	)))
dd_Smed_v6_5222_0_1	1195	TRUE	0	)
dd_Smed_v6_5228_0_2	216	TRUE	2	)))
dd_Smed_v6_5432_0_1	280	FALSE	6	))).)))
dd_Smed_v6_5462_0_1	1106	TRUE	8	.))))))))
dd_Smed_v6_56025_0_1	241	TRUE	0	(
dd_Smed_v6_5908_0_1	1790	TRUE	0	)
dd_Smed_v6_5908_0_1	1802	TRUE	6	)))))))
dd_Smed_v6_6253_0_1	597	TRUE	2	)))
dd_Smed_v6_636_0_1	5162	TRUE	0
dd_Smed_v6_639_2_1	421	TRUE	0	)
dd_Smed_v6_647_1_1	1155	TRUE	0	)
dd_Smed_v6_6535_0_3	929	FALSE	0	.
dd_Smed_v6_6535_0_3	942	FALSE	0	.
dd_Smed_v6_6535_0_3	945	FALSE	0	.
dd_Smed_v6_6535_0_3	973	TRUE	2	(((
dd_Smed_v6_6535_0_4	1080	TRUE	0	(
dd_Smed_v6_6535_0_4	1115	FALSE	22	)((((((((((.(((..((.((.
dd_Smed_v6_6535_0_4	1119	FALSE	0	.
dd_Smed_v6_6535_0_4	1130	TRUE	0	(
dd_Smed_v6_6535_0_4	1133	TRUE	10	..(((((((((
dd_Smed_v6_6535_0_4	1143	TRUE	32	...((((((((((((((((((((((..((.(((
dd_Smed_v6_6539_0_4	926	TRUE	0	(
dd_Smed_v6_6860_0_3	766	TRUE	22	..)))))))))))).(((((((.
dd_Smed_v6_6860_0_3	818	TRUE	2	)))
dd_Smed_v6_6860_0_3	825	TRUE	0	)
dd_Smed_v6_6860_0_3	828	TRUE	2	)))
dd_Smed_v6_6860_0_4	306	FALSE	0	.
dd_Smed_v6_6860_0_7	237	TRUE	10	..)))))))))
dd_Smed_v6_7175_0_1	2745	TRUE	20	..))))))))))))).).)))
dd_Smed_v6_7330_0_1	567	TRUE	6	(((((((
dd_Smed_v6_7730_0_1	868	FALSE	16	))..)))).))))))).
dd_Smed_v6_7926_0_1	1597	FALSE	0	.
dd_Smed_v6_8084_0_1	1524	TRUE	0	)
dd_Smed_v6_8271_0_1	136	TRUE	0	(
dd_Smed_v6_8271_0_1	197	TRUE	0	(
dd_Smed_v6_8271_0_1	2851	TRUE	146	..)))))).....))))))))...)))))))))))))).)))...))).))))..))))))))))).))))))))))).))))))))).)).)).)))).)))))))))))))))).)))).)))))))))..)))))).))).)))
dd_Smed_v6_8271_0_1	2870	TRUE	0	)
dd_Smed_v6_8271_0_1	2889	TRUE	116	..))))))))))).))))))))))).))))))))).)).)).)))).)))))))))))))))).)))).)))))))))..)))))).))).))))))).))((((((((........
dd_Smed_v6_8279_0_1	13	FALSE	0	.
dd_Smed_v6_8473_0_1	321	TRUE	10	(((((((((..
dd_Smed_v6_8473_0_1	356	TRUE	114	.((((((.((...(((.(((((((((........(((((((((((((((((((((((((((((((((((((((((((((.((((((..(((((((((((((((.((..(((((..
dd_Smed_v6_8473_0_1	396	TRUE	20	.(((((((((((((((.((..
dd_Smed_v6_8473_0_1	726	TRUE	20	)))))).))))))))))))..
dd_Smed_v6_8473_0_1	751	TRUE	30	......)))))))))))))))))))))))))
dd_Smed_v6_8527_0_5	650	TRUE	6	((((((.
dd_Smed_v6_8527_0_5	690	FALSE	0	.
dd_Smed_v6_8527_0_5	710	FALSE	0	.
dd_Smed_v6_8527_0_5	716	FALSE	0	.
dd_Smed_v6_8527_0_5	719	TRUE	0	)
dd_Smed_v6_8527_0_5	724	TRUE	0	)
dd_Smed_v6_8527_0_5	728	TRUE	2	)))
dd_Smed_v6_8527_0_5	737	TRUE	12	.)))))))))).)
dd_Smed_v6_8527_0_5	750	TRUE	0	)
dd_Smed_v6_88524_0_1	186	TRUE	0	(
dd_Smed_v6_9347_0_1	1664	TRUE	82	......)))))))).)))..))))....)))))))))))))))))))))))).))))))))))))))))))))).)).)))))
dd_Smed_v6_9358_0_1	2094	TRUE	6	((((((.
dd_Smed_v6_9358_0_1	2097	FALSE	0	.
dd_Smed_v6_9827_0_1	190	FALSE	0	.
dd_Smed_v6_9873_0_1	225	TRUE	2	(((
dd_Smed_v6_9873_0_1	227	FALSE	16	..((((((.((((((((
dd_Smed_v6_9873_0_1	236	FALSE	0	.
dd_Smed_v6_9873_0_1	258	TRUE	0	(
dd_Smed_v6_9873_0_2	108	FALSE	0	.
