# Supplementary material for: Functional analysis of ADARs in planarians supports a bilaterian ancestral role in suppressing double-stranded RNA-response
Source: PLoS Pathog. 2022 Jan 18;18(1):e1010250. doi: 10.1371/journal.ppat.1010250 (PMC8797187; doi:10.1371/journal.ppat.1010250)
Supplement: S5 Table — This table contain the primer names used in this study, their dd_v6 accession numbers, sequence, length and use. (XLSX) [file ppat.1010250.s016.xlsx]

## Sheet: Sheet1
Primer Number	Primer Name	Refernce	Sequence	Length	Use
1	adar1_F1	dd_Smed_v6_8562_0_1	TCAAAGTTATCAACTAGTCCAG	22	PCR amplification for cloning and riboprobe/dsRNA production
2	adar1_R1	dd_Smed_v6_8562_0_1	GACACCAATTTATACTGAGTTC	22	PCR amplification for cloning and riboprobe/dsRNA production
3	adar1_F2	dd_Smed_v6_8562_0_1	AGGACCTCCACATAAACCCAG	21	qPCR
4	adar1_R2	dd_Smed_v6_8562_0_1	AGCAGCTTTTCTTTTGCCTTC	21	qPCR
5	adar2_F1	dd_Smed_v6_4538_0_1	TATCGATCCGATCGTGTTCCAG	22	PCR amplification for cloning and riboprobe/dsRNA production
6	adar2_R1	dd_Smed_v6_4538_0_1	CGCGATGGCGTATTGGTCAATG	22	PCR amplification for cloning and riboprobe/dsRNA production
7	adar2_F2	dd_Smed_v6_4538_0_1	AAAACGGGTACGAGAAGATCG	21	qPCR
8	adar2_R2	dd_Smed_v6_4538_0_1	AACTCGGATAGACTGCCTTCA	21	qPCR
9	ago1_F1	dd_Smed_v6_2478_0_1	CGACTCAAGAAAATGCTCGTG	21	PCR amplification for cloning and riboprobe/dsRNA production
10	ago1_R1	dd_Smed_v6_2478_0_1	ATTGATGGCTTCATGACAGAC	21	PCR amplification for cloning and riboprobe/dsRNA production
11	ago1_F2	dd_Smed_v6_2478_0_1	GGACCCTAATCGATTAAATCCG	22	qPCR
12	ago1_R2	dd_Smed_v6_2478_0_1	TTTCGTGAATATGCTTTACCGTCTG	25	qPCR
13	ago2-2_F1	dd_Smed_v6_7594_0_1	TACAATTCGGCCTCATATGTC	21	PCR amplification for cloning and riboprobe/dsRNA production
14	ago2-2_R1	dd_Smed_v6_7594_0_1	ACCACCAAGCTTAGCGTTAAC	21	PCR amplification for cloning and riboprobe/dsRNA production
15	ago2-2_F2	dd_Smed_v6_7594_0_1	CTAAAAGTGTGGCAGCGGTTG	21	qPCR
16	ago2-2_R2	dd_Smed_v6_7594_0_1	CAACCACAATTTCTACAGCATCC	23	qPCR
17	bTub_F1	dd_Smed_v6_83_0_1???	AAATTGCCGCAACAGTCAAATA	22	qPCR
18	bTub_R1	dd_Smed_v6_83_0_1	TGGCTGCTTGTGATCCAAGA	20	qPCR
19	dd_10436_F1	dd_Smed_v6_10436_0_2	CCCAAATGAAGAAACCTTCTGC	22	adar1-RNA ediging candiates
20	dd_10436_R1	dd_Smed_v6_10436_0_2	ATTTGACGGAGAATACTTGCG	21	adar1-RNA ediging candiates
21	dd_14509_F1	dd_Smed_v6_14509_0_3	CATCACAATAGCTAAATCATCGAAG	25	adar1-RNA ediging candiates
22	dd_14509_R1	dd_Smed_v6_14509_0_3	CGGACTCTATGTAGCACATATGG	23	adar1-RNA ediging candiates
23	dd_20892_F1	dd_Smed_v6_20892_0_1	GGTCAATTATTTCAAGTGTGGACG	24	adar1-RNA ediging candiates
24	dd_20892_R1	dd_Smed_v6_20892_0_1	GTTTTTCACTTGAAAGTTGAAAGTG	25	adar1-RNA ediging candiates
25	mda5_F1	dd_Smed_v6_3742_0_1	TCTGACTTGTGAAGTTGAGCG	21	PCR amplification for cloning and riboprobe/dsRNA production
26	mda5_R1	dd_Smed_v6_3742_0_1	TCCGATAGTGAATGATTGGCC	21	PCR amplification for cloning and riboprobe/dsRNA production
27	mda5_F2	dd_Smed_v6_3742_0_1	TTCCAGAAGATCGCTTGCATC	21	qPCR
28	mda5_R2	dd_Smed_v6_3742_0_1	ACTGCTTTCCTCCCATCGTTG	21	qPCR
29	dd_51844_F1	dd_Smed_v6_51844_0_1	GGAACTAAATAGGGTTGTATGGG	23	adar1-RNA ediging candiates
30	dd_51844_R1	dd_Smed_v6_51844_0_1	AGCGGTACTCATTTAGCAATAAG	23	adar1-RNA ediging candiates
31	dd_7_F1	dd_Smed_v6_7_0_1	CACTTGAACGAGGAATTCCTAG	22	adar1-RNA ediging candiates
32	dd_7_R1	dd_Smed_v6_7_0_1	ACCTACGGAAACCTTGTTACG	21	adar1-RNA ediging candiates
33	dd3125_F1	dd_Smed_v6_3125_0_1	GGTAGCCATGATGTTATTTGC	21	adar2-RNA ediging candiates
34	dd3125_R1	dd_Smed_v6_3125_0_1	GTATCATTTACATCAAATTTTGGC	24	adar2-RNA ediging candiates
35	dd10314_F1	dd_Smed_v6_10314_0_1	TCACGACTCTCGGGGACCCC	20	adar2-RNA ediging candiates
36	dd10314_R1	dd_Smed_v6_10314_0_1	CGTCGGTGCATCTGACAACAG	21	adar2-RNA ediging candiates
37	dd13232_F1	dd_Smed_v6_13232_0_1	TTTTTGAAAACGTTCATCGC	20	adar2-RNA ediging candiates
38	dd13232_R1	dd_Smed_v6_13232_0_1	CATGATTTAAGGATACGTTTGG	22	adar2-RNA ediging candiates
39	dd18169_F1	dd_Smed_v6_18169_0_1	CCTGTCTTGTTTGAAGGGTTC	21	adar2-RNA ediging candiates
40	dd18169_R1	dd_Smed_v6_18169_0_1	CAAATGTTTGTTGGTTTTAACATGC	25	adar2-RNA ediging candiates
41	dd19573_F1	dd_Smed_v6_19573_0_1	CTGATATTTATTCGCTCTCAATCC	24	adar2-RNA ediging candiates
42	dd19573_R1	dd_Smed_v6_19573_0_1	CCACCACTATCTCTATGTGCC	21	adar2-RNA ediging candiates
43	dd4802_F1	dd_Smed_v6_4802_0_1	AGACGAAGATGACCAAGATAG	21	adar2-RNA ediging candiates
44	dd4802_R1	dd_Smed_v6_4802_0_1	ATAGGAACGCCAAGTAATCG	20	adar2-RNA ediging candiates
45	dicer1-2_F1	dd_Smed_v6_8502_0_1	GATAGCATGTTCTTCGATGAG	21	PCR amplification for cloning and riboprobe/dsRNA production
46	dicer1-2_R1	dd_Smed_v6_8502_0_1	TCGTGCTTAGTTTTGTGGCCG	21	PCR amplification for cloning and riboprobe/dsRNA production
47	dicer1-2_F2	dd_Smed_v6_8502_0_1	TCGGAGCATGTAATTAGAACAAC	23	qPCR
48	dicer1-2_R2	dd_Smed_v6_8502_0_1	TTCAAGCTGCTTAACTGCAAATTC	24	qPCR
49	T7 Long primer (Ex)		GGATCCTAATACGACTCACTATAGGG	26	Produce a PCR template from pJC for Riboprobe/dsRNA synthesis
52	mx1_F1	dd_Smed_v6_884_0_10	CTTGTATTTATTTAATTTTCTAATTCTAAGAATG	34	PCR amplification for cloning and riboprobe/dsRNA production
53	mx1_R1	dd_Smed_v6_884_0_10	ACGGTATTTACTCCTCTCGG	20	PCR amplification for cloning and riboprobe/dsRNA production
54	mx1_F2	dd_Smed_v6_884_0_10	AGATCAAAGTTTTCAGCCGAAG	22	qPCR
55	mx1_R2	dd_Smed_v6_884_0_10	CTTTATCCCGGAGATTGCTTGC	22	qPCR
58	piwi-1_F1	dd_Smed_v6_659_0_1/NCBI-DQ186985.1	AGTATCCGTACTAAGCTAGAG	21	PCR amplification for cloning and riboprobe/dsRNA production
59	piwi-1_R1	dd_Smed_v6_659_0_1/NCBI-DQ186985.1	ACGGTTCCTAAATTCTTTTGC	21	PCR amplification for cloning and riboprobe/dsRNA production
60	piwi-2_F2	dd_Smed_v6_756_0_1/NCBI-DQ186986.1	CACTGAGAAAACAGGAAACATAGG	24	PCR amplification for cloning and riboprobe/dsRNA production
61	piwi-2_R2	dd_Smed_v6_756_0_1/NCBI-DQ186986.1	GAGAGTCATGTCCTTCTCTTCTG	23	PCR amplification for cloning and riboprobe/dsRNA production
62	rig-I_F1	dd_Smed_v6_5587_0_1	TGCAATGCACTGTAGTGGCAG	21	PCR amplification for cloning and riboprobe/dsRNA production
63	rig-I_R1	dd_Smed_v6_5587_0_1	CGCCATAACTTACAATTCTCG	21	PCR amplification for cloning and riboprobe/dsRNA production
64	rig-I_F2	dd_Smed_v6_5587_0_1	AAACGAATAAACCGTCAGATATATCC	26	qPCR
65	rig-I_R2	dd_Smed_v6_5587_0_1	GCTCGTCTGTATTCATTTTAGTTTG	25	qPCR
66	AGAT-1_F1	dd_Smed_v6_920_0_1	AAATCGTTTTGGGACTTCCAG	21	PCR amplification for cloning and riboprobe/dsRNA production
67	AGAT-1_R1	dd_Smed_v6_920_0_1	TGGAAAAGCAGTGTTTGAATG	21	PCR amplification for cloning and riboprobe/dsRNA production
68	prog-1_F1	NCBI-JX122762/dd_Smed_v6_332_0_1	GAATGTTTAATTGAAAAATATGAAAG	26	PCR amplification for cloning and riboprobe/dsRNA production
69	prog-1_R1	NCBI-JX122762/dd_Smed_v6_332_0_1	ACACTTTCTGTCCTTTTTCAC	21	PCR amplification for cloning and riboprobe/dsRNA production
70	SmedTV_F1	dd_Smed_v6_19281_0_1	ATGAAGGGCAATCCTCACAG	20	PCR amplification for cloning and riboprobe/dsRNA production
71	SmedTV_R1	dd_Smed_v6_19281_0_1	GCTATAACGCAAAGGCAACAC	21	PCR amplification for cloning and riboprobe/dsRNA production
72	stat5_F1	dd_Smed_v6_7128_0_1	CCACACAAATCAAGAAGTCGAC	22	qPCR
73	stat5_R1	dd_Smed_v6_7128_0_1	TCAACGGATTCCGAACAGTCG	21	qPCR
