# Supplementary material for: Functional analysis of ADARs in planarians supports a bilaterian ancestral role in suppressing double-stranded RNA-response
Source: PLoS Pathog. 2022 Jan 18;18(1):e1010250. doi: 10.1371/journal.ppat.1010250 (PMC8797187; doi:10.1371/journal.ppat.1010250)
Supplement: S6 Table — This table contains gene names of genes mentioned in this study, their dd_v6 accession numbers, NCBI accession numbers (if available), sequence and length. (XLSX) [file ppat.1010250.s017.xlsx]

## Sheet: Sheet1
Gene name in this study	dd version 6 transcriptome id	NCBI accesion	Sequence	Length
adar1	dd_Smed_v6_8562_0_2	NA	CGTTAAAAGTTTCGGAGATTTATTCAGTTATTTTGAAGAATTTCCAAACTCTCAATTTGCAATAAAACACTTAAATGATCGATTTTGTAAAGATGTGCACAATGATTTGGTTAAATTAGAAAGAGATGGATATATTTTAAGATCTAGAGTTTTAATTAATAACAAACCAGTTACTCATTGGCAGTTAAATGGAAGTCATTCCAAAAGAGATCAAAATAGTCAATCATATACTAATTATCAACCATCAAAATTTTCAAGTAATTCAGAAAATCTAATTATTAAAATCGACCAAAGAGATAAATACGAAGGAAGAGAAATTTCATACGTAAATAATCGCTCACCAGAAATAATTTTAGATCGAAATTTATCTTTTGGTTCAAAACTTAGTAGAATTAATCC…	2359
adar2	dd_Smed_v6_4538_0_1	NA	GACAAATTAAAATATTTGAATAAATAATTATAAACGTTAAAGTATCGGTTTGCTTTATTTTATAGAAAATTAAAGTTATGCATTCAAAACGAAAAGCATCAGATGATAATGAAATTGAATTACCGGCAAAATTTAGTCGAATTGATGAAGTATTGTCAAGAGGAAATAATTCATTGATGCAACTTAATGAAATTGGAATTAAAGGATTGAAATGGTCAATCGAGCAAATTAATAATAAGCACCCACAACGGTTTAAAGCATCATGCGTATTTACTGAGCCATTTTCCGGATGTTATGAAGTGATTCCATATGGATCTTCTTTTTTCTGTGAAGGCTTAAGCAAAGCGGCTTGTAAGCACGAAATTGCTAATCAAATAATGGATCGATTATCAGGAAAGT…	2531
AGAT-1	dd_Smed_v6_920_0_1	KY348647.1	ATTTCATTCTACTGTTATAAATGATTAAACAAATGTAGTTTGATTATTTAGAAAAAAAGGATTTCCACCGGTTTTCTGTGATAAAAATTGTACAAAAATGCTTACCAAAATTGCTAGATCTCTGCACGATCAGATTTCCATAAACGTTGTCAACAAATTGTCAGCTAGGTTATGCTCGTATACACCTGGTAACAAAAAACACAGCCCGGTTTGGGCCTGGAATGAATGGGACCCATTAGAAGAAATCGTTTTGGGACTTCCAGATATGGCATGTTGTCCAGAGATTTTACCAGAAGCCAAAGCTTGCATTTCGGAAAACAAATTTGATTTCCTTTTAAAACACAAAGGAAAATATTGGAAGGATGTAATTGAACCAGAACACTACAAAATAATGCTAGA…	1427
AGAT-3	dd_Smed_v6_2385_0_1	NA	ACCTGTTTAAAACTTTATAATAAAATCATTGATAAGCTTTCTGGAACTAGAACGGGTGACATTGGGTTTGCTCATCAACCGTAACTCGCATGTCTCTTCTGTTCGTCAGCTCCAACTATAAATATTTGAGAAAAATGTTTTTCTTTAACTATTTCATAATGGCAAAATTAATTTTTATTGTTCTCGCTGTGTTATTTGTTTACGGAGAATGCCGCCGATTTAAAATGCGACTCGACAAAATACAGAAACGAGAAATGAGTGCCGAATGTCAAGGAGAACTGCAAAAGTTGCGCGATGGTTTCGACAAAGCTACGGACGAGCTCGATAAAAAATGTGAAAGTCAATATAACGAATTAAGAAAAAAGGCTGAAACAGCTTACATGGCAAATTTGAGGAAAT…	613
ago1	dd_Smed_v6_2478_0_1	NA	CAATATCAACAGCGACAGCAACCAGAACAGCCATCATATCAACAATTTCAACGACAACAACAGCAACAGCGACCACCTGCTGAATCTACATTTCAGTCTCAACCACAGGAAAAAGTAGTTTGGGGGAAAAAACCAAGTCAGTCTGTAGATCAAAGAGAAATTCAAAGTCAGAAACATCAAGAACCAATTATAAGTTCTCAAACGACTCAAGAAAATGCTCGTGTTCCTAGAGGTGCCGAAGGCTTTTCTCCGATAATTGAAGCGCCTTCCAAAGGTCTTCCACATTCCATACAATCACAACCGATTACGCCTTTAACTAGTGAATTTGAATCCATGACAATTAGTAGTCCAAAAGATGAGTTTGCCGTTGTACCTGTAGCCGCCAAGGCTTCTTCTCCG…	1581
ago2-1	dd_Smed_v6_3861_0_1	NA	AATCGACTATTTAAATAATATTTTAATGCGCTTGTTTTAGTAAATTAAATTAAAAAATAA TAACAAAAATTTGACACCATTTGAGTTATGCTTGGTGGAACTTATTTCACCCCTCCAACC TATTTATTCAATTCAAATGGGAATAATGAAAATAATAGTGCTATATTGGGTCTTGCTGCA ACACCGAATGGAAATCAAACTATGAATCCGTTAGGGGCACCAGGTCAACCTCCAAATACA AGTGTTCCTGCTATTATCGGGTCTACTCAATTATCTTCGAATATTTCTTCTGGTCCATCC CCACCACAACTACCCACTGGTAGTAATTCTCAATATTCTTCAAGTGGGAATGGATCGGTT TATTTTCAACCACCAAGCAGACCTGATCAAGGA…	3286
ago2-2	dd_Smed_v6_7594_0_1	AY067671.1	ATCTATATAAATCTTATATGTTTGTTAATTTCTACACTTTTAAAAATGCCTAGACGCCATAAAAACAAAAATTCACACAGAGGAAGCTCTAACAAGCGAGAAAGTGGTCAATCTTCTAATAATCCGCAAAATGATGCAAATGTAGCGAATATATCTGAAAATATTGAAGCAAATGAGGTTTTAGCAATAAATAATAGACAAGCTGTATTAAATAATACTTTAATTGATGAAATTGAAAATATTACGATTTCTGAAAACGTCGAAAAAATTACCAGTGAAACACCATTACCCATATGTGAACCAAGCGATGCTCCTAAAAATAATGTCTCTGAACCATTTAAGAAATTCCAAAATCTTAATCTCAATGTTGATATTTCTAAAACAATGCAAATGAAGTTT…	3432
chat	dd_Smed_v6_6208_0_1	NA	AGTTATGTTAATACTTTTTATATCACAAATATTTTTAAATGTATATTTACGTTTTATATTTCCTTTACCTAAAACCTCAACTTGACTTATATTTTATTATTTCAAATACTCCTTTAGTATGAGAACTTTTACCTTTGTTGTACATCATCCCAATTTACCCATAATTTGTAAAAGTAGTATTTTACCCTTTGTTGTATTATCCAACGTTACCATTGTATTTATATTACCACTTTATTGTAATTTATCCTTATAGTAAATGTTCTCTGTTGTATATTCCTATAATAAAACTCATCCTTTATCCTATGTTGTTTTGATCCAAGATGTCACAATTTTTTCTTTGTTGTATATTCCTTTGATTTATTTAGTGAATCCAGTTTTGTTGGAAATTACCGATGATTT…	2588
dd_18	dd_Smed_v6_18_0_1	NA	AACTATACAATTATTTAACCACTCAAACATTTTTGAGCCCACGCAAATTTACCATTTGATTAATTTGCTTATTGTTACGTCCAGTGCGAAGGTTGACAATTTATCAACGGTGGTCAAAGCAGACTTATCTGAAAGACTTTTACAAGAGTATTGAACAAATACATTAATAAGTTTAAGGTTTATTCAACATTTTGTTTGCTAAACGCTTCACTGAGTCCTCATTGTTTTGTTTTTGATGAATAAATATAAAAGCAAATGAGAATTATTGCTACAAATAGTCAAAATGAAAGCCATTCTTTTCGTTCTCGTTGTTGTACTTATCGCTCAGGTGTACGGTAAAACTCTTTTTGATAAGGATGACGAAGCTACTCTAAAAGAAATTGATAATCTAGAACCAAA…	642
dicer1-1	dd_Smed_v6_6814_0_1	NA	TACCAATAAAATCGCTTTAAAATTACTGGAAGAATCAAATGACGATTTCATTTCAAGAGA TTATCAAACCGATTTAATTGACAATGCTTTTAACAACAGTGTTTCTATTTGTTCAGATAA TGAAGTTTTAAAATCTTTTATGGTGATTTCACTTATTAGAAAATATATAAAATACGATAA AAAGAATATTATGATTCTTGTGAAAGATGATAATAGACTTAAATATTTCACTGAAGTAAT CAAACGACACTGTGAGCCAAATATTAACTTAGTAGAATACATGGATGATTTTGAAATGAA AAAGAATAATTATATTTCTTTGGTGAATTACTTATCAGTTATTGACCACGATGAAAACAT ATGGAAATCTGCTTTTGAAAAGACCATATTGCT…	5494
dicer1-2	dd_Smed_v6_8502_0_1	AY067249.1	ATTTAACCTTTTAAATTTAATTTATTAATTTATAGTAATTCTAAGAATAAAATATAATTTCGTAAAATTTTAGTTTTATGAAAACTAGGGATTATCAAATTGAAATATACAATAAAGCAAAAAATGAAAATGTAATAATTAAATTAAACACTGGATCGGGCAAAACGTTTATCGCATCAATGCTTATTAAAGATTATTTAAATGTAAAATCAGATAAAAAGATATTTTTCCTTGTTAAAAATTCATCGCTAGTACATCAACATACTAATTCATTGAAAGATTACTTATTTTTAAAAGATGAAATAGGTTATTTTTATGGTCAAATGGAAAATTCATGGGTAGATAATTGGACAAAGGATAAATGGTCCAAAAAAATTTCCAAATATAAAATTATAGTAA…	4361
gH4	dd_Smed_v6_6148_0_1	KC916777.1	ACATAATTAGGTTTGTTAATCACTATATAAATAAGTATTTGTCCCTATTAATTCATAACAATTATTCAACATGTCTGGTCGAGGTAAAGGAGGAAAAGGATTAGGAAAAGGTGGAGCAAAGCGTCACAGAAAAGTCCTTCGTGATAACATTCAAGGTATCACAAAGCCAGCAATCAGAAGATTAGCTCGTCGAGGTGGTGTTAAGAGAATTTCTGGATTGATATATGAAGAAACCCGAGGTGTTCTTAAAGTATTCTTGGAAAATGTTATTAGAGACGCTGTGACATACACTGAGCACGCTAAGCGCAAGACAGTAACTGCCATGGATGTCGTCTATGCTTTGAAACGACAAGGAAGAACTTTGTACGGTTTTGGAGGTTAAATAACACTTTCATATTT…	436
prlr1	dd_Smed_v6_3742_0_2	NA	GAATTGTTGTTTGTAAGATCAATTTAAAATGATAGAAAAGTTTCAAAAATTCAAAGGAATTATTAAATCTTTATGCACAGAAAACGATATAAATGATATGTTATTGAAAGATAAAATACGTAATATTTTCAGCGAAGAAATTTTATTAGAAATTCGAAACTCTAATAATAAAATTGAATTGTTTTTCAAAAAGTTTGATGAAGTCAATTGTGAATCAAAATTTATCGATTTCGTTGAGTTAACTAAAGGAACGTCAGATTACATTGAAATATTTTTCGGTGATCCTCAAAAAGCCGAAGAAGCCTACCAAAGATTCCAACTATTACTCAGTTTAATAAACGTTCAAATTGAAGATCACTTAAATTGTTTAATAATAAATGGAATTGTATTGGCGAAATG…	4851
prlr2	dd_Smed_v6_4361_0_1	NA	AGTTTTTTTGTAACAGTTTTGTAAAATATGAATGAACATTATCTTAAATACAAACCTGATATTATGAAGTTTTTCAATATTAATGACATTCCTTTAATTTTGAAAGATCCTCTGAAAACTCAATTTGAAAAAACTAGCCTTGATAAAATCGTCAAAGAAGATAAAAATAAAGTTGAAATGTTTTTTGAAGAATTTGATAAAATAATTCCTGATACGAAATATTTGGATTTTGTTGACGTTACGAAAGATGTATCTGATTGGATAGCAGAGCTCATTCTGGCGAAAGATAACGGTCATTATGCATATTCAAGACTGAATACTATTTGTTATCTTATCAATATCAATGCAGAATTCTATGTTGAAAATGTAACATTTAACGAGAAAGTCATCAAGCAATGT…	3107
prlr3	dd_Smed_v6_5587_0_1	NA	GTTTATTTATTCGATTTTAATTCTTGGTATTTTAGAATATTAATTTTAGAACTTTAATACTATCAAACAATTGCGGACAGGCAAAACAATTGAAATTAAGTTCAAACATGGATCAATGTTATTCCGAAAAAATATTTGATGATTCTGCTAAAAAAATTGTTATTACGTGTAAATTGTGTAACAAAAAATGTGATACTGATGATCAACTAAATATACACAATAAAAGTAAAAATCATTTGAAAAAACTTACTGCTAAACAAGCTGAAGTAAATTTTGTATTTTCAAATGGGAAATCTGAAAACATTTCCTGTCCTTTGCATTGTAAAATTTGTGGCATAGATTGTAATACATTGGATCAATTAGAATCACATAACAAGGGCAAATTACACTTAAAAAAAT…	2701
mx1	dd_Smed_v6_884_0_10	NA	CTTGTATTTATTTAATTTTCTAATTCTAAGAATGTATTTAGCAAAAGAGGAATGGATCAAAAAAATAGATTTCATTGACGAAATGAGATCAAAGTTTTCAGCCGAAGTTAATGAAGCTCTGAAGCTTCCTCAAATAATTGTCGTAGGAGACCAAAGCTCGGGCAAAAGCTCAATCTTGCAAGCAATCTCCGGGATAAAGTTACCGAGAGGAGTAAATACCGT	222
piwi-1	dd_Smed_v6_659_0_1	DQ186985.1	TACAAATCATAAACCATTAAAGCAATTATATTTATCGTTTTACATAGTATATTTTGTTTATTTAAACCGAAGTCTTTGTTTTAACATTTTTACTCAAATTTACGAAATGGATTCAACTAATGTTACAAGTGATCCCAATTTAAGACCAAGAAGAGGAGGTCTCCAAAGAAGATTCGCAATTATTGAACCTGCTTTACAGCCTGATACAGTTACAGACAAAATAGGGAAAGATGGAAGAGTAGTTAGTCTCAAGTCTAACTACGCTAACTTTAATATTAAAGTCGAAGGACCATTTTACATGTATGATGTAGTTATGGAGAATAAAAGTATCCGTACTAAGCTAGAGTTATTATTAGCTTATGCAAACAGCAAAAATAATGGTCAACCATTTTGTTTTGA…	2618
piwi-2	dd_Smed_v6_756_0_1	DQ186986.1	AATTAATATACAAAGACACTTATTTATCTAATAATTCAGTTTGTTTTAATAGAATATTATAATTTAATTTTCGAAAAAAAATATGGAGGAAATACCAGTAAAAGTAGCTAAACTTGAAGCGAATGGAAGTGAAACAAGAGGTAAAATGGGAAATCGTGGTGGCCTGAGAAGAACATTTAGAATTGTTGAACCTAACTTGCAACCTGCTGATATCACTGAGAAAACAGGAAACATAGGAAGAACAGTTAAATTACAATCAAATTTTACCAAATTTTCTGTTTTGCGTTCAGAAAAGTTCATGATGTATGATTCCGTGTTTTCTCAAGTTGGTTTGTCACCCAAAGTAAAATTACAGTTTATTGTTCGAGTCTGCCAAGAAAATAAATTGCCAGGGGCTTT…	10094
prog-1	dd_Smed_v6_332_0_1	JX122762	CAAAATGTAGTCTTTTTATGAGTCGTACTTTTGAAATAAATCCAAGGCAGACCAAAACCACAGACAATGAGTCAGTTGAGAAAGAGATTACATGAAAAGGTTTTCATTGTCATGGACTGATGGCCATGAATGGTTGACATTGATAGATAACTGGACATATTCATGTAAATTATACACCATGAAATCATGTCCATACAGCTCACATTTCATTCAATATAAATGCAATATTTTGTCATGAATGTTTAATTGAAAAATATGAAAGTTTTAATTATATTTCTATTTGTGATTGCGTTCGCGTATATTGAATGCCGTCCTCAACATCTATTGGGGTTCATGAGGAAAGAAAAGTCCAAGCTAGAAAAAGACTCAGCAGATGACGTGAAACAAGGAAAAGATTCG…	963
prog-2	dd_Smed_v6_69_0_1	NA	ATTTAGTCTGATCATTGACTACCACGCATAAACCTATAAAACATATGATAAATGAAACTTGTGATATCAAAATTTGGTTATTTTTAAGAATATTTTTGTCATTTTAAAAATGAAAAACGCAAAGTGCTTATTTGTGAATTGCTTTTCACTTTTGAAGTCCAAGCCGAATGAATACCAATTGACTCGATGTATGTCGAATAGTCTTGCGAATAATCCTTTCACAAATCCAACTGCTTTGGCAGAACGAAAGAAAAAAAGTCCTGTTTGGTCGTGGAATGAATGGGATCATTTGGAAGAATGTGTAGTAGGAATTCCGGACAATGCCGTAGTTCCAACAATGACACCTGAAGTCAAGGCTTGTATGAGTCCAGATTTATGGGATTTCTTGGATGCTAATGG…	1569
SmedTV	dd_Smed_v6_19281_0_1	NA	TAAAAGAGTTCTTTCACCAATTTGTCAAGAAATAATTGATTTAGGAAATATTTGCCTGAATTCAACAAAAGATATTTAAACTGGCATTCATTCCAGCACTTTTAGGTATAGCCGGAGCAGTACTTCCTTCAATAATCGATCCAATCGTTCGTAAAATAGTAGGAGACGCACCCGAATGGCAACAACAAACTCATTGGCTAACAACTCAACTACACCAAGCCGCAAACGACAAACAACACCGACGCCACTTAGAGAACATTCTGAGTGGAAGGCTGTCGCAGACTGGAGTGTCTTTGACAGATATGTGGCCACAAATAGACCAGATGCAGCGAAGTATGGCTACGTTGAATTCGAAGGCGACGCCGTACAAGGACCAGCTGCCATTAGAGACAAGCGACC…	7887
soxP-1	dd_Smed_v6_7227_0_1	JQ425151.1	AAATGAATACACAATGATTATATAAGAAGCCAGCTTTTGATTATCTGACTCGGGCTTGACAGTAATATATGTAGTAAATATGCAGTTTATGACTCGACAAACTTGTTCATGTGCAGGCAATGAATCTAGGAATAACAGCCAATTAGGGATCAGCTGCAATTTGGCCTATGATTGGACATTGATTTTTATAGTCTCAGGCGTTCTCAGCTTACGTGTGCACCTTTTTAGTGGACACGTTAAATTTGATAGGTGCTTAGTGGTGTTGATTCCTGTTTGGAAACTGTATATAACCAAGGTTATTTGTTGCTTTGAGACAAATGCAACACAATCAAATAATTAATTATGCTATGTTCAAATTGTTCAAACAATCAGGATACTTTGAAATTATGGATGGTCCAT…	1825
soxP-2	dd_Smed_v6_8483_0_1	JQ425152.1	TGAATTCAATATTTAATAGTGATTAACTTATCCAAATTTTCAGCCACTTTTAGTTTAATTTGCGTGTTTTGTTGAGCAGTTTTTATTGGCGCATTTTATAAAAAATACAAAACCAATCCAAATCAGTTTGAATCATTGTCAGATTTTAGTCGTGCAAGATACATTATTTCATTTTAATTCTCTAGCATATGACATTTAAACATGGAGCTGAATTACTCGTTGAATGATAATAATTTCAATTTACAATTAGAAAGCGAGTCCTTGACTTATTTCGATTTATGCCAAAAATGTTCAGCGTACCAAAATAGTCTTAGAGACTGGATGAAACATTTAGTTGACAGACATCCTTTACCTATTCAGTGGATGAGTGATTTGGCAAATAATTTAACAGATGATAAA…	2679
vim	dd_Smed_v6_950_0_1	NA	CATAAATGGCAGACATAAATGGTGCACTTTTGAGAAATTTGCGTTGGAGTAAATAGAAAGCAGTCTTAACAAAAGGATAACTAGGTCAGAACAATAGCTGCGTTGAAAAATCTATTATAAATATATCCAACTTTCAACTTGTTTCTCTAAAGTTATTTTTGTAATAATGGAATCGTCTAAAAGAACTGTCATTACGACTTCTAAGCAAGAAGGGCCGATTAGTGGTTCAAGTTCGGTTACTAGATCTGGAGTCTCAATGACATCAGGTTCTGGTTCTACTTACGGATCTGGATCTGGAGGAGAATTGGGCTCAGGTTCAGGATCCGGCTCTGGAAGTCGATATCAAAGTTCGTCTCGTGTTACTTCAACAACTAGATCTGACTATCCACAATCTGGAAA…	1240
stat5	dd_Smed_v6_7128_0_1	NA	CGGTTTTTATTTAAGCTGAAGGTCAGTTTATTTCTAAGAATTCACGCTATGGATTTAAAT GATAGTTTAAGGATATATCTAAAATGTGTTCACGAGTTTTTGATTCAAAAAAATTCCAAT CTATTAAATGATATTAAATCTCTGAAGTTAAGCGCTATTTCTAACTCCAATATGAACAAT TTTGCTAGAATGATAATGAGTAATATCAACGAAAAACTAATTGAATGGGATGTAAATATT CCGTCATTTGATTTAGCTACATCCGAGGAAAATTATTTAAACAGTTTTCGTTATTTACTA GAATTAATTCAAAATGAGAATGGACTTAATATAGAAAAGATTAAAGATCTTAGAAATCGG TTTAAAAGACCAGGAAGAATTAATGAAATTATT…	1956
